# Supplementary material for: phylotaR: An Automated Pipeline for Retrieving Orthologous DNA Sequences from GenBank in R
Source: Life (Basel). 2018 Jun 5;8(2):20. doi: 10.3390/life8020020 (PMC6027284; doi:10.3390/life8020020)
Supplement: Supplementary file 1 [file life-08-00020-s001.zip]

Archive with 15 entries (15 files):
- figure_S1.png
- figure_S2.pdf
- figure_S3.pdf
- figure_S4.png
- figure_S5.png
- palms.tre
- primates.tre
- table_s1.xlsx
- table_s2.xlsx
- table_s3_a.xlsx
- table_s3_b.xlsx
- table_s4_a.xlsx
- table_s4_b.xlsx
- table_s5_a.xlsx
- table_s5_b.xlsx
