# Supplementary material for: phylotaR: An Automated Pipeline for Retrieving Orthologous DNA Sequences from GenBank in R
Source: Life (Basel). 2018 Jun 5;8(2):20. doi: 10.3390/life8020020 (PMC6027284; doi:10.3390/life8020020)
Supplement: Supplementary file 1 [file life-08-00020-s001.zip › palms.tre]

(((((((((Areceae,((Pelagodoxeae,Leopoldinieae)99,Euterpeae)88)100,Geonomateae)83,Manicarieae)90,(((Oranieae,Sclerospermateae)57,Podococceae)59,((Cocoseae,Reinhardtieae)83,Roystoneeae)57)83)89,Chamaedoreeae)88,Iriarteeae)70,((((Borasseae,Corypheae)96,Caryoteae)93,Chuniophoeniceae)100,((Sabaleae,Cryosophileae)100,Phoeniceae,Livistoneae)52)100)100,((Ceroxyleae,Phytelepheae)57,Cyclospatheae)100)58,((Calameae,Lepidocaryeae)100,Eugeissoneae)100)Root;
