# Supplementary material for: phylotaR: An Automated Pipeline for Retrieving Orthologous DNA Sequences from GenBank in R
Source: Life (Basel). 2018 Jun 5;8(2):20. doi: 10.3390/life8020020 (PMC6027284; doi:10.3390/life8020020)
Supplement: Supplementary file 1 [file life-08-00020-s001.zip › primates.tre]

((((((((Allenopithecus,((Chlorocebus,Allochrocebus)57,Erythrocebus,Cercopithecus)100)100,Miopithecus)72,((((Papio,Rungwecebus)100,Lophocebus)56,Theropithecus)100,((Cercocebus,Mandrillus)100,Macaca)100)100)100,(((((Nasalis,Pygathrix)72,Rhinopithecus)73,Semnopithecus)56,(Presbytis,Trachypithecus)84)76,((Piliocolobus,Procolobus)93,Colobus)92)100)100,((((Pan,Homo)100,Gorilla)100,Pongo)100,((Hylobates,Hoolock)76,Nomascus)100)100)100,(((((Saguinus,Leontopithecus)76,(Callimico,Callithrix)95)100,Aotus)59,((Sapajus,Cebus)100,Saimiri)100)59,(((Chiropotes,Cacajao)100,Pithecia)100,((Callicebus,Plecturocebus)100,Cheracebus)100)100,(((Lagothrix,Brachyteles)100,Ateles)100,Alouatta)100)100)100,((Cephalopachus,Tarsius)65,Carlito)100)100,(((((((((Mirza,Microcebus)100,Allocebus)100,Cheirogaleus)97,Phaner)74,Lepilemur)97,(((Avahi,Propithecus)99,Indri)78,Archaeolemur,Palaeopropithecus)96)70,(((((Hapalemur,Prolemur)69,Lemur)100,Eulemur)100,Varecia)100,Megaladapis)98)100,Daubentonia)98,(((Euoticus,((Otolemur,Galagoides)65,Galago)81)96,(Loris,Nycticebus)100)63,(Arctocebus,Perodicticus)100)100)100)Root;
