# Supplementary material for: phylotaR: An Automated Pipeline for Retrieving Orthologous DNA Sequences from GenBank in R
Source: Life (Basel). 2018 Jun 5;8(2):20. doi: 10.3390/life8020020 (PMC6027284; doi:10.3390/life8020020)
Supplement: Supplementary file 1 [file life-08-00020-s001.zip › table_s2.xlsx]

## Sheet: benchmarking
Table S2. Comparing results for different pipeline runs for palms (Arecaceae, TaxID: 4710) using different parameter settings. Adapting the minimum and maximum sequence lengths (mnsql and mxsql) can increase or decrease the number of clusters identified. Decreasing the maximum number of sequences in a BLAST search (mxsqs) will speed up the pipeline, but will lead to fewer overall identified clust…
	Total t	Taxise t	Download t	Cluster t	Cluster2 t	N. Sqs	N. Cls	N. Merged	N. Subtree	N. Direct	N. Paraphyly	N. Tx	Med. Tx	Med. Sq	Med. Sq. Length
defaults*	60.1833	1.06667	52.65	5.85	0.616667	14452	1834	149	1642	17	26	1247	4	6	631
mnsql = 100	63.3167	1.15	55.4333	6.08333	0.65	16755	2165	184	1931	16	34	1247	4	6	535
mnsql = 100, mxsql = 5000	62.55	1.11667	54.6167	6.13333	0.683333	16862	2192	191	1951	16	34	1247	4	6	540
mnsql = 500	40.3833	1.11667	33.7167	5	0.55	11293	1468	123	1313	13	19	1217	4	6	742
mnsql = 500, mxsql = 1000	38.9333	1.13333	33.5	3.95	0.35	9450	1150	81	1044	13	12	1199	4	7	700
mxsql = 1000	59.7167	1.13333	53.3333	4.81667	0.433333	12784	1548	122	1389	17	20	1231	4	7	591
mxsql = 5000	61.1167	1.11667	53.4833	5.86667	0.65	14597	1869	165	1659	17	28	1248	4	6	634
mxsqs = 500	30.1333	1.18333	26.85	1.65	0.45	12716	1278	130	1045	17	86	1241	4	6	651
* mnsql = 250, mxsql = 2000, mxsqs = 50000
