# Supplementary material for: phylotaR: An Automated Pipeline for Retrieving Orthologous DNA Sequences from GenBank in R
Source: Life (Basel). 2018 Jun 5;8(2):20. doi: 10.3390/life8020020 (PMC6027284; doi:10.3390/life8020020)
Supplement: Supplementary file 1 [file life-08-00020-s001.zip › table_s3_a.xlsx]

## Sheet: Sheet1
Table S3. (a) Information for phylogenetically informative clusters (defined as any cluster with more than four TaxIDs) generated with PhyLoTa for the palms (Areaceae) from GenBank release 194. Cluster ID – unique cluster identifier, Parent cluster – identifier for the parent cluster, TaxIDs – number of unique taxonomic identifiers, GIs – number of sequences, Genera – number of genera, Lmin – min…
Cluster ID	Parent cluster	TaxIDs	GIs	Genera	Lmin	Lmax	MAD	Defline of longest sequence
0	0	648	926	164	332	1090	0.67	Chuniophoeniceae sp. Rakotoarinivo 27841 partial rpb2 gene, intron 23, specimen voucher Rakotoarinivo 337 (K).
1	1	552	795	154	362	1207	0.516	Bactris campestris phosphoribulokinase-like protein 2 gene, exons 4, 5 and partial cds.
2	2	388	699	193	396	1530	0.663	Chelyocarpus repens ribulose bisphosphate carboxylase large subunit (rbcL) gene, complete cds; chloroplast gene for chloroplast product.
3	3	284	317	168	403	1758	0.496	Nypa fruticans trnT-trnL intergenic spacer, trnL gene and trnL-trnF intergenic spacer sequence.
4	4	518	821	177	491	2623	0.545	Livistona chinensis tRNA-Lys (trnK) gene, partial sequence; and matK gene, complete sequence; chloroplast.
5	5	311	338	178	736	988	0.857	Trachycarpus fortunei chloroplast partial rps16 gene for ribosomal protein S16, exon 2.
6	6	71	74	64	1664	1766	0.981	Calyptrocalyx stenocrista 18S small subunit ribosomal RNA gene, partial sequence.
7	7	85	88	81	1400	1538	0.987	Gastrococos crispa ATP synthase beta subunit (atpB) gene, complete cds; chloroplast gene for chloroplast product.
8	8	427	646	125	431	1099	0.747	Pritchardia waialealeana voucher National Tropical Garden Live Collection 980768-001 tRNA-Asp gene, partial sequence; and tRNA-Tyr and tRNA-Glu genes, complete sequence; chloroplast.
9	9	62	65	60	1875	2196	0.948	Chamaedorea seifrizii NADH-plastoquinone oxidoreductase subunit 5 (ndhF) gene, partial cds; plastid.
10	10	163	217	79	787	1171	0.911	Calamus caesius chloroplast trnQ-rps16 intergenic spacer, complete sequence; and ribosomal protein S16 gene, partial cds.
11	11	144	322	29	377	895	0.768	Asterogyne martiana 18S rRNa gene (partial), 5.8S rRNA gene, 26S rRNA gene (partial) and internal transcribed spacers 1 and 2 (ITS1, ITS2), clone 2.
13	13	303	417	98	484	968	0.932	Hyophorbe amaricaulis voucher CEL 98-064 NADH dehydrogenase subunit F (ndhF) gene, partial cds; chloroplast.
14	14	10	14	6	192	376	0.748	Areca catechu voucher PS1671MT02 Ycf5 (ycf5) gene, partial cds; chloroplast.
15	15	9	9	7	265	305	0.896	Normanbya normanbyi NBS-LRR resistance protein gene, partial cds.
16	16	283	405	65	375	947	0.791	Aphandra natalia voucher AAU:Balslev H. 6551 serine/threonine protein kinase (CISP4) gene, partial sequence.
17	17	44	69	24	578	1468	0.769	Allagoptera arenaria voucher FTG 71442 photosystem II 44 kDa protein (psbC) gene, partial cds; psbC-trnS intergenic spacer, tRNA-Ser (trnS) gene, and trnS-psbZ intergenic spacer, complete sequence; PsbZ (psbZ) gene, complete cds; psbZ-trnG intergenic spacer and tRNA-Gly (trnG) gene, complete sequence; and trnG-trnfM intergenic spacer, partial sequence; chloroplast.
18	18	121	173	36	459	1210	0.649	Kentiopsis oliviformis malate synthase gene, exons 2 through 4 and partial cds.
19	19	59	59	56	375	665	0.759	Phoenicophorium borsigianum malate synthase gene, exons 2 and 3 and partial cds.
27	27	10	14	8	656	1098	0.794	Rhapidophyllum hystrix CBF-like transcription factor 2 (CBF) mRNA, complete cds.
28	28	20	21	19	1203	2159	0.671	Roystonea princeps photosystem II D2 protein (psbD) and photosystem II CP43 protein (psbC) genes, partial cds; chloroplast genes for chloroplast products.
29	29	37	39	14	381	430	0.932	Trachycarpus fortunei tRNA-Leu (trnL) gene, partial sequence; trnL-trnF intergenic spacer, complete sequence; and tRNA-Phe (trnF) gene, partial sequence; chloroplast.
30	30	42	43	18	634	683	0.975	Licuala grandis chloroplast DNA, psbB-psbF intergenic spacer region.
31	31	6	10	3	189	215	0.924	Sabal minor voucher USBG 01-1635 acetyl-CoA carboxylase-D (accD) gene, partial cds; chloroplast.
32	32	9	13	6	330	471	0.796	Ravenea hildebrandtii NADH-plastoquinone oxidoreductase subunit J (ndhJ) gene, partial cds; plastid.
33	33	7	22	4	338	469	0.89	Sabal minor voucher USBG 01-1635 RNA polymerase B (rpoB2) gene, partial cds; chloroplast.
34	34	7	15	4	293	583	0.802	Oenocarpus bataua voucher NH200652 RNA polymerase C (rpoC1) gene, partial cds; chloroplast.
35	35	7	11	4	614	760	0.911	UNVERIFIED: Astrocaryum scopatum ATP synthase CF0 B chain subunit I (atpF) gene, partial cds; and ATP synthase CF0 C chain subunit III-like (atpH) gene, partial sequence; chloroplast.
36	36	90	181	21	292	962	0.717	Calamus nambariensis var. menglongensis voucher KUN:Yanghq0042 PsbA (psbA) gene, partial cds; and psbA-trnH intergenic spacer, partial sequence; chloroplast.
37	37	5	9	3	348	721	0.625	Astrocaryum scopatum psbK-psbI intergenic spacer, complete sequence; photosystem II protein I (psbI) gene, complete cds; and tRNA-Ser (trnS-GCU) gene, partial sequence; chloroplast.
41	41	6	6	6	418	958	0.718	Metroxylon warburgii voucher Roncal 046 (FTG) actin-3 gene, partial sequence.
44	44	6	6	4	511	657	0.937	Gaussia maya voucher Cuenca 28 (FTG) 14-3-3 protein gene, partial sequence.
45	45	6	6	6	367	514	0.902	Metroxylon warburgii voucher Roncal 046 (FTG) tubulin beta-7 chain gene, partial sequence.
47	47	5	5	3	224	304	0.907	Ptychosperma macarthurii voucher Zona 869 (FTG) serine/threonine protein kinsae NAK gene, partial sequence.
48	48	5	5	5	358	392	0.961	Gaussia maya voucher Cuenca 28 (FTG) actin-1 gene, partial sequence.
50	50	9	9	7	286	388	0.851	Ptychosperma macarthurii voucher Zona 869 (FTG) actin-7 gene, partial sequence.
52	52	8	12	7	570	862	0.75	Livistona chinensis chloroplast rpl2, trnH, rps19, psbA genes, partial and complete cds and complete sequence.
53	53	47	52	28	507	903	0.855	Ceroxylon echinulatum voucher F. Borchsenius 639 (AAU) ATP synthase CF1 beta chain (atpB) gene, partial cds; and atpB-rbcL intergenic spacer, partial sequence; chloroplast.
66	66	56	71	13	587	959	0.685	Lytocaryum weddellianum voucher NA:Meerow 3207 (photo only) WRKY transcription factor 2 (WRKY2) gene, exons 1, 2 and partial cds.
67	67	59	73	14	693	972	0.844	Bactris major voucher FTG:Noblick 4942 WRKY transcription factor 21 (WRKY21) gene, intron 1.
68	68	59	73	13	554	927	0.801	Bactris brongniartii voucher FTG:Noblick 4935 WRKY6 gene, intron 1.
69	69	60	73	14	607	752	0.961	Lytocaryum weddellianum voucher NA:Meerow 3207 (photo only) WRKY transcription factor 7 (WRKY7) gene, exons 1 through 3 and partial cds.
70	70	58	68	14	619	727	0.948	Syagrus amara voucher NY:Hahn 7649 WRKY transcription factor 12 (WRKY12) gene, exons 1, 2 and partial cds.
71	71	59	71	14	406	710	0.677	Lytocaryum weddellianum voucher NA:Meerow 3207 (photo only) WRKY transcription factor 16 (WRKY16) gene, intron 1.
72	72	60	76	14	297	525	0.741	Bactris brongniartii voucher FTG:Noblick 4935 WRKY transcription factor 19 (WRKY19) gene, intron 1 and partial cds.
73	73	49	63	18	719	1073	0.884	Astrocaryum urostachys isolate JCP363 phytochrome B (PHYB) gene, exon 1 and partial cds.
128	128	20	30	8	401	615	0.88	Bactris major isolate AGA-B1 MADS box transcription factor (AG1) gene, partial cds.
129	129	16	28	3	508	666	0.944	Phoenix rupicola voucher K 1989-75 photosystem II protein Z (psbZ) gene, partial cds; psbZ-trnG intergenic spacer, tRNA-Gly (trnG-GCC) gene, and trnG-trnM intergenic spacer, complete sequence; and tRNA-Met (trnM-CAU) gene, partial sequence; chloroplast.
130	130	5	6	3	668	682	0.985	UNVERIFIED: Astrocaryum scopatum voucher F. Kahn 2563 (P) trnM-CAU-rps14 intergenic spacer and 30S ribosomal protein S14-like (rps14) gene, complete sequence; and photosystem I P700 chlorophyll A apoprotein A2 (psaB) gene, partial cds; chloroplast.
131	131	5	5	3	787	797	0.995	Astrocaryum murumuru voucher A. Perez 718 (CAY) photosystem I P700 chlorophyll A apoprotein A1 (psaA) gene, partial cds; and photosystem I assembly protein ycf3 (ycf3) gene, exon 3 and partial cds; chloroplast.
132	132	5	6	3	689	711	0.974	Astrocaryum scopatum voucher F. Kahn 2563 (P) photosystem I assembly protein ycf3 (ycf3) gene, intron 2; chloroplast.
133	133	5	6	3	824	837	0.992	Astrocaryum murumuru voucher A. Perez 718 (CAY) photosystem I assembly protein ycf3 (ycf3) gene, intron 1 and partial cds; chloroplast.
134	134	5	6	3	1313	1321	0.998	Ceroxylon echinulatum voucher F. Borchsenius 639 (AAU) ycf3 protein (ycf3) gene, partial cds; tRNA-Ser (trnS-GGA) gene, complete sequence; and 30S ribosomal protein S4 (rps4) gene, partial cds; chloroplast.
135	135	5	6	3	1188	1211	0.991	Ceroxylon echinulatum voucher F. Borchsenius 639 (AAU) tRNA-Leu (trnL-UAA) gene, partial sequence; tRNA-Phe (trnF-GAA) gene, complete sequence; and NADH-plastoquinone oxidoreductase subunit J (ndhJ) gene, partial cds; chloroplast.
136	136	5	6	3	575	580	0.997	Phoenix canariensis voucher S. Barrow 75 (K) trnV-UAC gene, intron; chloroplast.
137	137	5	6	3	786	866	0.968	Ceroxylon echinulatum voucher F. Borchsenius 647 (AAU) tRNA-Val (trnV-UAC) gene, partial sequence; tRNA-Met (trnM-CAU) gene, complete sequence; and ATP synthase CF1 epsilon chain (atpE) gene, complete cds; chloroplast.
138	138	4	4	3	1181	1181	1	Phoenix canariensis voucher S. Barrow 75 (K) ATP synthase CF1 beta chain (atpB) gene, partial cds; chloroplast.
139	139	5	6	3	1309	1333	0.989	Astrocaryum scopatum voucher F. Kahn 2563 (P) ribulose-1,5-bisphosphate carboxylase/oxygenase large subunit (rbcL) and acetyl-CoA carboxylase carboxyl transferase beta (accD) genes, partial cds; chloroplast.
140	140	7	8	5	474	1529	0.605	Phoenix canariensis voucher S. Barrow 75 (K) acetyl-CoA carboxylase carboxyl transferase beta (accD) gene, partial cds; chloroplast.
141	141	5	6	3	356	360	0.993	Astrocaryum murumuru voucher A. Perez 718 (CAY) psaI-ycf4 intergenic spacer, complete sequence; chloroplast.
142	142	8	9	6	428	552	0.85	Chamaedorea seifrizii photosystem I assembly protein ycf4 (ycf4) gene, partial cds; plastid.
143	143	8	9	6	829	960	0.909	Chamaedorea seifrizii cytochrome f (petA) gene, partial cds; plastid.
144	144	5	5	3	650	655	0.998	Phoenix canariensis voucher S. Barrow 75 (K) petL-petG intergenic spacer, complete sequence; cytochrome b6-f complex subunit V (petG) gene, complete cds; tRNA-Trp (trnW-CCA) gene, complete sequence; and tRNA-Pro (trnP-UGG) gene, partial sequence; chloroplast.
145	145	5	6	3	611	618	0.994	Ceroxylon echinulatum voucher F. Borchsenius 647 (AAU) clpP gene, intron; chloroplast.
146	146	5	11	3	1059	1607	0.844	Phoenix canariensis voucher S. Barrow 75 (K) clpP-like protease (clpP) gene, partial cds; clpP-psbB intergenic spacer, complete sequence; and photosystem II p680 chlorophyll A apoprotein (psbB) gene, partial cds; chloroplast.
147	147	10	11	8	1358	2167	0.689	Roystonea princeps photosystem II CP47 protein (psbB) gene, partial cds; photosystem II subunit T (psbT) and photosystem II subunit N (psbN) genes, complete cds; and photosystem II subunit H (psbH) gene, partial cds; chloroplast genes for chloroplast products.
148	148	5	6	3	1264	1279	0.992	Ceroxylon echinulatum voucher F. Borchsenius 639 (AAU) cytochrome b6 (petB) gene, intron and partial cds; chloroplast.
149	149	6	13	4	963	1019	0.972	UNVERIFIED: Phoenix canariensis voucher S. Barrow 75 (K) cytochrome b6-f complex subunit IV-like (petD) gene, partial sequence; chloroplast.
151	151	5	5	3	1016	1017	1	Phoenix canariensis voucher S. Barrow 75 (K) 30S ribosomal protein S11 (rps11) gene, partial cds; 50S ribosomal protein L36 (rpl36) and translational initiation factor 1 (infA) genes, complete cds; and 30S ribosomal protein S8 (rps8) gene, partial cds; chloroplast.
152	152	15	27	3	708	750	0.971	Ceroxylon echinulatum voucher F. Borchsenius 647 (AAU) rps3-rpl16 intergenic spacer, complete sequence; and 30S ribosomal protein S3 (rps3) gene, partial cds; chloroplast.
154	154	8	9	6	804	966	0.888	Ravenea hildebrandtii cytochrome c heme attachment protein (ccsA) gene, partial cds; plastid.
155	155	5	6	3	873	873	1	Ceroxylon echinulatum voucher F. Borchsenius 647 (AAU) NADH-plastoquinone oxidoreductase chain 4 (ndhD) gene, partial cds; chloroplast.
156	156	5	6	3	1109	1117	0.997	Ceroxylon echinulatum voucher F. Borchsenius 647 (AAU) NADH-plastoquinone oxidoreductase subunit 6 (ndhG) and NADH-plastoquinone oxidoreductase subunit I (ndhI) genes, partial cds; chloroplast.
158	158	4	5	3	888	896	0.995	UNVERIFIED: Phoenix canariensis voucher S. Barrow 75 (K) NADH-plastoquinone oxidoreductase 49 kDA subunit-like (ndhH) gene, partial sequence; chloroplast.
159	159	5	6	3	616	642	0.978	Astrocaryum murumuru voucher A. Perez 718 (CAY) 30S ribosomal protein S15 (rps15) and ycf1 protein (ycf1) genes, partial cds; chloroplast.
160	160	5	6	3	601	614	0.986	Astrocaryum scopatum voucher F. Kahn 2563 (P) tRNA-Cys (trnC-GCA) gene, partial sequence; and cytochrome b6-f complex subunit VIII (petN) gene, partial cds; chloroplast.
175	175	4	4	3	1317	1359	0.991	Astrocaryum scopatum voucher F. Kahn 2563 (P) 30S ribosomal protein S18 (rps18) gene, partial cds; 50S ribosomal protein L20 (rpl20) gene, complete cds; and rpl20-rps12 intergenic spacer, complete sequence; chloroplast.
182	182	6	6	6	1351	1593	0.921	Chamaedorea seifrizii 16S ribosomal RNA (rrn16) gene, partial sequence; plastid.
204	204	4	4	4	799	1059	0.939	Chamaedorea seifrizii photosystem II protein D2 (psbD) gene, partial cds; plastid.
246	246	10	10	8	1173	1355	0.935	Chamaedorea tenella ATPase alpha subunit (atp1) gene, partial cds; mitochondrial.
291	291	4	4	4	2168	2250	0.991	Ravenea hildebrandtii photosystem I P700 apoprotein A1 (psaA) gene, partial cds; plastid.
296	296	4	4	4	911	1059	0.965	Ravenea hildebrandtii photosystem II protein D1 (psbA) gene, partial cds; plastid.
319	319	4	4	3	2542	4155	0.899	Ravenea hildebrandtii RNA polymerase beta'' subunit (rpoC2) gene, partial cds; plastid.
322	322	8	9	8	546	800	0.753	Chamaedorea seifrizii ribosomal protein S4 (rps4) gene, partial cds; and rps4-trnS intergenic spacer, partial sequence; plastid.
336	336	4	4	4	452	675	0.868	Roystonea regia profilin mRNA, complete cds.
373	373	6	6	4	152	167	0.967	Gaussia maya voucher Cuenca 28 (FTG) genomic sequence.
374	374	4	4	2	245	266	0.972	Chamaedorea tepejilote voucher Bacon 93 (UMEX) beta-carotene hydroxylase gene, partial sequence.
405	405	4	4	4	1501	1775	0.916	Chamaedorea tenella maturase (matR) gene, partial cds; mitochondrial.
411	411	4	4	4	166	215	0.93	Chamaedorea tuerckheimii voucher Cibrian 1057 ubiquitin-conjugating enzyme E2 I gene, partial sequence.
413	413	35	71	5	332	618	0.739	Calamus reticulatus 5S rRNa gene (partial) including non-transcribed spacer, clone 2.
414	414	34	86	18	685	1018	0.796	Daemonorops didymophylla 18S rRNa gene (partial), 5.8S rRNA gene, 26S rRNA gene (partial) and internal transcribed spacers 1 and 2 (ITS1, ITS2), clone 7.
417	417	7	7	2	268	268	1	Calamus dransfieldii voucher KSD819 NBS-LRR resistance protein gene, partial cds.
457	457	32	69	3	171	515	0.918	Wallichia disticha voucher MJ64 18S ribosomal RNA gene, internal transcribed spacer 1, 5.8S ribosomal RNA gene, internal transcribed spacer 2, and 28S ribosomal RNA gene, region.
488	488	141	214	23	386	784	0.771	Kerriodoxa elegans voucher FTG Live Collection 84213A (DNA Bank 74) CISP5 gene, partial sequence.
489	489	4	4	3	1415	1584	0.954	Chamaerops humilis cytochrome oxidase subunit 1 (cox1) gene, mitochondrial gene encoding mitochondrial protein, complete cds.
536	536	29	29	7	303	518	0.952	Serenoa repens chloroplast trnL gene for tRNA-Leu, intron, paerial sequence.
537	537	27	28	7	562	575	0.98	Livistona woodfordii chloroplast DNA, rpl20-rps12 intergenic spacer region.
538	538	28	29	6	503	548	0.94	Licuala grandis chloroplast DNA, psbZ-trnfM intergenic spacer region.
