# Supplementary material for: phylotaR: An Automated Pipeline for Retrieving Orthologous DNA Sequences from GenBank in R
Source: Life (Basel). 2018 Jun 5;8(2):20. doi: 10.3390/life8020020 (PMC6027284; doi:10.3390/life8020020)
Supplement: Supplementary file 1 [file life-08-00020-s001.zip › table_s3_b.xlsx]

## Sheet: palms_phylota
Table S3. (b) Information for phylogenetically informative clusters (defined as any cluster with more than four TaxIDs) generated with phylotaR for the palms (Areaceae) from GenBank release 224. Cluster ID – unique cluster identifier, Parent TaxID – identifier for the parent taxon, TaxIDs – number of unique taxonomic identifiers, GIs – number of sequences, Genera – number of genera, Lmin – minimu…
Cluster ID	Parent TaxID	TaxIDs	GIs	Genera	Lmin	Lmax	MAD	Defline of longest sequence
1	4710	720	1346	160	281	1001	0.722111	Coccothrinax argentata partial rpb2 gene, intron 23, specimen voucher Cult. K (1973-12608)
3	4710	604	1147	145	274	1207	0.483561	Bactris campestris phosphoribulokinase-like protein 2 gene, exons 4, 5 and partial cds
2	4710	599	1182	171	296	1700	0.715555	Ravenea julietiae voucher Baker 1014 (K) trnK gene, intron; and matK pseudogene, complete sequence; chloroplast
0	4710	446	1398	179	340	1485	0.538015	Metroxylon vitiense ribulose biphosphate carboxylase (rbcL) gene, complete cds; chloroplast gene for chloroplast product
5	4710	442	897	121	253	1105	0.458793	X Gigantocalamus malpenensis voucher WKM 2895 (KLU, SING) trnD-trnT intergenic spacer, partial sequence; chloroplast
10	4710	329	457	104	484	1911	0.474508	Howea belmoreana NADH dehydrogenase subunit F (ndhF) gene, partial cds; chloroplast gene for chloroplast product
4	4710	319	972	155	262	1758	0.267295	Nypa fruticans trnT-trnL intergenic spacer, trnL gene and trnL-trnF intergenic spacer sequence
16	4710	309	361	162	283	988	0.848988	Trachycarpus fortunei chloroplast partial rps16 gene for ribosomal protein S16, exon 2
11	4710	275	446	55	356	947	0.785745	Aphandra natalia voucher AAU:Balslev H. 6551 serine/threonine protein kinase (CISP4) gene, partial sequence
6	169700	234	641	46	296	1651	0.710895	Kerriodoxa elegans chloroplast matK pseudogene (partial), and trnK gene (partial), intron, specimen voucher 1987-2685 (K)
9	4710	219	461	57	254	824	0.403426	Archontophoenix cunninghamiana voucher AK 305989 18S ribosomal RNA gene, partial sequence; internal transcribed spacer 1, 5.8S ribosomal RNA gene, and internal transcribed spacer 2, complete sequence; and 28S ribosomal RNA gene, partial sequence
20	169703	198	279	58	338	734	0.696659	Areca concinna phosphoribulokinase-like (PRK) gene, partial sequence
17	169700	193	332	39	299	922	0.678511	Livistona speciosa chloroplast trnD gene, partial sequence; trnY and trnE genes, complete sequence; and trnE-trnT intergenic spacer region, partial sequence
35	4710	186	256	79	279	1152	0.898644	Calamus caesius chloroplast trnQ-rps16 intergenic spacer, complete sequence; and ribosomal protein S16 gene, partial cds
18	169703	173	317	58	398	977	0.809428	Linospadix minor partial rpbII gene intron 23, specimen voucher 1988-2450 (K)
14	169700	171	407	31	406	897	0.84419	Schippia concolor isolate 15 RNA polymerase II second largest subunit (RPB2) gene, intron 23 and partial cds
7	4710	169	590	40	277	946	0.527654	Calamus platyacanthus var. longicarpus voucher KUN:Yanghq0007 PsbA (psbA) gene, partial cds; and psbA-trnH intergenic spacer, partial sequence; chloroplast
23	4710	165	265	29	280	784	0.769503	Kerriodoxa elegans voucher FTG Live Collection 84213A (DNA Bank 74) CISP5 gene, partial sequence
41	4710	162	230	80	326	819	0.790503	Pritchardia schattaueri voucher Fairchild Tropical Garden DNA Bank 839 malate synthase gene, partial cds
37	169700	153	246	28	484	956	0.930631	Pritchardia viscosa voucher N. Tangalin 1692 (PTBG) NADH dehydrogenase subunit F (ndhF) gene, partial cds; chloroplast
22	417012	146	265	19	346	922	0.729018	Livistona speciosa chloroplast trnD gene, partial sequence; trnY and trnE genes, complete sequence; and trnE-trnT intergenic spacer region, partial sequence
40	417012	143	231	19	646	956	0.9329	Pritchardia viscosa voucher N. Tangalin 1692 (PTBG) NADH dehydrogenase subunit F (ndhF) gene, partial cds; chloroplast
19	417012	142	292	19	651	1637	0.867583	Copernicia prunifera chloroplast matK pseudogene (partial), and trnK gene (partial), intron, specimen voucher C. E. Lewis 03-012 (FTG)
44	169700	139	210	24	386	784	0.770852	Kerriodoxa elegans voucher FTG Live Collection 84213A (DNA Bank 74) CISP5 gene, partial sequence
36	169700	137	254	27	375	865	0.840376	Pritchardia flynnii voucher National Tropical Garden Live Collection 070279 serine/threonine protein kinase (CISP4) gene, partial sequence
45	417012	133	204	18	386	708	0.853571	Pritchardia glabrata voucher Fairchild Tropical Garden DNA Bank 824 CISP5 gene, partial sequence
43	169697	132	220	24	311	985	0.820245	Bactris cf. maraja FTBG Acc. 84101H isolate PL113 WRKY transcription factor 21 (WRKY21) gene, partial sequence
38	417012	129	246	19	375	865	0.83949	Pritchardia flynnii voucher National Tropical Garden Live Collection 070279 serine/threonine protein kinase (CISP4) gene, partial sequence
8	169700	128	535	43	430	1476	0.508111	Chelyocarpus repens ribulose bisphosphate carboxylase large subunit (rbcL) gene, complete cds; chloroplast gene for chloroplast product
15	417012	126	370	18	406	875	0.890366	Johannesteijsmannia magnifica isolate 1.1 RNA polymerase II second largest subunit (RPB2) gene, intron 23
60	4710	124	160	45	261	648	0.715529	Mauritiella armata voucher Couvreur, T.L.P. 257 (K) agamous 1 (AG1) gene, partial cds
46	169697	112	199	19	259	752	0.86082	Lytocaryum weddellianum voucher NA:Meerow 3207 (photo only) WRKY transcription factor 7 (WRKY7) gene, exons 1 through 3 and partial cds
67	169703	106	141	54	777	1680	0.917722	Loxococcus rupicola voucher K:Chase 9611 trnK gene, partial sequence; and matK pseudogene, complete sequence
21	169703	104	275	57	340	1434	0.646915	Dypsis lastelliana ribulose bisphosphate carboxylase large subunit (rbcL) gene, complete cds; chloroplast gene for chloroplast product
42	169697	103	229	18	267	800	0.524765	Astrocaryum murumuru isolate PL108 WRKY transcription factor 12 (WRKY12) gene, partial cds
50	169697	103	174	19	332	994	0.742721	Reinhardtia latisecta isolate PL120 WRKY transcription factor 6 (WRKY6) gene, intron
61	169697	100	158	18	406	791	0.615508	Desmoncus polyacanthos isolate PL90 WRKY transcription factor 16 (WRKY16) gene, intron
66	169700	100	151	21	331	819	0.905417	Pritchardia schattaueri voucher Fairchild Tropical Garden DNA Bank 839 malate synthase gene, partial cds
63	169697	99	156	18	265	483	0.729668	Bactris brongniartii voucher FTG:Noblick 4935 WRKY transcription factor 19 (WRKY19) gene, intron 1 and partial cds
79	169700	92	113	43	262	418	0.847419	Livistona woodfordii chloroplast DNA, trnL-trnF intergenic spacer region
12	169698	88	435	14	279	946	0.477573	Calamus platyacanthus var. longicarpus voucher KUN:Yanghq0007 PsbA (psbA) gene, partial cds; and psbA-trnH intergenic spacer, partial sequence; chloroplast
69	417012	88	139	13	331	819	0.925132	Pritchardia schattaueri voucher Fairchild Tropical Garden DNA Bank 839 malate synthase gene, partial cds
93	4710	86	98	74	419	1497	0.948496	Allagoptera arenaria ATP synthase beta subunit (atpB) gene, complete cds; chloroplast gene for chloroplast product
13	4710	80	416	37	256	1203	0.319895	Phoenix theophrasti voucher JCP 215; chloroplast
74	169698	77	118	21	510	1485	0.575432	Metroxylon vitiense ribulose biphosphate carboxylase (rbcL) gene, complete cds; chloroplast gene for chloroplast product
98	169706	76	94	6	623	803	0.973755	Geonoma pohliana subsp. weddelliana voucher NY:Mullins 1 serine/threonine protein kinase (CISP4) gene, partial sequence
126	4710	76	77	28	494	642	0.947324	Astrocaryum murumuru voucher A. Perez 718 (CAY) 30S ribosomal protein S15 (rps15) and ycf1 protein (ycf1) genes, partial cds; chloroplast
90	169706	75	98	6	332	841	0.528938	Geonoma jussieuana voucher Roncal 303 (AAU) RNA polymerase II second largest subunit (RPB2) gene, intron 23 and partial cds
104	4710	75	89	29	315	1025	0.941365	Wettinia disticha voucher COL:R.Bernal 4774 NADH dehydrogenase subunit 1 (ndhA) gene, partial cds; chloroplast
53	169700	73	172	43	403	856	0.615206	Sabal bermudana genomic DNA containing partial trnL gene, trnL-trnF IGS, specimen voucher 1982-5602 (K)
58	169703	72	164	48	406	874	0.651776	Calyptrocalyx albertisianus genomic DNA containing partial trnL gene, trnL-trnF IGS, specimen voucher Baker 1109 (K)
94	169706	71	97	6	381	658	0.922524	Pholidostachys dactyloides voucher Borchsenius 278 (AAU) phosphoribulokinase protein 2 (PRK) gene, exons 4, 5 and partial cds
92	169745	70	98	5	453	896	0.752756	Wendlandiella gracilis RPB2 gene, intron 23
95	169745	69	96	5	318	649	0.949698	Chamaedorea crucensis phosphoribulokinase-like protein (PRK) gene, exons 4, 5 and partial cds
100	169703	69	92	47	807	899	0.929608	Veitchia arecina chloroplast partial rps16 gene for ribosomal protein S16, exon 2
84	169752	68	103	6	431	922	0.870512	Livistona speciosa chloroplast trnD gene, partial sequence; trnY and trnE genes, complete sequence; and trnE-trnT intergenic spacer region, partial sequence
139	4710	68	72	61	252	1766	0.953882	Calyptrocalyx stenocrista 18S small subunit ribosomal RNA gene, partial sequence
109	169752	67	87	6	646	948	0.944493	Licuala grandis voucher FTG Live Collection 6329D (DNA Bank 188) NADH dehydrogenase subunit F (ndhF) gene, partial cds; chloroplast
83	169733	66	103	13	510	1485	0.538616	Metroxylon vitiense ribulose biphosphate carboxylase (rbcL) gene, complete cds; chloroplast gene for chloroplast product
145	169703	66	67	26	368	517	0.860071	Drymophloeus litigiosus voucher K:Barrow et al 125 MADS box transcription factor (AG1) gene, partial cds
62	169733	65	156	6	279	946	0.60171	Calamus platyacanthus var. longicarpus voucher KUN:Yanghq0007 PsbA (psbA) gene, partial cds; and psbA-trnH intergenic spacer, partial sequence; chloroplast
151	4710	65	65	22	261	315	0.96884	Ptychosperma salomonense voucher K:Gardiner 293 beta-carotene hydroxylase gene, partial cds
129	169700	64	74	42	721	988	0.854634	Trachycarpus fortunei chloroplast partial rps16 gene for ribosomal protein S16, exon 2
152	169703	64	64	21	261	315	0.968403	Ptychosperma salomonense voucher K:Gardiner 293 beta-carotene hydroxylase gene, partial cds
54	417013	63	172	8	765	1637	0.871028	Copernicia prunifera chloroplast matK pseudogene (partial), and trnK gene (partial), intron, specimen voucher C. E. Lewis 03-012 (FTG)
85	169726	63	102	5	955	1127	0.956304	Bactris acanthocarpa trnQ-rps16 intergenic spacer, partial sequence; chloroplast
112	169752	63	84	6	677	1622	0.888321	Licuala kunstleri chloroplast matK pseudogene (partial), and trnK gene (partial), intron, specimen voucher 1985-1497 (K)
70	417013	62	138	8	346	881	0.628518	Saribus rotundifolius voucher FTG DNA Bank 1663 tRNA-Asp (tnrD), tRNA-Tyr (trnY), and tRNA-Glu (trnE) genes and trnE-trnT intergenic spacer, complete sequence; chloroplast
86	169698	62	100	16	564	1627	0.527935	Plectocomia mulleri chloroplast matK pseudogene (partial), and trnK gene (partial), intron, specimen voucher Baker 563 (K)
124	169752	61	78	6	453	654	0.890398	Livistoninae sp. CDB-2011 voucher A.J. Henderson 3695, Vietnam (NY) CISP5 gene, partial sequence
128	169705	61	75	15	719	1073	0.874607	Astrocaryum urostachys isolate JCP363 phytochrome B (PHYB) gene, exon 1 and partial cds
47	169703	60	183	3	254	290	0.909949	Pinanga coronata gene for ITS1, 5.8S rRNA, ITS2, complete sequence, specimen_voucher: XIIBIX166a, clone: 1
48	169709	60	183	3	254	290	0.909949	Pinanga coronata gene for ITS1, 5.8S rRNA, ITS2, complete sequence, specimen_voucher: XIIBIX166a, clone: 1
64	417013	60	154	8	573	865	0.864815	Pritchardia flynnii voucher National Tropical Garden Live Collection 070279 serine/threonine protein kinase (CISP4) gene, partial sequence
73	417013	60	121	8	780	956	0.930323	Pritchardia viscosa voucher N. Tangalin 1692 (PTBG) NADH dehydrogenase subunit F (ndhF) gene, partial cds; chloroplast
150	169703	60	65	46	286	398	0.826595	Carpentaria acuminata chloroplast DNA, trnL-trnF intergenic spacer region
72	417013	59	122	8	479	803	0.898628	Livistona papuana partial rpb2 gene, intron 23, specimen voucher Baker 851 (K)
81	417013	59	109	7	386	708	0.878026	Pritchardia glabrata voucher Fairchild Tropical Garden DNA Bank 824 CISP5 gene, partial sequence
122	77338	59	80	1	641	777	0.853105	Chamaedorea microspadix RPB2 gene, intron 23
68	169736	58	140	2	279	946	0.601865	Calamus platyacanthus var. longicarpus voucher KUN:Yanghq0007 PsbA (psbA) gene, partial cds; and psbA-trnH intergenic spacer, partial sequence; chloroplast
118	77338	58	81	1	411	649	0.962716	Chamaedorea crucensis phosphoribulokinase-like protein (PRK) gene, exons 4, 5 and partial cds
132	351477	58	73	10	357	663	0.821794	Gulubia cylindrocarpa phosphoribulokinase-like protein 2 (PRK) gene, exons 4, 5 and partial cds
39	169752	56	234	6	406	875	0.928601	Johannesteijsmannia magnifica isolate 1.1 RNA polymerase II second largest subunit (RPB2) gene, intron 23
75	169700	56	118	10	423	775	0.874073	Arenga retroflorescens voucher SAN 149921 psbA-trnH intergenic spacer, partial sequence; chloroplast
76	169726	56	117	5	407	1207	0.558806	Bactris campestris phosphoribulokinase-like protein 2 gene, exons 4, 5 and partial cds
111	169752	56	85	6	700	814	0.935959	Livistoninae sp. CDB-2011 voucher A.J. Henderson 3672, Vietnam (NY) malate synthase gene, partial cds
135	93328	56	73	1	656	803	0.974991	Geonoma pohliana subsp. weddelliana voucher NY:Mullins 1 serine/threonine protein kinase (CISP4) gene, partial sequence
147	169726	56	66	5	454	957	0.757702	Desmoncus cirrhifer RNA polymerase II second largest subunit (rpb2) gene, intron 23, exon 23 and partial cds
168	169703	56	56	23	494	614	0.981329	Drymophloeus litigiosus voucher K:Barrow et al 125 30S ribosomal protein S15 (rps15) and ycf1 protein (ycf1) genes, partial cds; chloroplast
134	93328	55	73	1	332	841	0.533465	Geonoma jussieuana voucher Roncal 303 (AAU) RNA polymerase II second largest subunit (RPB2) gene, intron 23 and partial cds
169	169703	55	55	21	982	1013	0.983146	Cyphosperma balansae voucher P:Pintaud 491 NADH dehydrogenase subunit 1 (ndhA) gene, partial cds; chloroplast
101	169733	54	91	9	564	1627	0.499233	Plectocomia mulleri chloroplast matK pseudogene (partial), and trnK gene (partial), intron, specimen voucher Baker 563 (K)
103	169736	54	89	5	510	1421	0.515296	Calamus hollrungii chloroplast partial rbcL gene for RuBisCO large subunit
131	169752	54	73	6	375	851	0.802537	Pholidocarpus majadum voucher Dowe s.n. serine/threonine protein kinase (CISP4) gene, partial sequence
133	351477	54	73	10	615	886	0.889329	Heterospathe longipes intron 23 (rpb2 gene), specimen voucher Zona 1039
71	4711	53	129	1	279	946	0.608724	Calamus platyacanthus var. longicarpus voucher KUN:Yanghq0007 PsbA (psbA) gene, partial cds; and psbA-trnH intergenic spacer, partial sequence; chloroplast
59	252729	52	164	1	254	290	0.911018	Pinanga coronata gene for ITS1, 5.8S rRNA, ITS2, complete sequence, specimen_voucher: XIIBIX166a, clone: 1
77	169698	52	114	7	665	835	0.817712	Raphia hookeri RNA polymerase II second largest subunit gene, partial cds; and intron 23
137	93328	52	72	1	567	654	0.934548	Geonoma arundinacea voucher Roncal 137 (FTG) phosphoribulokinase protein 2 (PRK) gene, exons 4, 5 and partial cds
138	169726	52	72	5	322	408	0.933211	Acrocomia aculeata trnD-trnY intergenic spacer, partial sequence; tRNA-Tyr (trnY) gene, trnY-trnE intergenic spacer, and tRNA-Glu (trnE) gene, complete sequence; and trnE-trnT intergenic spacer, partial sequence; chloroplast
105	4710	50	89	21	289	439	0.876277	Hyphaene coriacea voucher OM755 psbK-psbI intergenic spacer, partial sequence
144	169726	50	68	5	253	305	0.897878	Bactris rhaphidacantha voucher Perez 878 trnD-trnY intergenic spacer, partial sequence; tRNA-Tyr (trnY) gene, trnY-trnE intergenic spacer, and tRNA-Glu (trnE) gene, complete sequence; and trnE-trnT intergenic spacer, partial sequence; chloroplast
80	169733	49	111	5	665	826	0.823757	Calamus aruensis partial rpb2 gene, intron 23, specimen voucher Dransfield 7571 (K)
125	169726	49	78	5	596	1625	0.758304	Acrocomia aculeata chloroplast matK pseudogene (partial), and trnK gene (partial), intron, specimen voucher Baker 1000 (FTG)
114	169736	48	83	4	564	1614	0.473395	Calamus aruensis chloroplast matK pseudogene (partial), and trnK gene (partial), intron, specimen voucher Dransfield JD 7571 (K)
140	4710	48	72	14	562	607	0.96339	Ceroxylon echinulatum voucher F. Borchsenius 647 (AAU) rps3-rpl16 intergenic spacer, complete sequence; and 30S ribosomal protein S3 (rps3) gene, partial cds; chloroplast
142	169722	48	68	12	340	661	0.826533	Normanbya normanbyi phosphoribulokinase (PRK) gene, partial cds
167	169703	47	56	30	960	1144	0.93711	Howea belmoreana trnQ-rps16 intergenic spacer region, chloroplast sequence
87	169736	45	99	2	665	826	0.824015	Calamus aruensis partial rpb2 gene, intron 23, specimen voucher Dransfield 7571 (K)
119	4711	45	80	1	510	695	0.948183	Calamus guruba var. elipsoideus voucher KUN:Yanghq0001 ribulose-1,5-bisphosphate carboxylase/oxygenase large subunit (rbcL) gene, partial cds; chloroplast
120	4711	45	80	1	564	1614	0.471159	Calamus aruensis chloroplast matK pseudogene (partial), and trnK gene (partial), intron, specimen voucher Dransfield JD 7571 (K)
154	169745	45	64	5	549	1622	0.790084	Synechanthus warscewiczianus chloroplast matK pseudogene (partial), and trnK gene (partial), intron, specimen voucher Knudsen & Asmussen 640 (AAU)
184	4710	45	50	26	664	872	0.873555	Chuniophoenix hainanensis chloroplast atpB-rbcL intergenic spacer, specimen voucher Zona 791 (FTG)
195	169722	45	45	12	982	1002	0.99246	Ptychosperma salomonense voucher K:Gardiner 293 NADH dehydrogenase subunit 1 (ndhA) gene, partial cds; chloroplast
196	169722	45	45	12	313	315	0.996896	Ptychosperma salomonense voucher K:Gardiner 293 beta-carotene hydroxylase gene, partial cds
201	169722	44	44	12	494	614	0.980012	Drymophloeus litigiosus voucher K:Barrow et al 125 30S ribosomal protein S15 (rps15) and ycf1 protein (ycf1) genes, partial cds; chloroplast
91	169726	43	98	5	408	848	0.565749	Astrocaryum murumuru isolate ASMU tRNA-Leu (trnL) gene, partial sequence; trnL-trnF intergenic spacer, complete sequence; and tRNA-Phe (trnF) gene, partial sequence; plastid
194	169726	42	46	5	803	855	0.974447	Aiphanes aculeata chloroplast partial rps16 gene for ribosomal protein S16, exon 2
207	169745	42	43	5	810	859	0.980968	Chamaedorea oblongata rps16 gene, intron; chloroplast
213	169722	42	42	12	439	517	0.891545	Drymophloeus litigiosus voucher K:Barrow et al 125 MADS box transcription factor (AG1) gene, partial cds
190	169726	41	47	5	318	409	0.889195	Bactris gasipaes tRNA-Leu (trnL) gene and trnL-trnF intergenic spacer, partial sequence; chloroplast
214	169745	41	42	4	876	968	0.968197	Hyophorbe amaricaulis voucher CEL 98-064 NADH dehydrogenase subunit F (ndhF) gene, partial cds; chloroplast
224	169745	41	41	4	341	407	0.90178	Gaussia gomez-pompae voucher A. Vovides 554 trnD-trnY intergenic spacer, partial sequence; tRNA-Tyr (trnY) gene, trnY-trnE intergenic spacer, and tRNA-Glu (trnE) gene, complete sequence; and trnE-trnT intergenic spacer, partial sequence; chloroplast
172	4710	40	54	15	721	833	0.894113	Astrocaryum scopatum atpH-atpI intergenic spacer, complete sequence; chloroplast
173	169722	40	53	12	700	1676	0.93358	Ptychosperma waitianum voucher K:Gardiner 292 trnK gene, partial sequence; and matK pseudogene, complete sequence
182	169745	40	50	5	470	860	0.593465	Chamaedorea microspadix genomic DNA containing partial trnL gene, trnL-trnF IGS, specimen voucher BH 60-811 (BH)
225	169745	40	41	5	297	398	0.839257	Synechanthus fibrosus plastid tRNA-Leu gene, trnL-trnF IGS and tRNA-Phe gene (partial), specimen voucher A. Cuenca AC16, FTG
229	169726	40	40	5	287	311	0.966077	Aiphanes spicata 18S ribosomal RNA gene, partial sequence; internal transcribed spacer 1, 5.8S ribosomal RNA gene, and internal transcribed spacer 2, complete sequence; and 26S ribosomal RNA gene, partial sequence
230	169745	40	40	4	255	306	0.868464	Gaussia gomez-pompae voucher A. Vovides 554 trnD-trnY intergenic spacer, partial sequence; tRNA-Tyr (trnY) gene, trnY-trnE intergenic spacer, and tRNA-Glu (trnE) gene, complete sequence; and trnE-trnT intergenic spacer, partial sequence; chloroplast
65	417012	39	153	17	462	1443	0.512318	Rhapis subtilis ribulose bisphosphate carboxylase large subunit (rbcL) gene, complete cds; chloroplast gene for chloroplast product
108	4711	39	87	1	665	826	0.824358	Calamus aruensis partial rpb2 gene, intron 23, specimen voucher Dransfield 7571 (K)
157	169699	39	63	8	896	942	0.953796	Pseudophoenix vinifera voucher Baker 1002 (FTG) NADH dehydrogenase subunit F (ndhF) gene, partial cds; chloroplast
231	4710	39	40	17	634	683	0.975952	Licuala grandis chloroplast DNA, psbB-psbF intergenic spacer region
179	169726	38	51	5	811	1073	0.897648	Astrocaryum urostachys isolate JCP363 phytochrome B (PHYB) gene, exon 1 and partial cds
212	169722	38	42	12	398	893	0.892684	Balaka burretiana RPB2 gene, intron 23
165	4710	37	59	21	275	591	0.860392	Sabal bermudana partial rpoC1 gene for RNA polymerase C1, specimen voucher 1982-5602 (K)
174	169699	37	51	8	784	1700	0.969481	Ravenea julietiae voucher Baker 1014 (K) trnK gene, intron; and matK pseudogene, complete sequence; chloroplast
209	169700	37	42	19	664	872	0.875382	Chuniophoenix hainanensis chloroplast atpB-rbcL intergenic spacer, specimen voucher Zona 791 (FTG)
237	169698	37	38	21	813	896	0.956855	Plectocomia mulleri chloroplast rps16 gene, partial, intron
246	169726	37	37	5	254	265	0.972463	Desmoncus mitis 18S ribosomal RNA gene, partial sequence; internal transcribed spacer 1, 5.8S ribosomal RNA gene, and internal transcribed spacer 2, complete sequence; and 26S ribosomal RNA gene, partial sequence
113	115444	36	83	1	574	808	0.979393	Attalea crassispatha voucher FTG:Noblick 5516 WRKY transcription factor 21 (WRKY21) gene, intron 1
181	169699	36	50	8	353	406	0.878768	Ceroxylon parvifrons voucher FB 645 (AAU) trnD-trnY intergenic spacer, partial sequence; tRNA-Tyr (trnY) gene, trnY-trnE intergenic spacer, and tRNA-Glu (trnE) gene, complete sequence; and trnE-trnT intergenic spacer, partial sequence; chloroplast
107	115444	35	87	1	282	328	0.889123	Attalea brejinhoensis voucher FTG:Noblick 4614 WRKY transcription factor 2 (WRKY2) gene, exons 1, 2 and partial cds
148	417010	35	65	10	403	689	0.866875	Coccothrinax argentea voucher S. Zona 1043 (FTG) phosphoribulokinase-like protein 2 (PRK) gene, exons 4, 5 and partial cds
149	417010	35	65	10	408	1001	0.710459	Coccothrinax argentata partial rpb2 gene, intron 23, specimen voucher Cult. K (1973-12608)
180	4710	35	51	20	338	526	0.908596	Sabal bermudana partial rpoB gene for DNA-directed RNA polymerase subunit beta, specimen voucher 1982-5602 (K)
206	115488	35	43	1	646	948	0.943651	Licuala grandis voucher FTG Live Collection 6329D (DNA Bank 188) NADH dehydrogenase subunit F (ndhF) gene, partial cds; chloroplast
82	169704	34	106	3	457	1434	0.47308	Arenga pinnata ribulose bisphosphate carboxylase large subunit (rbcL) gene, complete cds; chloroplast gene for chloroplast product
110	115444	34	86	1	460	755	0.982443	Attalea allenii isolate A60 WRKY6 gene, intron 1
130	115444	34	73	1	433	503	0.975626	Attalea microcarpa isolate A71 WRKY16 gene, intron 1
248	169698	34	36	20	269	363	0.946358	Salacca ramosiana trnD-trnY intergenic spacer, partial sequence; tRNA-Tyr (trnY) gene, trY-trnE intergenic spacer, and tRNA-Glu (trnE) gene, complete sequence; and trnE-trnT intergenic spacer, partial sequence
252	169698	34	35	20	859	1227	0.755548	Daemonorops sp. TY-2016 voucher CPG SZFLB29 NADH dehydrogenase subunit F (ndhF) gene, partial cds; chloroplast
141	115444	33	71	1	265	385	0.870423	Attalea crassispatha voucher FTG:Noblick 5516 WRKY transcription factor 19 (WRKY19) gene, intron 1 and partial cds
171	169699	33	54	7	381	901	0.60476	Phytelephas tenuicaulis voucher Perez 1158 (AAU) phosphoribulokinase (prk) gene, exons 4, 5 and partial cds
185	169699	33	49	8	452	793	0.825952	Ceroxylon quindiuense RPB2 gene, intron 23, clone 1
266	169700	33	34	12	634	683	0.984067	Licuala grandis chloroplast DNA, psbB-psbF intergenic spacer region
123	145670	32	79	1	415	707	0.915296	Astrocaryum standleyanum phosphoribulokinase-like protein 2 gene, exons 4, 5 and partial cds
183	77338	32	50	1	549	1607	0.759676	Chamaedorea microspadix chloroplast matK pseudogene (partial), and trnK gene (partial), intron, specimen voucher BH 60-811 (BH)
205	169699	32	43	8	253	303	0.838975	Ceroxylon parvifrons voucher FB 645 (AAU) trnD-trnY intergenic spacer, partial sequence; tRNA-Tyr (trnY) gene, trnY-trnE intergenic spacer, and tRNA-Glu (trnE) gene, complete sequence; and trnE-trnT intergenic spacer, partial sequence; chloroplast
243	115488	32	37	1	518	850	0.951765	Licuala valida voucher Floribunda Live Collection tRNA-Asp (tnrD) gene, partial sequence; tRNA-Tyr (trnY) and tRNA-Glu (trnE) genes, complete sequence; and trnE-trnT intergenic spacer, partial sequence; chloroplast
251	115488	32	36	1	464	612	0.936002	Licuala bacularia voucher FTG Live Collection 951383N (DNA Bank 1471) CISP5 gene, partial sequence
89	232847	31	98	1	799	1622	0.939776	Pritchardia arecina chloroplast matK pseudogene (partial), and trnK gene (partial), intron, specimen voucher Baker 1183 (K)
97	232847	31	95	1	573	865	0.864302	Pritchardia flynnii voucher National Tropical Garden Live Collection 070279 serine/threonine protein kinase (CISP4) gene, partial sequence
102	232847	31	90	1	382	802	0.528484	Pritchardia maideniana voucher FTG DNA Bank 846 tRNA-Asp (tnrD), tRNA-Tyr (trnY), and tRNA-Glu (trnE) genes and trnE-trnT intergenic spacer, complete sequence; chloroplast
115	232847	31	83	1	780	956	0.928127	Pritchardia viscosa voucher N. Tangalin 1692 (PTBG) NADH dehydrogenase subunit F (ndhF) gene, partial cds; chloroplast
117	115444	31	82	1	502	739	0.981154	Attalea anisitsiana voucher FTG:Noblick 5291 WRKY transcription factor 7 (WRKY7) gene, exons 1 through 3 and partial cds
121	232847	31	80	1	479	785	0.914538	Pritchardia flynnii voucher National Tropical Garden Live Collection 070279 RNA polymerase II second largest subunit (RPB2) gene, partial cds
127	169704	31	76	3	557	1631	0.529026	Caryota mitis chloroplast matK pseudogene (partial), and trnK gene (partial), intron, specimen voucher 464-85.05037 (K)
136	232847	31	72	1	386	708	0.916706	Pritchardia glabrata voucher Fairchild Tropical Garden DNA Bank 824 CISP5 gene, partial sequence
156	4710	31	64	17	518	728	0.849137	Hyphaene petersiana voucher OM1296 atpF-atpH intergenic spacer, partial sequence; chloroplast
176	417013	31	51	6	615	819	0.938423	Pritchardia schattaueri voucher Fairchild Tropical Garden DNA Bank 839 malate synthase gene, partial cds
247	145670	31	37	1	651	761	0.950669	Astrocaryum gynacanthum RNA polymerase II second largest subunit (rpb2) gene, intron 23, exon 23 and partial cds
198	154466	30	45	1	955	1127	0.947097	Bactris acanthocarpa trnQ-rps16 intergenic spacer, partial sequence; chloroplast
223	145670	30	41	1	811	1073	0.904394	Astrocaryum urostachys isolate JCP363 phytochrome B (PHYB) gene, exon 1 and partial cds
250	115488	30	36	1	784	1622	0.904953	Licuala kunstleri chloroplast matK pseudogene (partial), and trnK gene (partial), intron, specimen voucher 1985-1497 (K)
254	115488	30	35	1	406	801	0.798217	Licuala spinosa RNA polymerase II second largest subunit (RPB2) gene, partial cds
166	169736	29	58	4	261	411	0.903683	Calamus sedens 5S rRNa gene (partial) including non-transcribed spacer, clone 2
293	417012	29	30	8	636	683	0.990922	Licuala grandis chloroplast DNA, psbB-psbF intergenic spacer region
297	77338	29	30	1	882	960	0.975833	Chamaedorea elegans voucher A. Cuenca AC29 (FTG) NADH dehydrogenase subunit F (ndhF) gene, partial cds; chloroplast
298	77338	29	30	1	810	859	0.980248	Chamaedorea oblongata rps16 gene, intron; chloroplast
311	77338	29	29	1	341	405	0.90447	Chamaedorea alternans voucher A. Cuenca AC37 (MEXU) trnD-trnY intergenic spacer, partial sequence; tRNA-Tyr (trnY) gene, trnY-trnE intergenic spacer, and tRNA-Glu (trnE) gene, complete sequence; and trnE-trnT intergenic spacer, partial sequence; chloroplast
312	77338	29	29	1	255	305	0.871227	Chamaedorea alternans voucher A. Cuenca AC37 (MEXU) trnD-trnY intergenic spacer, partial sequence; tRNA-Tyr (trnY) gene, trnY-trnE intergenic spacer, and tRNA-Glu (trnE) gene, complete sequence; and trnE-trnT intergenic spacer, partial sequence; chloroplast
153	169707	28	64	5	356	936	0.816707	Iriartella setigera voucher COL:R.Bernal 2607 serine/threonine protein kinase (CISP4) gene, partial sequence
159	169707	28	62	5	278	671	0.741599	Socratea rostrata voucher COL R. Bernal 2493 phosphoribulokinase-like protein 2 (PRK) gene, partial cds
239	131270	28	38	1	574	663	0.923315	Gulubia cylindrocarpa phosphoribulokinase-like protein 2 (PRK) gene, exons 4, 5 and partial cds
314	169700	28	28	7	303	518	0.951393	Serenoa repens chloroplast trnL gene for tRNA-Leu, intron, paerial sequence
315	417012	28	28	7	303	518	0.951393	Serenoa repens chloroplast trnL gene for tRNA-Leu, intron, paerial sequence
320	417012	28	28	7	303	518	0.951393	Serenoa repens chloroplast trnL gene for tRNA-Leu, intron, paerial sequence
146	169707	27	66	5	531	779	0.941417	Wettinia praemorosa voucher COL:J.Betancur 7611 trnD-trnT intergenic spacer, partial sequence
155	4710	27	64	7	340	400	0.960469	Wettinia hirsuta voucher COL:R.Bernal 2294 PetD (petD) gene, partial cds; petD-rpoA intergenic spacer, complete sequence; and RNA polymerase alpha subunit (rpoA) gene, partial cds; chloroplast
158	4710	27	63	7	263	716	0.883524	Iriartella setigera voucher COL:R.Bernal 4367 tRNA-Gly (trnG) gene, intron; chloroplast
192	169743	27	46	4	381	540	0.956965	Ravenea lakatra voucher Byg 26 (AAU) phosphoribulokinase (prk) gene, exons 4, 5 and partial cds
227	131270	27	40	1	715	817	0.958384	Hydriastele chaunostachys partial RPB2 gene for RNA Polymerase II second largest subunit, intron 23
257	169703	27	35	14	293	591	0.960213	Actinokentia divaricata partial rpoC1 gene for RNA polymerase C1, specimen voucher Pintaud 351 (K)
271	169703	27	33	14	317	427	0.950678	Howea belmoreana voucher Baker 1155 (K) psbK-psbI intergenic spacer, partial sequence; chloroplast
285	169703	27	31	15	874	942	0.976885	Dypsis lutescens isolate DYLU NADH dehydrogenase subunit F (ndhF) gene, partial cds; plastid
310	77338	27	29	1	496	860	0.602526	Chamaedorea microspadix genomic DNA containing partial trnL gene, trnL-trnF IGS, specimen voucher BH 60-811 (BH)
313	169733	27	28	13	813	896	0.958984	Plectocomia mulleri chloroplast rps16 gene, partial, intron
328	417012	27	27	6	503	548	0.941741	Licuala grandis chloroplast DNA, psbZ-trnfM intergenic spacer region
336	77338	27	27	1	321	337	0.983625	Chamaedorea fragrans plastid tRNA-Leu gene, trnL-trnF IGS and tRNA-Phe gene (partial), specimen voucher A. Cuenca AC26, FTG
337	417012	27	27	6	503	548	0.941741	Licuala grandis chloroplast DNA, psbZ-trnfM intergenic spacer region
170	169707	26	55	5	280	697	0.859763	Iriartella setigera voucher COL:R.Bernal 4367 CISP5 gene, partial sequence
177	417010	26	51	10	650	1640	0.917946	Itaya amicorum chloroplast matK pseudogene (partial), and trnK gene (partial), intron, specimen voucher Baker 990 (FTG)
189	169707	26	48	5	311	958	0.851688	Wettinia anomala voucher COL R. Bernal 4632 WRKY transcription factor 21 (WRKY21) gene, intron 1
199	169743	26	44	4	896	927	0.967932	Ceroxylon parvifrons voucher FB 645 (AAU) NADH dehydrogenase subunit F (ndhF) gene, partial cds; chloroplast
286	169703	26	31	14	338	526	0.959463	Actinokentia divaricata partial rpoB gene for DNA-directed RNA polymerase subunit beta, specimen voucher Pintaud 351 (K)
323	169733	26	27	13	859	1227	0.757222	Daemonorops sp. TY-2016 voucher CPG SZFLB29 NADH dehydrogenase subunit F (ndhF) gene, partial cds; chloroplast
326	169700	26	27	7	562	575	0.979903	Livistona woodfordii chloroplast DNA, rpl20-rps12 intergenic spacer region
329	417012	26	27	7	562	575	0.979903	Livistona woodfordii chloroplast DNA, rpl20-rps12 intergenic spacer region
338	417012	26	27	7	562	575	0.979903	Livistona woodfordii chloroplast DNA, rpl20-rps12 intergenic spacer region
160	169707	25	61	5	542	761	0.872579	Iriartella stenocarpa voucher AAU:H.Balslev 7593 PsbK (psbK) gene, partial sequence; psbK-psbI intergenic spacer, PsbI (psbI) gene, and psbI-trnS intergenic spacer, complete sequence; and tRNA-Ser (trnS) gene, partial sequence
161	169707	25	61	5	576	716	0.890832	Iriartella setigera voucher COL:R.Bernal 4367 tRNA-Gly (trnG) gene, intron; chloroplast
162	169707	25	61	5	542	761	0.872579	Iriartella stenocarpa voucher AAU:H.Balslev 7593 PsbK (psbK) gene, partial sequence; psbK-psbI intergenic spacer, PsbI (psbI) gene, and psbI-trnS intergenic spacer, complete sequence; and tRNA-Ser (trnS) gene, partial sequence
164	169726	25	59	5	495	1434	0.51962	Astrocaryum alatum ribulose bisphosphate carboxylase large subunit (rbcL) gene, complete cds; chloroplast gene for chloroplast product
258	169726	25	35	5	443	791	0.626802	Desmoncus polyacanthos isolate PL90 WRKY transcription factor 16 (WRKY16) gene, intron
259	169726	25	35	5	735	752	0.995403	Bactris cf. maraja FTBG Acc. 84101H isolate PL113 WRKY transcription factor 6 (WRKY6) gene, intron
260	169726	25	35	5	651	985	0.850181	Bactris cf. maraja FTBG Acc. 84101H isolate PL113 WRKY transcription factor 21 (WRKY21) gene, partial sequence
275	169726	25	33	5	713	800	0.987765	Astrocaryum murumuru isolate PL108 WRKY transcription factor 12 (WRKY12) gene, partial cds
279	169698	25	32	10	562	574	0.998966	Metroxylon salomonense voucher Zona 651 K 30S ribosomal protein S3 gene, partial cds; plastid
324	169733	25	27	13	269	363	0.949903	Salacca ramosiana trnD-trnY intergenic spacer, partial sequence; tRNA-Tyr (trnY) gene, trY-trnE intergenic spacer, and tRNA-Glu (trnE) gene, complete sequence; and trnE-trnT intergenic spacer, partial sequence
330	169752	25	27	4	318	406	0.960044	Livistona carinensis chloroplast DNA, trnL-trnF intergenic spacer region
163	169707	24	60	5	340	400	0.960667	Wettinia hirsuta voucher COL:R.Bernal 2294 PetD (petD) gene, partial cds; petD-rpoA intergenic spacer, complete sequence; and RNA polymerase alpha subunit (rpoA) gene, partial cds; chloroplast
175	417012	24	51	17	411	621	0.854915	Brahea brandegeei isolate BB_3 tRNA-Leu (trnL) gene and trnL-trnF intergenic spacer, partial sequence; plastid
188	169707	24	48	5	261	617	0.671563	Wettinia radiata voucher COL:R.Bernal 4873 MADS box transcription factor (AG1) gene, partial sequence
236	169707	24	39	5	445	876	0.822386	Wettinia longipetala voucher AAU:H. Balslev 6545 RNA polymerase II second largest subunit (RPB2) gene, partial cds
288	169698	24	30	10	721	766	0.971192	Eugeissona tristis voucher Baker 501 K atpH-atpI intergenic spacer, partial sequence; plastid
294	115488	24	30	1	375	798	0.770008	Licuala peltata var. sumawongii voucher FTG Live Collection 70320G (DNA Bank 207) serine/threonine protein kinase (CISP4) gene, partial sequence
304	169703	24	29	13	656	716	0.934935	Howea belmoreana voucher Baker 1155 (K) atpF-atpH intergenic spacer, partial sequence; chloroplast
217	169698	23	41	4	261	411	0.922022	Calamus sedens 5S rRNa gene (partial) including non-transcribed spacer, clone 2
219	169733	23	41	4	261	411	0.922022	Calamus sedens 5S rRNa gene (partial) including non-transcribed spacer, clone 2
220	169736	23	41	4	261	411	0.922022	Calamus sedens 5S rRNa gene (partial) including non-transcribed spacer, clone 2
226	115490	23	40	1	737	922	0.861171	Livistona speciosa chloroplast trnD gene, partial sequence; trnY and trnE genes, complete sequence; and trnE-trnT intergenic spacer region, partial sequence
241	154466	23	38	1	322	402	0.963472	Bactris riparia voucher AAU 44381 tRNA-Asp (trnD) gene, partial sequence; trnD-trnY intergenic spacer, tRNA-Tyr (trnY) gene, trnY-trnE intergenic spacer, and tRNA-Glu (trnE) gene, complete sequence; and trnE-trnT intergenic spacer, partial sequence; chloroplast
281	169743	23	32	4	784	1700	0.967169	Ravenea julietiae voucher Baker 1014 (K) trnK gene, intron; and matK pseudogene, complete sequence; chloroplast
289	169743	23	30	4	354	406	0.876355	Ceroxylon parvifrons voucher FB 645 (AAU) trnD-trnY intergenic spacer, partial sequence; tRNA-Tyr (trnY) gene, trnY-trnE intergenic spacer, and tRNA-Glu (trnE) gene, complete sequence; and trnE-trnT intergenic spacer, partial sequence; chloroplast
300	169698	23	29	9	256	355	0.858281	Lepidocaryum tenue psbZ-trnG intergenic spacer, partial sequence; and tRNA-Gly (trnG) gene, complete sequence; plastid
302	169743	23	29	4	253	303	0.840901	Ceroxylon parvifrons voucher FB 645 (AAU) trnD-trnY intergenic spacer, partial sequence; tRNA-Tyr (trnY) gene, trnY-trnE intergenic spacer, and tRNA-Glu (trnE) gene, complete sequence; and trnE-trnT intergenic spacer, partial sequence; chloroplast
316	115488	23	28	1	700	792	0.984803	Licuala bachmaensis voucher A.J. Henderson et al. 3254, Vietnam (NY) malate synthase gene, partial cds
208	4711	22	42	1	261	411	0.902561	Calamus sedens 5S rRNa gene (partial) including non-transcribed spacer, clone 2
268	115490	22	34	1	700	792	0.923537	Livistona australis voucher J.L. Dowe 313 (FTG) malate synthase gene, partial cds
301	169734	22	29	7	562	574	0.999159	Mauritia flexuosa voucher Couvreur 194 NY 30S ribosomal protein S3 gene, partial cds; plastid
365	169752	22	23	2	678	683	0.992998	Licuala grandis chloroplast DNA, psbB-psbF intergenic spacer region
383	169752	22	22	2	515	548	0.942601	Licuala grandis chloroplast DNA, psbZ-trnfM intergenic spacer region
384	169752	22	22	2	497	501	0.996008	Livistona alfredii chromoplast trnL gene for tRNA-Leu, intron, paerial sequence
387	169703	22	22	20	1453	1497	0.998117	Dypsis lastelliana ATP synthase beta subunit (atpB) gene, complete cds; chloroplast gene for chloroplast product
88	4710	21	99	19	402	785	0.683394	TSA: Elaeis guineensis isotig07794.Elguifruit mRNA sequence
245	169726	21	37	3	460	745	0.926537	Bactris major voucher FTG:Noblick 4942 WRKY transcription factor 7 (WRKY7) gene, exons 1 through 3 and partial cds
253	232847	21	35	1	615	819	0.948125	Pritchardia schattaueri voucher Fairchild Tropical Garden DNA Bank 839 malate synthase gene, partial cds
321	169734	21	27	7	721	761	0.975325	Raphia palma-pinus voucher Ouattara & Stauffer 14 G atpH-atpI intergenic spacer, partial sequence; plastid
322	169734	21	27	7	256	355	0.854877	Lepidocaryum tenue psbZ-trnG intergenic spacer, partial sequence; and tRNA-Gly (trnG) gene, complete sequence; plastid
366	115490	21	23	1	348	406	0.980724	Livistona carinensis chloroplast DNA, trnL-trnF intergenic spacer region
385	115490	21	22	1	678	678	1	Livistona alfredii chloroplast DNA, psbB-psbF intergenic spacer region
399	115490	21	21	1	515	516	0.998154	Livistona lorophylla chloroplast DNA, psbZ-trnfM intergenic spacer region
400	115490	21	21	1	497	501	0.996008	Livistona alfredii chromoplast trnL gene for tRNA-Leu, intron, paerial sequence
272	169716	20	33	4	412	640	0.75322	Howea forsteriana partial prk gene intron 4, specimen voucher Baker 1156 (K)
273	169716	20	33	4	600	977	0.865358	Linospadix minor partial rpbII gene intron 23, specimen voucher 1988-2450 (K)
276	154466	20	33	1	254	305	0.91545	Bactris rhaphidacantha voucher Perez 878 trnD-trnY intergenic spacer, partial sequence; tRNA-Tyr (trnY) gene, trnY-trnE intergenic spacer, and tRNA-Glu (trnE) gene, complete sequence; and trnE-trnT intergenic spacer, partial sequence; chloroplast
290	169743	20	30	4	547	793	0.86322	Ceroxylon quindiuense RPB2 gene, intron 23, clone 1
388	169703	20	22	17	1708	1766	0.982575	Calyptrocalyx stenocrista 18S small subunit ribosomal RNA gene, partial sequence
395	169700	20	21	17	1400	1497	0.990457	Caryota mitis ATP synthase beta subunit (atpB) gene, complete cds; chloroplast gene for chloroplast product
398	169752	20	21	2	562	564	0.998143	Livistona jenkinsiana chloroplast DNA, rpl20-rps12 intergenic spacer region
193	131304	19	46	1	531	779	0.937657	Wettinia praemorosa voucher COL:J.Betancur 7611 trnD-trnT intergenic spacer, partial sequence
197	131304	19	45	1	278	654	0.739246	Wettinia hirsuta voucher Baker 991 (BH) phosphoribulokinase protein 2 (PRK) gene, exons 4, 5 and partial cds
211	169746	19	42	8	518	1443	0.759677	Borassus flabellifer ribulose bisphosphate carboxylase large subunit (rbcL) gene, complete cds; chloroplast gene for chloroplast product
261	145670	19	35	1	1048	1121	0.961437	Astrocaryum chambira trnQ-rps16 intergenic spacer, partial sequence; chloroplast
282	169746	19	32	8	405	715	0.683348	Borassus flabellifer phosphoribulokinase-like (PRK) gene, partial sequence
308	169726	19	29	5	369	615	0.873227	Bactris major isolate AGA-B1 MADS box transcription factor (AG1) gene, partial cds
331	169746	19	27	8	605	845	0.902476	Borassus akeassii partial rpb2 gene, intron 23, specimen voucher Bayton et al 68 (K)
375	115519	19	22	1	609	747	0.982293	Syagrus schizophylla voucher IPA:Noblick 5134 WRKY transcription factor 7 (WRKY7) gene, exons 1 through 3 and partial cds
376	115519	19	22	1	346	401	0.940036	Syagrus botryophora voucher FTG:Noblick 5002 WRKY transcription factor 19 (WRKY19) gene, intron 1 and partial cds
377	115519	19	22	1	686	748	0.994895	Syagrus campylospatha voucher FTG:Noblick 5128 WRKY6 gene, intron 1
378	115519	19	22	1	790	861	0.958452	Syagrus sancona voucher FTG:Noblick 5514 WRKY transcription factor 21 (WRKY21) gene, intron 1
397	417012	19	21	16	771	988	0.88876	Trachycarpus fortunei chloroplast partial rps16 gene for ribosomal protein S16, exon 2
409	115490	19	20	1	562	564	0.998138	Livistona jenkinsiana chloroplast DNA, rpl20-rps12 intergenic spacer region
416	169700	19	19	16	1614	1758	0.982336	Sabal domingensis 18S small subunit ribosomal RNA gene, partial sequence
421	169703	19	19	12	363	404	0.957139	Howea belmoreana voucher K:Baker1153 5.8S ribosomal RNA gene, partial sequence; internal transcribed spacer 2, complete sequence; and 26S ribosomal RNA gene, partial sequence
96	417013	18	95	8	462	1428	0.504386	Pritchardiopsis jennencyi ribulose bisphosphate carboxylase large subunit (rbcL) gene, partial cds; chloroplast gene for chloroplast product
178	115442	18	51	1	482	1434	0.475169	Arenga pinnata ribulose bisphosphate carboxylase large subunit (rbcL) gene, complete cds; chloroplast gene for chloroplast product
186	169746	18	49	8	409	586	0.893049	Hyphaene petersiana chloroplast tRNA-Leu gene (partial), trnL-trnF intergenic spacer and tRNA-Phe gene (partial), specimen voucher Fantz 3449 (FTG)
222	131304	18	41	1	468	865	0.913013	Wettinia anomala voucher COL:R.Bernal 2196 serine/threonine protein kinase (CISP4) gene, partial sequence
228	169706	18	40	6	472	1443	0.527391	Geonoma oxycarpa ribulose bisphosphate carboxylase large subunit (rbcL) gene, complete cds; chloroplast gene for chloroplast product
343	154466	18	26	1	698	1620	0.709449	Bactris gasipaes chloroplast matK pseudogene (partial), and trnK gene (partial), intron, specimen voucher C. E. Lewis 02-027 (FTG)
346	4710	18	25	13	351	966	0.671056	Ravenea hildebrandtii cytochrome c heme attachment protein (ccsA) gene, partial cds; plastid
351	169746	18	24	8	313	357	0.956816	Hyphaene coriacea chloroplast tRNA-Leu gene (partial), trnL-trnF intergenic spacer and tRNA-Phe gene (partial), specimen voucher Fantz 3441 (FTG)
352	169746	18	24	8	306	370	0.922748	Latania lontaroides chloroplast trnD-trnY intergenic spacer, tRNA-Tyr gene, trnY-trnE intergenic spacer, tRNA-Glu gene, trnE-trnT intergenic spacer, specimen voucher Zona 916 (FTG)
353	169746	18	24	8	759	872	0.948586	Borassodendron machadonis chloroplast partial rps16 gene for ribosomal protein S16, exon 2
368	169746	18	23	8	664	812	0.942118	Hyphaene thebaica chloroplast atpB-rbcL intergenic spacer, specimen voucher Cult. K (1994-3803)
393	115519	18	21	1	291	331	0.963171	Syagrus amara voucher NY:Hahn 7649 WRKY transcription factor 2 (WRKY2) gene, exons 1, 2 and partial cds
394	115519	18	21	1	407	501	0.955232	Syagrus sancona voucher FTG:Noblick 5514 WRKY transcription factor 16 (WRKY16) gene, intron 1
408	115490	18	20	1	677	1545	0.92165	Livistona jenkinsiana voucher A.J. Henderson et al. 3232, Vietnam (NY) tRNA-Lys (trnK) gene, partial sequence; and maturase K (matK) gene, complete cds; chloroplast
419	115490	18	19	1	836	941	0.943062	Livistona australis voucher J. L. Dowe 313 (FTG) NADH dehydrogenase subunit F (ndhF) gene, partial cds; chloroplast
435	145705	18	18	1	994	1002	0.99684	Ptychosperma salomonense voucher K:Gardiner 293 NADH dehydrogenase subunit 1 (ndhA) gene, partial cds; chloroplast
437	145705	18	18	1	598	613	0.977071	Ptychosperma sp. SN-2014 voucher K:Heatubun 1125 30S ribosomal protein S15 (rps15) and ycf1 protein (ycf1) genes, partial cds; chloroplast
438	145705	18	18	1	447	506	0.918314	Ptychosperma burretianum voucher FTG:Zona & Lewis 867 MADS box transcription factor (AG1) gene, partial cds
445	4710	18	18	4	378	1296	0.596493	Astrocaryum scopatum 4.5S ribosomal RNA (rrn4.5) gene, partial sequence; 5S ribosomal RNA (rrn5) and tRNA-Arg (trnR-ACG) genes, complete sequence; and tRNA-Asn (trnN-GUU) gene, partial sequence; chloroplast
187	417009	17	48	1	402	668	0.940026	Sabal causiarum clone 2 phosphoribulokinase-like protein 2-like (PRK) gene, partial sequence
202	131304	17	44	1	340	400	0.959943	Wettinia hirsuta voucher COL:R.Bernal 2294 PetD (petD) gene, partial cds; petD-rpoA intergenic spacer, complete sequence; and RNA polymerase alpha subunit (rpoA) gene, partial cds; chloroplast
203	131304	17	44	1	542	737	0.897311	Wettinia microcarpa voucher COL:R.Bernal 4831 PsbK (psbK) gene, partial sequence; psbK-psbI intergenic spacer, PsbI (psbI) gene, and psbI-trnS intergenic spacer, complete sequence; and tRNA-Ser (trnS) gene, partial sequence
204	131304	17	44	1	576	711	0.885628	Wettinia hirsuta voucher COL:R.Bernal 4737 tRNA-Gly (trnG) gene, intron; chloroplast
232	169698	17	39	13	461	575	0.879822	Eremospatha macrocarpa chloroplast DNA for trnL-trnF intergenic spacer
234	115442	17	39	1	776	1631	0.536481	Arenga hookeriana chloroplast matK pseudogene (partial), and trnK gene (partial), intron, specimen voucher 085-85.01492 (K)
235	115442	17	39	1	423	775	0.845095	Arenga retroflorescens voucher SAN 149921 psbA-trnH intergenic spacer, partial sequence; chloroplast
284	131304	17	32	1	311	958	0.863746	Wettinia anomala voucher COL R. Bernal 4632 WRKY transcription factor 21 (WRKY21) gene, intron 1
287	145670	17	31	1	534	729	0.968583	Astrocaryum macrocalyx haplotype U WRKY transcription factor 7 (WRKY7) gene, exons 1 through 3 and partial cds
318	169709	17	28	3	362	734	0.729126	Areca concinna phosphoribulokinase-like (PRK) gene, partial sequence
347	169735	17	24	3	562	574	0.998984	Oncocalamus macrospathus voucher Valkenburg 2628 WAG 30S ribosomal protein S3 gene, partial cds; plastid
348	169735	17	24	3	279	279	1	Oncocalamus macrospathus voucher Valkenburg 2628 WAG rps19 (rps19) gene, complete cds; psbA-trnH intergenic spacer, complete sequence; and tRNA-His (trnH) gene, partial sequence; plastid
374	115444	17	22	1	399	704	0.878228	Attalea phalerata clone A1 phosphoribulokinase-like protein 2 (PRK) gene, exons 4, 5 and partial cds
403	145705	17	21	1	373	604	0.946153	Ptychosperma salomonense phosphoribulokinase-like protein 2 (PRK) gene, exons 4, 5 and partial cds
407	169700	17	20	7	825	1135	0.93207	Borassus flabellifer chloroplast trnQ-rps16 intergenic spacer, complete sequence; and ribosomal protein S16 gene, partial cds
423	154481	17	19	1	444	516	0.870971	Heterospathe longipes partial prk gene for phosphoribulokinase, exons 4-5, specimen voucher Zona 1039
436	145705	17	18	1	1622	1676	0.99821	Ptychosperma waitianum voucher K:Gardiner 292 trnK gene, partial sequence; and matK pseudogene, complete sequence
453	115490	17	17	1	453	612	0.911284	Livistona jenkinsiana voucher A.J. Henderson 3232 (NY) CISP5 gene, partial sequence
460	145705	17	17	1	314	315	0.997012	Ptychosperma salomonense voucher K:Gardiner 293 beta-carotene hydroxylase gene, partial cds
249	169754	16	36	5	651	1622	0.829326	Guihaia argyrata chloroplast matK pseudogene (partial), and trnK gene (partial), intron, specimen voucher 1984-4470 (K)
274	131304	16	33	1	280	694	0.862108	Wettinia augusta voucher AAU:H.Balslev 7355 CISP5 gene, partial sequence
277	145670	16	33	1	436	848	0.600879	Astrocaryum murumuru isolate ASMU tRNA-Leu (trnL) gene, partial sequence; trnL-trnF intergenic spacer, complete sequence; and tRNA-Phe (trnF) gene, partial sequence; plastid
296	131304	16	30	1	261	617	0.651216	Wettinia radiata voucher COL:R.Bernal 4873 MADS box transcription factor (AG1) gene, partial sequence
306	169708	16	29	5	810	867	0.971642	Archontophoenix purpurea chloroplast partial rps16 gene for ribosomal protein S16, exon 2
307	131304	16	29	1	281	876	0.742206	Wettinia longipetala voucher AAU:H. Balslev 6545 RNA polymerase II second largest subunit (RPB2) gene, partial cds
342	169708	16	26	5	622	1622	0.898155	Actinorhytis calapparia chloroplast matK pseudogene (partial), and trnK gene (partial), intron, specimen voucher C. E. Lewis 97-011 (FTG)
350	169754	16	24	5	676	860	0.922384	Trachycarpus martianus voucher NTBG Live Collection 70531 tRNA-Asp (tnrD), tRNA-Tyr (trnY), and tRNA-Glu (trnE) genes and trnE-trnT intergenic spacer, complete sequence; chloroplast
359	145670	16	24	1	671	1542	0.871352	Astrocaryum huaimi isolate ASHU maturase K (matK) gene, complete cds; plastid
364	169754	16	23	5	840	934	0.954474	Rhapis multifida voucher L. B. Zhang s.n. NADH dehydrogenase subunit F (ndhF) gene, partial cds; chloroplast
367	417010	16	23	9	430	1476	0.77548	Chelyocarpus repens ribulose bisphosphate carboxylase large subunit (rbcL) gene, complete cds; chloroplast gene for chloroplast product
379	169735	16	22	3	721	751	0.985232	Laccosperma secundiflorum voucher Ouattara & Stauffer 12 G atpH-atpI intergenic spacer, partial sequence; plastid
380	169735	16	22	3	256	311	0.964338	Eremospatha macrocarpa voucher Couvreur 399 K psbZ-trnG intergenic spacer, partial sequence; and tRNA-Gly (trnG) gene, complete sequence; plastid
389	169708	16	22	5	317	411	0.989162	Actinokentia huerlimannii genomic DNA containing psbK-psbI IGS, specimen voucher Pintaud 465 (NOU)
390	169708	16	22	5	572	591	0.998539	Actinokentia divaricata partial rpoC1 gene for RNA polymerase C1, specimen voucher Pintaud 351 (K)
410	417009	16	20	1	638	729	0.898697	Sabal minor voucher USBG 01-1635 psbA-trnH intergenic spacer, partial sequence; chloroplast
412	169726	16	20	5	734	941	0.934272	Gastrococos crispa chloroplast trnD gene, partial sequence; trnY and trnE genes, complete sequence; and trnE-trnT intergenic spacer region, partial sequence
413	145670	16	20	1	253	289	0.938581	Astrocaryum javarense voucher JCP308 trnD-trnY intergenic spacer, partial sequence; tRNA-Tyr (trnY) gene, trnY-trnE intergenic spacer, and tRNA-Glu (trnE) gene, complete sequence; and trnE-trnT intergenic spacer, partial sequence; chloroplast
424	169722	16	19	12	1289	1434	0.974382	Veitchia sessilifolia ribulose bisphosphate carboxylase large subunit (rbcL) gene, complete cds; chloroplast gene for chloroplast product
426	115444	16	18	1	591	703	0.970681	Attalea maripa isolate A04 WRKY12 pseudogene, partial sequence
427	115519	16	18	1	267	283	0.994307	Syagrus amara voucher NY:Hahn 7649 WRKY transcription factor 12 (WRKY12) gene, exons 1, 2 and partial cds
441	169708	16	18	5	874	920	0.996498	Actinokentia divaricata partial ndhF gene for chloroplast NADH dehydrogenase F, specimen voucher Pintaud 351 (K)
447	169698	16	17	12	284	322	0.950128	Eremospatha wendlandiana chloroplast DNA for trnL-trnF intergenic spacer
467	115444	16	16	1	409	415	0.989157	Attalea funifera psbK-psbI intergenic spacer, partial sequence; Photosystem II protein I (psbI) gene, complete cds; and tRNA-Ser (trnS-GCU) gene, partial sequence; chloroplast
468	115444	16	16	1	363	780	0.828285	Attalea weberbaueri serine/threonine protein kinase (CISP4) gene, partial sequence
474	115490	16	16	1	424	783	0.895993	Livistona benthamii voucher MBC Live Collection 69691. G. RNA polymerase II second largest subunit (RPB2) gene, partial cds
215	4710	15	42	15	270	1458	0.444902	Ravenea hildebrandtii photosystem II CP43 chlorophyll apoprotein (psbC) gene, partial cds; plastid
240	169708	15	38	5	475	868	0.798448	Kentiopsis magnifica genomic DNA containing partial trnL gene, trnL-trnF IGS, specimen voucher J.C.Pintaud 631 (G)
278	4710	15	33	7	316	1229	0.318885	Calamus distentus bio-material K:15792 26S ribosomal RNA gene, partial sequence
335	169708	15	27	5	784	1434	0.908802	Chambeyronia macrocarpa ribulose bisphosphate carboxylase large subunit (rbcL) gene, complete cds; chloroplast gene for chloroplast product
358	169707	15	24	4	997	1025	0.987033	Wettinia disticha voucher COL:R.Bernal 4774 NADH dehydrogenase subunit 1 (ndhA) gene, partial cds; chloroplast
401	351477	15	21	10	1289	1434	0.965	Cyrtostachys renda ribulose bisphosphate carboxylase large subunit (rbcL) gene, complete cds; chloroplast gene for chloroplast product
411	169708	15	20	5	656	673	0.991085	Kentiopsis pyriformis genomic DNA containing atpF-atpH IGS, specimen voucher Pintaud 202 (K, NY, P)
418	169754	15	19	5	611	833	0.857838	Trachycarpus nanus voucher M. Chase 1873 (K) serine/threonine protein kinase (CISP4) gene, partial sequence
425	145670	15	19	1	359	389	0.957922	Astrocaryum murumuru trnD-trnY intergenic spacer, partial sequence; tRNA-Tyr (trnY) gene, trnY-trnE intergenic spacer, and tRNA-Glu (trnE) gene, complete sequence; and trnE-trnT intergenic spacer, partial sequence; chloroplast
440	169708	15	18	5	526	526	1	Actinokentia divaricata partial rpoB gene for DNA-directed RNA polymerase subunit beta, specimen voucher Pintaud 351 (K)
458	154481	15	17	1	726	886	0.913557	Heterospathe longipes intron 23 (rpb2 gene), specimen voucher Zona 1039
483	145670	15	16	1	803	844	0.984597	Astrocaryum gynacanthum ribosomal protein S16 (rps16) gene, intron, exon 2 and partial cds; chloroplast
488	115444	15	15	1	773	794	0.986482	Attalea oleifera 5S ribosomal RNA (rrn5) and tRNA-Arg (trnR-ACG) genes, complete sequence
500	115490	15	15	1	540	780	0.902137	Livistona lorophylla voucher MBC Live Collection 20011352.A serine/threonine protein kinase (CISP4) gene, partial sequence
507	169703	15	15	14	825	892	0.982735	Linospadix longicrurus chloroplast trnD gene, partial sequence; trnY and trnE genes, complete sequence; and trnE-trnT intergenic spacer region, partial sequence
216	169698	14	41	6	260	278	0.977979	Calamus deeratus 18S rRNA gene (partial), 5.8S rRNA gene, 26S rRNA gene (partial) and internal transcribed spacers 1 and 2 (ITS1, ITS2), clone 2
218	169733	14	41	6	260	278	0.977979	Calamus deeratus 18S rRNA gene (partial), 5.8S rRNA gene, 26S rRNA gene (partial) and internal transcribed spacers 1 and 2 (ITS1, ITS2), clone 2
233	169752	14	39	4	517	1434	0.457497	Licuala grandis ribulose bisphosphate carboxylase large subunit (rbcL) gene, complete cds; chloroplast gene for chloroplast product
303	417013	14	29	8	411	621	0.860348	Brahea brandegeei isolate BB_3 tRNA-Leu (trnL) gene and trnL-trnF intergenic spacer, partial sequence; plastid
319	169712	14	28	5	508	1434	0.569561	Oenocarpus bataua ribulose bisphosphate carboxylase large subunit (rbcL) gene, complete cds; chloroplast gene for chloroplast product
355	417009	14	24	1	651	1637	0.871437	Sabal bermudana chloroplast matK pseudogene (partial), and trnK gene (partial), intron, specimen voucher 1982-5602 (K)
356	169711	14	24	4	388	652	0.702134	Dypsis heterophylla phosphoribulokinase-like protein 2 (PRK) gene, exons 4, 5 and partial cds
360	145670	14	24	1	369	599	0.896564	Astrocaryum rodriguesii isolate AGA-JCP341 MADS box transcription factor (AG1) gene, partial cds
381	169699	14	22	4	741	749	0.990594	Ravenea xerophila voucher Trenel 008 (AAU) atpH-atpI intergenic spacer, partial sequence; and ATP synthase CF0 A chain subunit IV (atpI) gene, partial cds; chloroplast
382	169743	14	22	4	741	749	0.990594	Ravenea xerophila voucher Trenel 008 (AAU) atpH-atpI intergenic spacer, partial sequence; and ATP synthase CF0 A chain subunit IV (atpI) gene, partial cds; chloroplast
422	417062	14	19	5	357	589	0.647217	Cyphosperma balansae phosphoribulokinase-like protein 2 (PRK) gene, exons 4, 5 and partial cds
462	169706	14	17	6	811	862	0.980824	Geonoma polyandra chloroplast rps16 gene (partial), intron
512	169708	14	15	5	368	506	0.773123	Actinokentia huerlimannii voucher NOU:Pintaud 465 MADS box transcription factor (AG1) gene, partial cds
515	115444	14	14	1	582	632	0.984629	Attalea burretiana voucher FTG:Noblick 5148 30S ribosomal protein S15 (rps15) and ycf1 protein (ycf1) genes, partial cds; chloroplast
516	115444	14	14	1	719	934	0.932395	Attalea oleifera phytochrome B (phyB) gene, partial cds
523	169736	14	14	5	828	884	0.97277	Calamus hollrungii partial rps16 gene
539	145670	14	14	1	359	373	0.985446	Astrocaryum paramaca tRNA-Leu (trnL) gene and trnL-trnF intergenic spacer, partial sequence; chloroplast
540	145670	14	14	1	291	305	0.978454	Astrocaryum alatum 18S ribosomal RNA gene, partial sequence; internal transcribed spacer 1, 5.8S ribosomal RNA gene, and internal transcribed spacer 2, complete sequence; and 26S ribosomal RNA gene, partial sequence
541	145670	14	14	1	256	260	0.988736	Astrocaryum minus 18S ribosomal RNA gene, partial sequence; internal transcribed spacer 1, 5.8S ribosomal RNA gene, and internal transcribed spacer 2, complete sequence; and 26S ribosomal RNA gene, partial sequence
210	169700	13	42	2	263	328	0.910134	Sabal minor clone 8 18S ribosomal RNA gene gene, partial sequence; internal transcribed spacer 1, 5.8S ribosomal RNA gene, and internal transcribed spacer 2, complete sequence; and 23S ribosomal RNA gene gene, partial sequence
305	169711	13	29	4	400	869	0.926709	Dypsis hiarakae RPB2 gene, intron 23, clone 5
309	154466	13	29	1	424	523	0.890816	Bactris gasipaes plastid partial tRNA-Leu gene and trnL-trnF IGS, specimen voucher C.E. Lewis 02-027 (FTG)
317	169704	13	28	2	302	669	0.719304	Caryota maxima isolate SCBGP332_2 internal transcribed spacer 1, partial sequence; 5.8S ribosomal RNA gene, complete sequence; and internal transcribed spacer 2, partial sequence
339	169700	13	26	2	279	288	0.995192	Livistona speciosa voucher H5918 tRNA-Ser (trnS) gene and trnS-psbZ intergenic spacer, complete sequence; PsbZ (psbZ) gene, complete cds; psbZ-trnG intergenic spacer and tRNA-Gly (trnG) gene, complete sequence; and trnG-trnfM intergenic spacer, partial sequence; chloroplast
362	169699	13	23	8	407	569	0.90097	Pseudophoenix vinifera chloroplast partial tRNA-Leu gene, intergenic spacer and partial tRNA-Phe gene
406	4710	13	21	3	671	747	0.978135	Ceroxylon pityrophyllum ATP synthase CF0 C chain subunit III (atpH) and ATP synthase CF0 B chain subunit I (atpF) genes, partial cds; chloroplast
429	169699	13	18	8	1173	1449	0.967564	Ravenea hildebrandtii ribulose-1,5-bisphosphate carboxylase/oxygenase large subunit (rbcL) gene, partial cds; plastid
449	115510	13	17	1	382	540	0.930283	Ravenea lakatra voucher Byg 26 (AAU) phosphoribulokinase (prk) gene, exons 4, 5 and partial cds
470	115510	13	16	1	784	1700	0.947537	Ravenea julietiae voucher Baker 1014 (K) trnK gene, intron; and matK pseudogene, complete sequence; chloroplast
472	154472	13	16	1	530	791	0.900838	Copernicia prunifera isolate 977 RNA polymerase II second largest subunit (RPB2) gene, intron 23 and partial cds
495	154472	13	15	1	701	766	0.950653	Copernicia macroglossa voucher NYBG Live Collection 4121/95A serine/threonine protein kinase (CISP4) gene, partial sequence
496	154472	13	15	1	1560	1637	0.957076	Copernicia prunifera chloroplast matK pseudogene (partial), and trnK gene (partial), intron, specimen voucher C. E. Lewis 03-012 (FTG)
497	154472	13	15	1	838	942	0.937438	Copernicia tectorum voucher FTG DNA Bank 1644 NADH dehydrogenase subunit F (ndhF) gene, partial cds; chloroplast
498	154472	13	15	1	564	863	0.928853	Copernicia hospita voucher MBC Live Collection 94607 tRNA-Asp (tnrD), tRNA-Tyr (trnY), and tRNA-Glu (trnE) genes and trnE-trnT intergenic spacer, complete sequence; chloroplast
499	154472	13	15	1	538	600	0.932778	Copernicia macroglossa voucher NYBG Live Collection 4121/95A CISP5 gene, partial sequence
509	145678	13	15	1	600	811	0.964242	Calyptrocalyx sp. Dowe 729 RPB2 gene, intron 23, specimen voucher Dowe 729 (JCT)
510	145678	13	15	1	412	639	0.679812	Calyptrocalyx yamutumene partial prk gene intron 4, specimen voucher Dowe 730 (JCT)
513	154466	13	15	1	318	409	0.889161	Bactris gasipaes tRNA-Leu (trnL) gene and trnL-trnF intergenic spacer, partial sequence; chloroplast
518	169698	13	14	7	401	648	0.869709	Mauritiella armata voucher Couvreur, T.L.P. 257 (K) agamous 1 (AG1) gene, partial cds
519	169734	13	14	7	401	648	0.869709	Mauritiella armata voucher Couvreur, T.L.P. 257 (K) agamous 1 (AG1) gene, partial cds
521	169736	13	14	5	859	1227	0.76336	Daemonorops sp. TY-2016 voucher CPG SZFLB29 NADH dehydrogenase subunit F (ndhF) gene, partial cds; chloroplast
538	154466	13	14	1	811	855	0.979783	Bactris gasipaes ribosomal protein S16 (rps16) gene, intron, exon 2 and partial cds; chloroplast
549	115510	13	13	1	354	354	1	Ravenea albicans voucher Baker 1021 (K) trnD-trnY intergenic spacer, partial sequence; tRNA-Tyr (trnY) gene, trnY-trnE intergenic spacer, and tRNA-Glu (trnE) gene, complete sequence; and trnE-trnT intergenic spacer, partial sequence; chloroplast
550	115510	13	13	1	253	255	0.99276	Ravenea musicalis voucher Beentje 4611 (K) trnD-trnY intergenic spacer, partial sequence; tRNA-Tyr (trnY) gene, trnY-trnE intergenic spacer, and tRNA-Glu (trnE) gene, complete sequence; and trnE-trnT intergenic spacer, partial sequence; chloroplast
558	145705	13	13	1	402	403	0.997709	Ptychosperma gracile voucher K:Gardiner 298 5.8S ribosomal RNA gene, partial sequence; internal transcribed spacer 2, complete sequence; and 26S ribosomal RNA gene, partial sequence
568	154466	13	13	1	287	311	0.971803	Bactris ferruginea 18S ribosomal RNA gene, partial sequence; internal transcribed spacer 1, 5.8S ribosomal RNA gene, and internal transcribed spacer 2, complete sequence; and 26S ribosomal RNA gene, partial sequence
221	417009	12	41	1	263	328	0.910693	Sabal minor clone 8 18S ribosomal RNA gene gene, partial sequence; internal transcribed spacer 1, 5.8S ribosomal RNA gene, and internal transcribed spacer 2, complete sequence; and 23S ribosomal RNA gene gene, partial sequence
291	93266	12	30	1	896	927	0.968572	Ceroxylon parvifrons voucher FB 645 (AAU) NADH dehydrogenase subunit F (ndhF) gene, partial cds; chloroplast
325	93266	12	27	1	381	539	0.983371	Ceroxylon alpinum subsp. ecuadorense voucher Borchsenius 661a (AAU) phosphoribulokinase (prk) gene, exons 4, 5 and partial cds
333	351477	12	27	10	417	861	0.604723	Heterospathe longipes genomic DNA containing partial trnL gene, trnL-trnF IGS, specimen voucher Pintaud 461 (TL)
344	169748	12	25	1	279	288	0.995	Phoenix dactylifera voucher SZ1 tRNA-Ser (trnS) gene and trnS-psbZ intergenic spacer, complete sequence; PsbZ (psbZ) gene, complete cds; psbZ-trnG intergenic spacer and tRNA-Gly (trnG) gene, complete sequence; and trnG-trnfM intergenic spacer, partial sequence; chloroplast
363	169700	12	23	1	595	595	1	Phoenix canariensis voucher S. Barrow 75 (K) rps3-rpl16 intergenic spacer, complete sequence; and 30S ribosomal protein S3 (rps3) gene, partial cds; chloroplast
371	169748	12	23	1	595	595	1	Phoenix canariensis voucher S. Barrow 75 (K) rps3-rpl16 intergenic spacer, complete sequence; and 30S ribosomal protein S3 (rps3) gene, partial cds; chloroplast
439	169708	12	18	5	1043	1100	0.990707	Actinokentia divaricata genomic DNA containing trnQ-rps16 IGS, specimen voucher Pintaud 351 (K)
448	169699	12	17	6	904	1095	0.861886	Ravenea hildebrandti chloroplast trnQ-rps16 intergenic spacer, complete sequence; and ribosomal protein S16 gene, partial cds
464	169712	12	17	5	293	344	0.936047	Euterpe oleracea voucher FTG 94793 photosystem II 44 kDa protein (psbC) gene, partial cds; psbC-trnS intergenic spacer, tRNA-Ser (trnS) gene, and trnS-psbZ intergenic spacer, complete sequence; PsbZ (psbZ) gene, complete cds; psbZ-trnG intergenic spacer and tRNA-Gly (trnG) gene, complete sequence; and trnG-trnfM intergenic spacer, partial sequence; chloroplast
473	169754	12	16	5	527	666	0.900995	Guihaia argyrata voucher FTG DNA Bank 1830 CISP5 gene, partial sequence
490	169699	12	15	5	377	419	0.989181	Ceroxylon parvifrons voucher Borchsenius 645 (AAU) 5.8S ribosomal RNA gene, partial sequence; internal transcribed spacer 2, complete sequence; and 26S ribosomal RNA gene, partial sequence
522	169736	12	14	5	269	349	0.971347	Daemonorops fissa trnD-trnY intergenic spacer, partial sequence; tRNA-Tyr (trnY) gene, trY-trnE intergenic spacer, and tRNA-Glu (trnE) gene, complete sequence; and trnE-trnT intergenic spacer, partial sequence
534	351477	12	14	10	1534	1680	0.963776	Loxococcus rupicola voucher K:Chase 9611 trnK gene, partial sequence; and matK pseudogene, complete sequence
556	351477	12	13	10	807	886	0.937489	Cyrtostachys renda chloroplast partial rps16 gene for ribosomal protein S16, exon 2
557	145705	12	13	1	398	886	0.870203	Ptychosperma macarthurii RPB2 gene, intron 23
572	169699	12	12	8	320	399	0.864871	Ravenea rivularis chloroplast DNA, trnL-trnF intergenic spacer region
573	115510	12	12	1	896	896	1	Ravenea albicans voucher Baker 1021 (K) NADH dehydrogenase subunit F (ndhF) gene, partial cds; chloroplast
584	351477	12	12	10	318	348	0.941092	Gronophyllum chaunostachys chloroplast DNA for trnL-trnF intergenic spacer
591	169708	12	12	4	261	276	0.978563	Actinokentia divaricata voucher Pintaud 351 (K) beta-carotene hydroxylase gene, partial cds
594	169712	12	12	5	1022	1075	0.98124	Oenocarpus bataua chloroplast trnQ-rps16 intergenic spacer, complete sequence
262	169698	11	34	1	252	255	0.991234	Calamus tenuis isolate Cte2 5.8S ribosomal RNA gene, partial sequence; internal transcribed spacer 2, complete sequence; and 26S ribosomal RNA gene, partial sequence
263	169733	11	34	1	252	255	0.991234	Calamus tenuis isolate Cte2 5.8S ribosomal RNA gene, partial sequence; internal transcribed spacer 2, complete sequence; and 26S ribosomal RNA gene, partial sequence
264	169736	11	34	1	252	255	0.991234	Calamus tenuis isolate Cte2 5.8S ribosomal RNA gene, partial sequence; internal transcribed spacer 2, complete sequence; and 26S ribosomal RNA gene, partial sequence
265	4711	11	34	1	252	255	0.991234	Calamus tenuis isolate Cte2 5.8S ribosomal RNA gene, partial sequence; internal transcribed spacer 2, complete sequence; and 26S ribosomal RNA gene, partial sequence
269	169750	11	34	4	442	567	0.922191	Borassus flabellifer chloroplast tRNA-Leu gene (partial), trnL-trnF intergenic spacer and tRNA-Phe gene (partial), specimen voucher Wilkin et al. 1160 (K)
270	4711	11	34	1	252	255	0.991234	Calamus tenuis isolate Cte2 5.8S ribosomal RNA gene, partial sequence; internal transcribed spacer 2, complete sequence; and 26S ribosomal RNA gene, partial sequence
280	169736	11	32	4	262	278	0.977855	Calamus deeratus 18S rRNA gene (partial), 5.8S rRNA gene, 26S rRNA gene (partial) and internal transcribed spacers 1 and 2 (ITS1, ITS2), clone 2
283	4713	11	32	1	557	1631	0.5105	Caryota mitis chloroplast matK pseudogene (partial), and trnK gene (partial), intron, specimen voucher 464-85.05037 (K)
341	4713	11	26	1	302	669	0.720076	Caryota maxima isolate SCBGP332_2 internal transcribed spacer 1, partial sequence; 5.8S ribosomal RNA gene, complete sequence; and internal transcribed spacer 2, partial sequence
369	169750	11	23	4	405	715	0.701247	Borassus flabellifer phosphoribulokinase-like (PRK) gene, partial sequence
414	93266	11	19	1	741	742	0.999433	Ceroxylon echinulatum voucher Borchsenius 647 (AAU) atpH-atpI intergenic spacer, partial sequence; and ATP synthase CF0 A chain subunit IV (atpI) gene, partial cds; chloroplast
415	93266	11	19	1	671	747	0.980131	Ceroxylon pityrophyllum ATP synthase CF0 C chain subunit III (atpH) and ATP synthase CF0 B chain subunit I (atpF) genes, partial cds; chloroplast
433	169750	11	18	4	1306	1443	0.972203	Borassus flabellifer ribulose bisphosphate carboxylase large subunit (rbcL) gene, complete cds; chloroplast gene for chloroplast product
454	169750	11	17	4	671	845	0.92064	Borassus akeassii partial rpb2 gene, intron 23, specimen voucher Bayton et al 68 (K)
455	169750	11	17	4	313	353	0.965506	Borassus aethiopum chloroplast tRNA-Leu gene (partial), trnL-trnF intergenic spacer and tRNA-Phe gene (partial), specimen voucher Bayton & Ranaivojaona 49 (K)
456	169750	11	17	4	306	370	0.912878	Latania lontaroides chloroplast trnD-trnY intergenic spacer, tRNA-Tyr gene, trnY-trnE intergenic spacer, tRNA-Glu gene, trnE-trnT intergenic spacer, specimen voucher Zona 916 (FTG)
457	169750	11	17	4	759	872	0.949744	Borassodendron machadonis chloroplast partial rps16 gene for ribosomal protein S16, exon 2
475	115458	11	16	1	403	689	0.880896	Coccothrinax argentea voucher S. Zona 1043 (FTG) phosphoribulokinase-like protein 2 (PRK) gene, exons 4, 5 and partial cds
476	115458	11	16	1	672	1001	0.77972	Coccothrinax argentata partial rpb2 gene, intron 23, specimen voucher Cult. K (1973-12608)
477	169750	11	16	4	664	808	0.947246	Latania loddigesii chloroplast atpB-rbcL intergenic spacer, specimen voucher Bayton 4A (K)
482	169712	11	16	5	494	1622	0.599645	Euterpe oleracea chloroplast matK pseudogene (partial), and trnK gene (partial), intron, specimen voucher L-70.0017 (BH)
485	4710	11	16	9	452	531	0.898305	Ceroxylon echinulatum voucher F. Borchsenius 647 (AAU) NADH-plastoquinone dehydrogenase chain 6 (ndhD) gene, complete cds; chloroplast
529	169754	11	14	4	522	778	0.926368	Rhapis puhuongensis voucher A.J. Henderson 3423 (NY). RNA polymerase II second largest subunit (RPB2) gene, partial cds
531	169748	11	14	1	825	1063	0.975743	Phoenix reclinata voucher JCP584 (P) trnQ-rps16 intergenic spacer, partial sequence; chloroplast
532	417062	11	14	5	718	823	0.950963	Cyphophoenix nucele RPB2 gene, intron 23
597	4710	11	12	9	270	314	0.93259	Ceroxylon echinulatum voucher F. Borchsenius 647 (AAU) NADH-plastoquinone oxidoreductase subunit 6 (ndhG) and NADH-plastoquinone oxidoreductase subunit I (ndhI) genes, partial cds; chloroplast
623	154466	11	11	1	630	797	0.905441	Bactris riparia RNA polymerase II second largest subunit (rpb2) gene, intron 23, exon 23 and partial cds
99	169709	10	93	3	427	835	0.923328	Pinanga dicksonii RNA polymerase II second largest subunit (RPB2) gene, partial cds
200	4713	10	44	1	457	1428	0.459479	Caryota mitis ribulose bisphosphate carboxylase large subunit (rbcL) gene, partial cds; chloroplast gene for chloroplast product
361	169733	10	23	7	461	545	0.91057	Calamus hollrungii chloroplast DNA for trnL-trnF intergenic spacer
402	169722	10	21	9	410	869	0.597074	Carpentaria acuminata genomic DNA containing partial trnL gene, trnL-trnF IGS, specimen voucher Baker WJB 999 (FTG)
420	417010	10	19	9	403	561	0.913688	Chelyocarpus ulei chloroplast DNA for trnL-trnF intergenic spacer
442	154466	10	18	1	510	1306	0.464353	Bactris gasipaes plastid partial rbcL gene for ribulose bisphosphate carboxylase large subunit, specimen voucher C.E. Lewis 02-027 (FTG)
463	131304	10	17	1	997	1025	0.986973	Wettinia disticha voucher COL:R.Bernal 4774 NADH dehydrogenase subunit 1 (ndhA) gene, partial cds; chloroplast
466	1123469	10	16	1	515	697	0.802098	Arecaceae sp. JH-2017 voucher UBDH:16-2462 ribulose 1,5-bisphosphate carboxylase/oxygenase large subunit (rbcL) gene, partial cds; chloroplast
503	417009	10	15	1	635	888	0.760811	Sabal bermudana isolate 954 RNA polymerase II second largest subunit (RPB2) gene, intron 23 and partial cds
555	169748	10	13	1	299	384	0.952925	Phoenix canariensis voucher JCP590 (P) tRNA-Asp (trnD) gene, partial sequence; trnD-trnY intergenic spacer, tRNA-Tyr (trnY) gene, trnY-trnE intergenic spacer, and tRNA-Glu (trnE) gene, complete sequence; and trnE-trnT intergenic spacer, partial sequence; chloroplast
565	154466	10	13	1	443	483	0.980252	Bactris cf. maraja FTBG Acc. 84101H isolate PL113 WRKY transcription factor 16 (WRKY16) gene, intron
566	154466	10	13	1	735	752	0.994885	Bactris cf. maraja FTBG Acc. 84101H isolate PL113 WRKY transcription factor 6 (WRKY6) gene, intron
567	154466	10	13	1	894	985	0.929403	Bactris cf. maraja FTBG Acc. 84101H isolate PL113 WRKY transcription factor 21 (WRKY21) gene, partial sequence
583	169748	10	12	1	276	308	0.950216	Phoenix pusilla voucher JCP580 (P) tRNA-Asp (trnD) gene, partial sequence; trnD-trnY intergenic spacer, tRNA-Tyr (trnY) gene, trnY-trnE intergenic spacer, and tRNA-Glu (trnE) gene, complete sequence; and trnE-trnT intergenic spacer, partial sequence; chloroplast
593	169712	10	12	5	287	294	0.981009	Euterpe precatoria voucher JCP 498 photosystem II 44 kDa protein (psbC) gene, partial cds; psbC-trnS intergenic spacer, tRNA-Ser (trnS) gene, and trnS-psbZ intergenic spacer, complete sequence; PsbZ (psbZ) gene, complete cds; psbZ-trnG intergenic spacer and tRNA-Gly (trnG) gene, complete sequence; and trnG-trnfM intergenic spacer, partial sequence; chloroplast
610	417013	10	11	8	771	885	0.939291	Serenoa repens partial rps16 gene
621	93325	10	11	1	334	442	0.91485	Calyptrogyne ghiesbreghtiana RNA polymerase II second largest subunit (RPB2) gene, exon 24 and partial cds
624	154466	10	11	1	629	1207	0.798222	Bactris campestris phosphoribulokinase-like protein 2 gene, exons 4, 5 and partial cds
625	154466	10	11	1	772	796	0.991777	Bactris cf. maraja FTBG Acc. 84101H isolate PL113 WRKY transcription factor 12 (WRKY12) gene, partial cds
634	4710	10	11	8	1358	1524	0.939096	Ravenea hildebrandtii photosystem II CP47 chlorophyll apoprotein (psbB) gene, partial cds; plastid
640	169699	10	10	8	816	872	0.975	Pseudophoenix vinifera chloroplast partial rps16 gene for ribosomal protein S16, exon 2
641	115510	10	10	1	547	605	0.97438	Ravenea louvelii voucher 1988-2369 (K) RNA polymerase II second largest subunit (RPB2) gene, intron 23; chloroplast
648	417010	10	10	9	319	389	0.888175	Coccothrinax litoralis chloroplast DNA, trnL-trnF intergenic spacer region
666	93325	10	10	1	623	798	0.973308	Calyptrogyne anomala voucher NY:de Nevers 6875 serine/threonine protein kinase (CISP4) gene, partial sequence
672	154466	10	10	1	254	262	0.983969	Bactris gasipaes 18S ribosomal RNA gene, partial sequence; internal transcribed spacer 1, 5.8S ribosomal RNA gene, and internal transcribed spacer 2, complete sequence; and 26S ribosomal RNA gene, partial sequence
678	4710	10	10	8	1173	1355	0.934982	Phoenix dactylifera ATPase alpha subunit (atp1) gene, partial cds; mitochondrial
49	417012	9	175	6	393	676	0.954429	Copernicia prunifera voucher D. Bogler 1287 (FTG) phosphoribulokinase-like protein 2 (PRK) gene, exons 4, 5 and partial cds
106	169722	9	88	5	501	567	0.963404	Ptychosperma elegans voucher J. Dowe 326 (FTG) ribulose-1,5-bisphosphate carboxylase/oxygenase large subunit (rbcL) gene, partial cds; chloroplast
481	169706	9	16	4	491	778	0.790247	Calyptrogyne ghiesbreghtiana voucher BioBot11677 maturase K (matK) gene, partial cds; chloroplast
489	169699	9	15	2	589	607	0.975178	Ceroxylon echinulatum voucher F. Borchsenius 647 (AAU) rps3-rpl16 intergenic spacer, complete sequence; and 30S ribosomal protein S3 (rps3) gene, partial cds; chloroplast
491	169743	9	15	2	589	607	0.975178	Ceroxylon echinulatum voucher F. Borchsenius 647 (AAU) rps3-rpl16 intergenic spacer, complete sequence; and 30S ribosomal protein S3 (rps3) gene, partial cds; chloroplast
524	169743	9	14	3	904	1095	0.83803	Ravenea hildebrandti chloroplast trnQ-rps16 intergenic spacer, complete sequence; and ribosomal protein S16 gene, partial cds
533	417062	9	14	5	1289	1434	0.956017	Burretiokentia hapala ribulose bisphosphate carboxylase large subunit (rbcL) gene, complete cds; chloroplast gene for chloroplast product
553	169704	9	13	3	678	909	0.896251	Caryota mitis partial rpb2 gene, intron 23, specimen voucher Cult. K (1985-5037)
570	4710	9	13	6	330	471	0.795852	Ravenea hildebrandtii NADH-plastoquinone oxidoreductase subunit J (ndhJ) gene, partial cds; plastid
590	252729	9	12	1	362	362	1	Pinanga coronata voucher WB1145 phosphoribulokinase-like protein 2 (PRK) gene, exons 4, 5 and partial cds
596	154466	9	12	1	321	483	0.826432	Bactris brongniartii voucher FTG:Noblick 4935 WRKY transcription factor 19 (WRKY19) gene, intron 1 and partial cds
600	93277	9	11	1	572	574	0.999683	Eremospatha laurentii voucher Valkenburg 2991 WAG 30S ribosomal protein S3 gene, partial cds; plastid
601	93277	9	11	1	279	279	1	Eremospatha laurentii voucher Valkenburg 2991 WAG rps19 (rps19) gene, complete cds; psbA-trnH intergenic spacer, complete sequence; and tRNA-His (trnH) gene, partial sequence; plastid
612	169746	9	11	8	1530	1634	0.983142	Lodoicea maldivica chloroplast matK pseudogene (partial), and trnK gene (partial), intron, specimen voucher 1994-3231 (K)
637	169735	9	10	3	401	641	0.893448	Eremospatha dransfieldii voucher Ouattara & Stauffer S-D 7 (G) agamous 1 (AG1) gene, partial cds
649	417010	9	10	9	811	861	0.974216	Itaya amicorum chloroplast partial rps16 gene for ribosomal protein S16, exon 2
660	417062	9	10	5	859	1676	0.920764	Basselinia humboldtiana voucher K:Pintaud 532 trnK gene, partial sequence; and matK pseudogene, complete sequence
661	169722	9	10	8	318	398	0.859296	Carpentaria acuminata chloroplast DNA, trnL-trnF intergenic spacer region
662	131266	9	10	1	388	652	0.729908	Dypsis heterophylla phosphoribulokinase-like protein 2 (PRK) gene, exons 4, 5 and partial cds
665	93325	9	10	1	411	657	0.899087	Calyptrogyne ghiesbreghtiana voucher Knudsen & Asmussen 627 (AAU) phosphoribulokinase protein 2 (PRK) gene, exons 4, 5 and partial cds
681	169733	9	9	6	284	321	0.926272	Calamus hollrungii chloroplast DNA for trnL-trnF intergenic spacer
683	4711	9	9	1	828	884	0.964681	Calamus hollrungii partial rps16 gene
702	44990	9	9	1	982	999	0.987098	Veitchia subdisticha voucher FTG:Zona 871 NADH dehydrogenase subunit 1 (ndhA) gene, partial cds; chloroplast
703	44990	9	9	1	314	315	0.997531	Veitchia filifera voucher FTG:Roncal 049 beta-carotene hydroxylase gene, partial cds
704	44990	9	9	1	494	608	0.977339	Veitchia arecina voucher FTG:Baker 1003 30S ribosomal protein S15 (rps15) and ycf1 protein (ycf1) genes, partial cds; chloroplast
706	169708	9	9	4	328	371	0.983528	Actinorhytis calapparia voucher C.E. Lewis 97-011 (FTG) 5.8S ribosomal RNA gene, partial sequence; internal transcribed spacer 2, complete sequence; and 26S ribosomal RNA gene, partial sequence
711	154466	9	9	1	275	283	0.982725	Bactris brongniartii isolate PL83 WRKY transcription factor 7 (WRKY7) gene, partial cds
191	4710	8	47	7	276	767	0.854753	Phoenix dactylifera cultivar Jouass Boag psbA-trnH intergenic spacer, partial sequence; chloroplast
430	93266	8	18	1	643	793	0.922026	Ceroxylon quindiuense RPB2 gene, intron 23, clone 1
434	169704	8	18	3	407	590	0.878814	Wallichia densiflora chloroplast tRNA-Leu gene (partial), trnL-trnF intergenic spacer and tRNA-Phe gene (partial), specimen voucher Bayton 2A (K)
443	131248	8	18	1	437	509	0.918358	Aiphanes aculeata chloroplast partial tRNA-Leu gene, intergenic spacer and partial tRNA-Phe gene
461	131266	8	17	1	400	869	0.926623	Dypsis hiarakae RPB2 gene, intron 23, clone 5
484	169979	8	16	1	275	328	0.925114	Butia capitata var. odorata voucher FTG:Noblick 5130 WRKY transcription factor 2 (WRKY2) gene, exons 1, 2 and partial cds
492	93266	8	15	1	354	406	0.880788	Ceroxylon parvifrons voucher FB 645 (AAU) trnD-trnY intergenic spacer, partial sequence; tRNA-Tyr (trnY) gene, trnY-trnE intergenic spacer, and tRNA-Glu (trnE) gene, complete sequence; and trnE-trnT intergenic spacer, partial sequence; chloroplast
525	93266	8	14	1	589	607	0.975288	Ceroxylon echinulatum voucher F. Borchsenius 647 (AAU) rps3-rpl16 intergenic spacer, complete sequence; and 30S ribosomal protein S3 (rps3) gene, partial cds; chloroplast
526	93266	8	14	1	253	303	0.84677	Ceroxylon parvifrons voucher FB 645 (AAU) trnD-trnY intergenic spacer, partial sequence; tRNA-Tyr (trnY) gene, trnY-trnE intergenic spacer, and tRNA-Glu (trnE) gene, complete sequence; and trnE-trnT intergenic spacer, partial sequence; chloroplast
527	93266	8	14	1	1622	1699	0.992138	Ceroxylon alpinum subsp. ecuadorense voucher Borchsenius 661a (AAU) trnK gene, intron; and matK pseudogene, complete sequence; chloroplast
544	417015	8	13	3	561	717	0.840253	Aphandra natalia RPB2 gene, intron 23
545	417015	8	13	3	896	902	0.997953	Phytelephas aequatorialis voucher 1993-94 (K) NADH dehydrogenase subunit F (ndhF) gene, partial cds; chloroplast
546	417015	8	13	3	1430	1699	0.969756	Aphandra natalia voucher Balslev 6551 (AAU) trnK gene, intron; and matK pseudogene, complete sequence; chloroplast
547	417015	8	13	3	354	359	0.998929	Ammandra decasperma voucher Lewis 99-012 (BISH) trnD-trnY intergenic spacer, partial sequence; tRNA-Tyr (trnY) gene, trnY-trnE intergenic spacer, and tRNA-Glu (trnE) gene, complete sequence; and trnE-trnT intergenic spacer, partial sequence; chloroplast
548	417015	8	13	3	253	253	1	Ammandra decasperma voucher Lewis 99-012 (BISH) trnD-trnY intergenic spacer, partial sequence; tRNA-Tyr (trnY) gene, trnY-trnE intergenic spacer, and tRNA-Glu (trnE) gene, complete sequence; and trnE-trnT intergenic spacer, partial sequence; chloroplast
585	44990	8	12	1	357	592	0.960163	Veitchia filifera phosphoribulokinase (PRK) gene, partial cds
599	169734	8	11	7	1306	1437	0.967166	Mauritia flexuosa ribulose bisphosphate carboxylase large subunit (rbcL) gene, complete cds; chloroplast gene for chloroplast product
608	417015	8	11	3	377	419	0.98568	Aphandra natalia voucher Baker 985 (K) 5.8S ribosomal RNA gene, partial sequence; internal transcribed spacer 2, complete sequence; and 26S ribosomal RNA gene, partial sequence
613	169746	8	11	3	256	272	0.971257	Borassus akeassii chloroplast trnD-trnY intergenic spacer, tRNA-Tyr gene, trnY-trnE intergenic spacer, tRNA-Glu gene, trnE-trnT intergenic spacer, specimen voucher Bayton et al. 68 (K)
614	169750	8	11	3	256	272	0.971257	Borassus akeassii chloroplast trnD-trnY intergenic spacer, tRNA-Tyr gene, trnY-trnE intergenic spacer, tRNA-Glu gene, trnE-trnT intergenic spacer, specimen voucher Bayton et al. 68 (K)
631	131248	8	11	1	1057	1114	0.985229	Aiphanes spicata trnQ-rps16 intergenic spacer, partial sequence; chloroplast
632	4710	8	11	7	630	639	0.992318	Dypsis lutescens CBF-like transcription factor (CBF) gene, complete cds
655	169749	8	10	4	605	836	0.880981	Medemia argun partial rpb2 gene, intron 23, specimen voucher Baker 986 (K)
673	145670	8	10	1	552	1434	0.658856	Astrocaryum alatum ribulose bisphosphate carboxylase large subunit (rbcL) gene, complete cds; chloroplast gene for chloroplast product
679	93277	8	9	1	721	737	0.995477	Eremospatha dransfieldii voucher Ouattara & Stauffer 7 G atpH-atpI intergenic spacer, partial sequence; plastid
680	93277	8	9	1	305	311	0.982851	Eremospatha macrocarpa voucher Couvreur 399 K psbZ-trnG intergenic spacer, partial sequence; and tRNA-Gly (trnG) gene, complete sequence; plastid
690	1336489	8	9	1	745	1545	0.828479	Licuala acaulis voucher A.J. Henderson et al. 3309, Vietnam (NY) tRNA-Lys (trnK) gene, partial sequence; and maturase K (matK) gene, complete cds; chloroplast
694	169749	8	9	4	421	589	0.774005	Hyphaene thebaica voucher Da-Giau, S. SDG3 phosphoribulokinase-like protein 2 (PRK) gene, partial cds
701	169722	8	9	8	811	899	0.926214	Veitchia arecina chloroplast partial rps16 gene for ribosomal protein S16, exon 2
712	131248	8	9	1	1542	1625	0.95747	Aiphanes aculeata chloroplast matK pseudogene (partial), and trnK gene (partial), intron, specimen voucher Borchsenius 599 (AAU)
713	131248	8	9	1	821	855	0.979597	Aiphanes aculeata chloroplast partial rps16 gene for ribosomal protein S16, exon 2
714	131248	8	9	1	666	763	0.954857	Aiphanes ulei RNA polymerase II second largest subunit (rpb2) gene, intron 23, exon 23 and partial cds
715	131248	8	9	1	343	379	0.979185	Aiphanes grandis tRNA-Leu (trnL) gene and trnL-trnF intergenic spacer, partial sequence; chloroplast
716	131248	8	9	1	355	392	0.939626	Aiphanes minima voucher Zona 873 tRNA-Asp (trnD) gene, partial sequence; trnD-trnY intergenic spacer, tRNA-Tyr (trnY) gene, trnY-trnE intergenic spacer, and tRNA-Glu (trnE) gene, complete sequence; and trnE-trnT intergenic spacer, partial sequence; chloroplast
717	131248	8	9	1	254	289	0.916955	Aiphanes minima voucher Zona 873 tRNA-Asp (trnD) gene, partial sequence; trnD-trnY intergenic spacer, tRNA-Tyr (trnY) gene, trnY-trnE intergenic spacer, and tRNA-Glu (trnE) gene, complete sequence; and trnE-trnT intergenic spacer, partial sequence; chloroplast
721	169979	8	9	1	727	745	0.994482	Butia aff. paraguayensis Noblick 5459 voucher FTG:Noblick 5459 WRKY transcription factor 7 (WRKY7) gene, exons 1 through 3 and partial cds
722	169979	8	9	1	342	390	0.931054	Butia eriospatha voucher FTG:Noblick 4878 WRKY transcription factor 19 (WRKY19) gene, intron 1 and partial cds
723	169979	8	9	1	473	488	0.990209	Butia capitata var. odorata voucher FTG:Noblick 5130 WRKY transcription factor 16 (WRKY16) gene, intron 1
724	169979	8	9	1	554	747	0.96445	Butia aff. yatay Zardini s.n. voucher FTG:Zardini s.n. WRKY6 gene, intron 1
725	4710	8	9	6	829	960	0.909028	Ravenea hildebrandtii cytochrome f (petA) gene, partial cds; plastid
726	4710	8	9	6	600	696	0.891762	Elaeis oleifera cytochrome b6 (petB) gene, partial cds; chloroplast
727	4710	8	9	6	428	552	0.85004	Elaeis oleifera photosystem I assembly protein ycf4 (ycf4) gene, partial cds; chloroplast
728	4710	8	9	5	740	1554	0.650079	Caryota mitis tRNA-Lys (trnK) gene, partial sequence; and maturase K (matK) gene, complete cds; chloroplast
734	169734	8	8	7	838	864	0.985966	Lepidocaryum tenue chloroplast rps16 gene, partial, intron
757	417012	8	8	7	1400	1497	0.987224	Rhapis subtilis ATP synthase beta subunit (atpB) gene, complete cds; chloroplast gene for chloroplast product
763	1336489	8	8	1	541	844	0.740373	Livistoninae sp. CDB-2011b voucher A.J. Henderson 3683, Vietnam (NY) serine/threonine protein kinase (CISP4) gene, partial cds
773	351477	8	8	7	486	532	0.954182	Iguanura wallichiana malate synthase gene, exons 2 and 3 and partial cds
774	351477	8	8	5	960	1089	0.959826	Bentinckia nicobarica trnQ-rps16 intergenic spacer region, chloroplast sequence
777	44990	8	8	1	401	401	1	Veitchia subdisticha voucher FTG:Zona 871 5.8S ribosomal RNA gene, partial sequence; internal transcribed spacer 2, complete sequence; and 26S ribosomal RNA gene, partial sequence
778	44990	8	8	1	451	457	0.990974	Veitchia arecina voucher FTG:Baker 1003 MADS box transcription factor (AG1) gene, partial cds
790	169726	8	8	5	913	942	0.987659	Acrocomia aculeata isolate ACAC NADH dehydrogenase subunit F (ndhF) gene, partial cds; plastid
792	154466	8	8	1	823	897	0.972826	Bactris balanophora trnD gene, partial sequence; trnY and trnE genes, complete sequence; and trnE-trnT intergenic spacer, partial sequence; chloroplast
800	4710	8	8	6	286	1137	0.381376	Elaeis oleifera actin (ACT-1) mRNA, complete cds
256	169703	7	35	6	422	550	0.968416	Drymophloeus sp. JCVR-2017 voucher 1848 ribulose-1,5-bisphosphate carboxylase/oxygenase large subunit (rbcL) gene, partial cds; chloroplast
292	169700	7	30	6	483	545	0.985443	Livistona sp. JCVR-2017 voucher 1738 ribulose-1,5-bisphosphate carboxylase/oxygenase large subunit (rbcL) gene, partial cds; chloroplast
299		7	30	7	393	701	0.919353	Voanioala gerardii clone A3 phosphoribulokinase-like protein 2 (PRK) gene, exons 4, 5 and partial cds
370	169749	7	23	4	518	1422	0.618969	Satranala decussilvae chloroplast partial rbcL gene for RuBisCO large subunit
392	169745	7	22	2	505	567	0.969537	Chamaedorea seifrizii voucher J.R. Abbott 24813 (FLAS) ribulose-1,5-bisphosphate carboxylase/oxygenase large subunit (rbcL) gene, partial cds; chloroplast
396	169700	7	21	4	275	591	0.674724	Sabal bermudana partial rpoC1 gene for RNA polymerase C1, specimen voucher 1982-5602 (K)
405		7	21	7	412	905	0.677085	Jubaeopsis caffra RNA polymerase II second largest subunit (rpb2) gene, intron 23, exon 23 and partial cds
417	169754	7	19	5	552	1443	0.696575	Rhapis subtilis ribulose bisphosphate carboxylase large subunit (rbcL) gene, complete cds; chloroplast gene for chloroplast product
431	169700	7	18	4	365	526	0.813794	Sabal bermudana partial rpoB gene for DNA-directed RNA polymerase subunit beta, specimen voucher 1982-5602 (K)
444		7	18	7	474	1758	0.351694	Nypa fruticans trnT-trnL intergenic spacer, trnL gene and trnL-trnF intergenic spacer sequence
465		7	17	7	1197	1434	0.95299	Manicaria saccifera ribulose bisphosphate carboxylase large subunit (rbcL) gene, complete cds; chloroplast gene for chloroplast product
471	169700	7	16	1	1420	1420	1	Phoenix dactylifera chromosome Y transcription factor myb86-like protein (MYB1) gene, partial cds
479	169748	7	16	1	1420	1420	1	Phoenix dactylifera chromosome Y transcription factor myb86-like protein (MYB1) gene, partial cds
501	169749	7	15	4	409	586	0.894767	Hyphaene petersiana chloroplast tRNA-Leu gene (partial), trnL-trnF intergenic spacer and tRNA-Phe gene (partial), specimen voucher Fantz 3449 (FTG)
508	417062	7	15	4	475	856	0.618536	Cyphosperma balansae genomic DNA containing partial trnL gene, trnL-trnF IGS, specimen voucher Pintaud 491 (TL)
514		7	15	7	1258	1619	0.943134	Nypa fruticans chloroplast matK pseudogene (partial), and trnK gene (partial), intron, specimen voucher N.W. Uhl s.n. (BH)
530	14009	7	14	1	730	1622	0.848644	Rhapis excelsa chloroplast matK pseudogene (partial), and trnK gene (partial), intron, specimen voucher 1987-2573 (K)
535	169711	7	14	4	453	575	0.896522	Lemurophoenix halleuxii chloroplast partial tRNA-Leu gene, intergenic spacer and partial tRNA-Phe gene
537	169726	7	14	2	327	327	1	Bactris gasipaes var. chichagui clone Bgc_267 trnD-trnS intergenic spacer, partial sequence; tRNA-Ser (trnS) gene and trnS-psbZ intergenic spacer, complete sequence; and PsbZ gene, partial cds; chloroplast
552	115539	7	13	1	781	1631	0.846578	Cryosophila warscewiczii chloroplast matK pseudogene (partial), and trnK gene (partial), intron, specimen voucher 1991-1092 (K)
562	93328	7	13	1	532	690	0.811483	Geonoma schottiana isolate PEIC038 ribulose-1,5-bisphosphate carboxylase/oxygenase large subunit (rbcL) gene, partial cds; plastid
569	131248	7	13	1	597	685	0.94082	Aiphanes aculeata clone B2 phosphoribulokinase-like protein 2 (PRK) gene, exons 4, 5 and partial cds
574	93266	7	12	1	904	904	1	Ceroxylon pityrophyllum voucher Kahn 4478 (USM) trnQ-rps16 intergenic spacer, partial sequence; plastid
609	169743	7	11	4	407	547	0.899119	Ceroxylon quindiuense chloroplast DNA for trnL-trnF intergenic spacer
620	169708	7	11	5	743	823	0.965205	Actinokentia huerlimannii RPB2 gene, intron 23
643	145703	7	10	1	796	1622	0.912207	Pritchardiopsis jeanneneyi chloroplast matK pseudogene (partial), and trnK gene (partial), intron, specimen voucher Pintaud 315 (P)
646	14009	7	10	1	876	934	0.961884	Rhapis multifida voucher L. B. Zhang s.n. NADH dehydrogenase subunit F (ndhF) gene, partial cds; chloroplast
647	14009	7	10	1	772	845	0.946982	Rhapis subtilis voucher MBC Live Collection 71239.K tRNA-Asp (tnrD), tRNA-Tyr (trnY), and tRNA-Glu (trnE) genes and trnE-trnT intergenic spacer, complete sequence; chloroplast
650	115539	7	10	1	551	658	0.909574	Cryosophila stauracantha voucher S. Zona 866 (FTG) phosphoribulokinase-like protein 2 (PRK) gene, exons 4, 5 and partial cds
651	115539	7	10	1	422	657	0.943379	Cryosophila nana voucher Cano, A. 264 RNA polymerase II second largest subunit (RPB2) gene, partial cds; chloroplast
677		7	10	7	814	893	0.951176	Leopoldinia pulchra chloroplast partial rps16 gene for ribosomal protein S16, exon 2
682	4711	7	9	1	269	349	0.967526	Calamus castaneus trnD-trnY intergenic spacer, partial sequence; tRNA-Tyr (trnY) gene, trY-trnE intergenic spacer, and tRNA-Glu (trnE) gene, complete sequence; and trnE-trnT intergenic spacer, partial sequence
696	169748	7	9	1	755	867	0.961169	Phoenix reclinata partial rpb2 gene, intron 23, specimen voucher Goyder et al 3928 (K)
698	417062	7	9	4	811	848	0.965802	Cyphophoenix nucele partial rps16 gene
705	169716	7	9	4	1281	1434	0.952193	Calyptrocalyx stenocrista ribulose bisphosphate carboxylase large subunit (rbcL) gene, complete cds; chloroplast gene for chloroplast product
707	169708	7	9	5	318	352	0.964646	Kentiopsis oliviformis chloroplast DNA for trnL-trnF intergenic spacer
733	169734	7	8	6	724	1617	0.804808	Raphia farinifera chloroplast matK pseudogene (partial), and trnK gene (partial), intron, specimen voucher Rutherford 156 (K)
745	4711	7	8	1	859	941	0.96958	Calamus aruensis voucher Dransfield JD 7571 (K) NADH dehydrogenase subunit F (ndhF) gene, partial cds; chloroplast
753	169743	7	8	4	1173	1449	0.955487	Ravenea hildebrandtii ribulose-1,5-bisphosphate carboxylase/oxygenase large subunit (rbcL) gene, partial cds; plastid
762	1336489	7	8	1	889	942	0.963907	Livistoninae sp. CDB-2011a voucher M. Jeanson 383 (NY) NADH dehydrogenase subunit F (ndhF) gene, partial cds; chloroplast
776	44990	7	8	1	1622	1676	0.995973	Veitchia subdisticha voucher FTG:Zona 871 trnK gene, partial sequence; and matK pseudogene, complete sequence
779	169711	7	8	4	1306	1434	0.962866	Dypsis lastelliana ribulose bisphosphate carboxylase large subunit (rbcL) gene, complete cds; chloroplast gene for chloroplast product
781	169708	7	8	5	383	652	0.72431	Kentiopsis oliviformis phosphoribulokinase-like protein 2 (PRK) gene, exons 4, 5 and partial cds
783	131254	7	8	1	1542	1622	0.956843	Archontophoenix purpurea chloroplast matK pseudogene (partial), and trnK gene (partial), intron, specimen voucher Pintaud 492 (TL)
785	131254	7	8	1	1084	1100	0.998068	Archontophoenix cunninghamiana genomic DNA containing trnQ-rps16 IGS, specimen voucher Pintaud 449 (TL)
786	131254	7	8	1	845	867	0.977797	Archontophoenix purpurea chloroplast partial rps16 gene for ribosomal protein S16, exon 2
794	169979	7	8	1	844	851	0.994859	Butia paraguayensis voucher FTG:Noblick 5285 WRKY transcription factor 21 (WRKY21) gene, intron 1
795		7	8	7	900	942	0.985669	Beccariophoenix madagascariensis isolate BEMA NADH dehydrogenase subunit F (ndhF) gene, partial cds; plastid
796		7	8	7	734	882	0.936933	Leopoldinia pulchra chloroplast trnD gene, partial sequence; trnY and trnE genes, complete sequence; and trnE-trnT intergenic spacer region, partial sequence
799	4710	7	8	4	429	614	0.91592	Astrocaryum scopatum voucher F. Kahn 2563 (P) tRNA-Cys (trnC-GCA) gene, partial sequence; and cytochrome b6-f complex subunit VIII (petN) gene, partial cds; chloroplast
801	4710	7	8	7	523	603	0.944859	Ravenea hildebrandtii ribosomal protein S4 (rps4) gene, partial cds; plastid
802	4710	7	8	5	474	900	0.886806	Ceroxylon echinulatum voucher F. Borchsenius 647 (AAU) acetyl-CoA carboxylase carboxyl transferase beta (accD) gene, partial cds; chloroplast
807	169734	7	7	6	914	921	0.998914	Laccosperma acutiflorum NADH dehydrogenase subunit F (ndhF) gene, partial cds; chloroplast
808	169734	7	7	6	269	355	0.949698	Raphia farinifera trnD-trnY intergenic spacer, partial sequence; tRNA-Tyr (trnY) gene, trY-trnE intergenic spacer, and tRNA-Glu (trnE) gene, complete sequence; and trnE-trnT intergenic spacer, partial sequence
834	417012	7	7	6	1716	1754	0.991367	Trachycarpus fortunei 18S small subunit ribosomal RNA gene, partial sequence
851	169749	7	7	4	313	357	0.961985	Hyphaene coriacea chloroplast tRNA-Leu gene (partial), trnL-trnF intergenic spacer and tRNA-Phe gene (partial), specimen voucher Fantz 3441 (FTG)
852	169749	7	7	4	782	853	0.96684	Hyphaene thebaica partial rps16 gene
853	169749	7	7	4	721	812	0.941063	Hyphaene thebaica chloroplast atpB-rbcL intergenic spacer, specimen voucher Cult. K (1994-3803)
854	169749	7	7	4	318	364	0.962323	Satranala decussilvae chloroplast trnD-trnY intergenic spacer, tRNA-Tyr gene, trnY-trnE intergenic spacer, tRNA-Glu gene, trnE-trnT intergenic spacer, specimen voucher Beentje & Dransfield 4810 (K)
879	417062	7	7	4	301	331	0.949072	Cyphophoenix nucele chloroplast DNA for trnL-trnF intergenic spacer
888	131254	7	7	1	411	411	1	Archontophoenix cunninghamiana genomic DNA containing psbK-psbI IGS, specimen voucher Pintaud 449 (TL)
889	131254	7	7	1	874	920	0.992857	Archontophoenix cunninghamiana partial ndhF gene for chloroplast NADH dehydrogenase F, specimen voucher Pintaud 449 (TL)
890	131254	7	7	1	572	591	0.995407	Archontophoenix cunninghamiana partial rpoC1 gene for RNA polymerase C1, specimen voucher Pintaud 449 (TL)
894	93328	7	7	1	850	862	0.991382	Geonoma polyandra chloroplast rps16 gene (partial), intron
901	131248	7	7	1	292	311	0.960955	Aiphanes spicata 18S ribosomal RNA gene, partial sequence; internal transcribed spacer 1, 5.8S ribosomal RNA gene, and internal transcribed spacer 2, complete sequence; and 26S ribosomal RNA gene, partial sequence
902	131248	7	7	1	254	261	0.984127	Aiphanes spicata 18S ribosomal RNA gene, partial sequence; internal transcribed spacer 1, 5.8S ribosomal RNA gene, and internal transcribed spacer 2, complete sequence; and 26S ribosomal RNA gene, partial sequence
909	4710	7	7	7	367	1793	0.364592	TSA: Cocos nucifera Unigene21540 mRNA sequence
910	4710	7	7	6	267	1704	0.430919	TSA: Elaeis guineensis isotig05359 transcribed RNA sequence
911	4710	7	7	5	265	301	0.897485	Normanbya normanbyi NBS-LRR resistance protein gene, partial cds
52	169748	6	173	1	442	1407	0.46025	Phoenix reclinata chloroplast partial rbcL gene for RuBisCO large subunit
267	169700	6	34	3	518	728	0.787007	Hyphaene petersiana voucher OM1296 atpF-atpH intergenic spacer, partial sequence; chloroplast
340	115490	6	26	1	540	1434	0.405107	Livistona speciosa ribulose bisphosphate carboxylase large subunit (rbcL) gene, complete cds; chloroplast gene for chloroplast product
404	77338	6	21	1	543	567	0.973293	Chamaedorea seifrizii voucher J.R. Abbott 24813 (FLAS) ribulose-1,5-bisphosphate carboxylase/oxygenase large subunit (rbcL) gene, partial cds; chloroplast
469	93268	6	16	1	316	316	1	Daemonorops aurea isolate Dau1 5.8S ribosomal RNA gene, partial sequence; internal transcribed spacer 2, complete sequence; and 26S ribosomal RNA gene, partial sequence
486	4710	6	16	4	645	760	0.963734	Phoenix canariensis voucher S. Barrow 75 (K) petB-petD intergenic spacer, complete sequence; and cytochrome b6-f complex subunit IV (petD) gene, partial cds; chloroplast
487	4710	6	16	6	309	1593	0.614524	Phoenix dactylifera 16S ribosomal RNA gene, partial sequence; chloroplast
520	169734	6	14	5	465	575	0.905093	Eremospatha macrocarpa chloroplast DNA for trnL-trnF intergenic spacer
528	169754	6	14	5	474	565	0.938559	Trachycarpus fortunei chloroplast partial tRNA-Leu gene, intergenic spacer and partial tRNA-Phe gene
536	169707	6	14	5	1289	1437	0.94746	Iriartea deltoidea ribulose biphosphate carboxylase (rbcL) gene, complete cds; chloroplast gene for chloroplast product
560	115440	6	13	1	622	734	0.915322	Areca concinna phosphoribulokinase-like (PRK) gene, partial sequence
561	115440	6	13	1	258	259	0.998515	Areca catechu gene for ITS1, 5.8S rRNA, ITS2, complete sequence, clone: 2
564	154466	6	13	1	327	327	1	Bactris gasipaes var. chichagui clone Bgc_267 trnD-trnS intergenic spacer, partial sequence; tRNA-Ser (trnS) gene and trnS-psbZ intergenic spacer, complete sequence; and PsbZ gene, partial cds; chloroplast
571	93268	6	12	1	674	679	0.999386	Daemonorops aurea isolate Dau1 RNA polymerase II second largest subunit (RPB2) gene, intron 23
586	169716	6	12	4	622	1634	0.712464	Calyptrocalyx albertisianus chloroplast matK pseudogene (partial), and trnK gene (partial), intron, specimen voucher Baker 1109 (K)
598	169698	6	11	1	475	486	0.991395	Metroxylon paulcoxii genes for 5S ribosomal RNA, non transcribed spacer, partial and complete sequence, isolate: HE-50
602	169733	6	11	1	475	486	0.991395	Metroxylon paulcoxii genes for 5S ribosomal RNA, non transcribed spacer, partial and complete sequence, isolate: HE-50
607	169738	6	11	1	475	486	0.991395	Metroxylon paulcoxii genes for 5S ribosomal RNA, non transcribed spacer, partial and complete sequence, isolate: HE-50
611	115488	6	11	1	517	1434	0.491885	Licuala grandis ribulose bisphosphate carboxylase large subunit (rbcL) gene, complete cds; chloroplast gene for chloroplast product
626	145670	6	11	1	259	274	0.980425	Astrocaryum standleyanum isolate PL117 WRKY transcription factor 7 (WRKY7) gene, partial cds
627	145670	6	11	1	466	492	0.978381	Astrocaryum murumuru isolate PL108 WRKY transcription factor 16 (WRKY16) gene, intron
628	145670	6	11	1	747	750	0.998545	Astrocaryum standleyanum isolate PL101 WRKY transcription factor 6 (WRKY6) gene, intron
629	145670	6	11	1	783	800	0.995	Astrocaryum murumuru isolate PL108 WRKY transcription factor 12 (WRKY12) gene, partial cds
630	145670	6	11	1	789	844	0.977704	Astrocaryum sp. 2 AWM-2015 isolate PL97 WRKY transcription factor 21 (WRKY21) gene, partial sequence
633	169738	6	11	1	475	486	0.991395	Metroxylon paulcoxii genes for 5S ribosomal RNA, non transcribed spacer, partial and complete sequence, isolate: HE-50
644	145703	6	10	1	736	881	0.920999	Saribus rotundifolius voucher FTG DNA Bank 1663 tRNA-Asp (tnrD), tRNA-Tyr (trnY), and tRNA-Glu (trnE) genes and trnE-trnT intergenic spacer, complete sequence; chloroplast
658	417063	6	10	2	404	420	0.99119	Brongniartikentia lanuginosa partial prk gene for phosphoribulokinase, exons 4-5, clone 1
669	169984	6	10	1	293	323	0.988235	Oenocarpus bataua var. bataua voucher FTG 88 134 photosystem II 44 kDa protein (psbC) gene, partial cds; psbC-trnS intergenic spacer, tRNA-Ser (trnS) gene, and trnS-psbZ intergenic spacer, complete sequence; PsbZ (psbZ) gene, complete cds; psbZ-trnG intergenic spacer and tRNA-Gly (trnG) gene, complete sequence; and trnG-trnfM intergenic spacer, partial sequence; chloroplast
674	145670	6	10	1	303	348	0.96092	Astrocaryum alatum isolate PL95 WRKY transcription factor 19 (WRKY19) gene, partial cds
684	115505	6	9	1	902	902	1	Phytelephas aequatorialis voucher 1993-94 (K) NADH dehydrogenase subunit F (ndhF) gene, partial cds; chloroplast
685	115505	6	9	1	561	706	0.84372	Phytelephas macrocarpa RPB2 gene, intron 23
686	115505	6	9	1	377	419	0.986741	Phytelephas aequatorialis voucher 1993-94 (K) 5.8S ribosomal RNA gene, partial sequence; internal transcribed spacer 2, complete sequence; and 26S ribosomal RNA gene, partial sequence
687	115505	6	9	1	1616	1692	0.988836	Phytelephas schottii voucher Galeano & Barfod 1277 (AAU) trnK gene, intron; and matK pseudogene, complete sequence; chloroplast
688	115505	6	9	1	354	359	0.998452	Phytelephas aequatorialis voucher 1993-94 (K) trnD-trnY intergenic spacer, partial sequence; tRNA-Tyr (trnY) gene, trnY-trnE intergenic spacer, and tRNA-Glu (trnE) gene, complete sequence; and trnE-trnT intergenic spacer, partial sequence; chloroplast
689	115505	6	9	1	253	253	1	Phytelephas aequatorialis voucher 1993-94 (K) trnD-trnY intergenic spacer, partial sequence; tRNA-Tyr (trnY) gene, trnY-trnE intergenic spacer, and tRNA-Glu (trnE) gene, complete sequence; and trnE-trnT intergenic spacer, partial sequence; chloroplast
720	169745	6	9	5	1224	1449	0.9487	Chamaedorea seifrizii ribulose-1,5-bisphosphate carboxylase/oxygenase large subunit (rbcL) gene, partial cds; plastid
751	417015	6	8	3	476	901	0.784267	Phytelephas tenuicaulis voucher Perez 1158 (AAU) phosphoribulokinase (prk) gene, exons 4, 5 and partial cds
758	145703	6	8	1	700	792	0.960701	Saribus merrillii voucher J.W. Horn 4925 (FTG) malate synthase gene, partial cds
759	169754	6	8	5	318	401	0.871259	Trachycarpus fortunei chloroplast DNA, trnL-trnF intergenic spacer region
775	115447	6	8	1	365	592	0.900971	Balaka macrocarpa phosporibulokinase-like protein (PRK) gene, partial cds
784	131254	6	8	1	516	865	0.902168	Archontophoenix purpurea genomic DNA containing partial trnL gene, trnL-trnF IGS, specimen voucher Pintaud 492 (TL)
797		6	8	6	301	371	0.91442	Voanioala gerardii tRNA-Leu (trnL) gene and trnL-trnF intergenic spacer, partial sequence; chloroplast
809	169734	6	7	5	290	322	0.977374	Eremospatha wendlandiana chloroplast DNA for trnL-trnF intergenic spacer
836	145703	6	7	1	866	941	0.959617	Saribus rotundifolius voucher FTG DNA Bank 1663 NADH dehydrogenase subunit F (ndhF) gene, partial cds; chloroplast
840	169754	6	7	5	952	988	0.979323	Trachycarpus fortunei chloroplast partial rps16 gene for ribosomal protein S16, exon 2
842	14009	6	7	1	611	776	0.89838	Rhapis excelsa voucher FTG DNA Bank 959 serine/threonine protein kinase (CISP4) gene, partial sequence
843	1336489	6	7	1	757	794	0.972652	Licuala centralis voucher A.J. Henderson et al. 3222, Vietnam (NY) tRNA-Asp (tnrD) gene, partial sequence; tRNA-Tyr (trnY) and tRNA-Glu (trnE) genes, complete sequence; and trnE-trnT intergenic spacer, partial sequence; chloroplast
856	169704	6	7	3	334	390	0.890842	Caryota mitis chloroplast DNA, trnL-trnF intergenic spacer region
857	169704	6	7	3	346	379	0.962307	Caryota mitis chloroplast trnD-trnY intergenic spacer, tRNA-Tyr gene, trnY-trnE intergenic spacer, tRNA-Glu gene, trnE-trnT intergenic spacer, specimen voucher Cult. K (1985-5037)
876	169703	6	7	4	549	824	0.816921	Archontophoenix cunninghamiana voucher AK 305989 18S ribosomal RNA gene, partial sequence; internal transcribed spacer 1, 5.8S ribosomal RNA gene, and internal transcribed spacer 2, complete sequence; and 28S ribosomal RNA gene, partial sequence
878	417062	6	7	4	1041	1104	0.958075	Cyphosperma balansae genomic DNA containing trnQ-rps16 IGS, specimen voucher Pintaud 491 (TL)
887	131254	6	7	1	1289	1421	0.933648	Archontophoenix alexandrae ribulose bisphosphate carboxylase large subunit (rbcL) gene, partial cds; chloroplast gene for chloroplast product
906		6	7	6	787	1113	0.887948	Voanioala gerardii chloroplast trnQ-rps16 intergenic spacer, complete sequence; and ribosomal protein S16 gene, partial cds
908	4710	6	7	4	316	679	0.911424	Ceroxylon echinulatum voucher F. Borchsenius 639 (AAU) cytochrome b6 (petB) gene, intron and partial cds; chloroplast
914	169698	6	6	5	255	272	0.954657	Eremospatha wendlandiana trnD-trnY intergenic spacer, partial sequence; tRNA-Tyr (trnY) gene, trY-trnE intergenic spacer, and tRNA-Glu (trnE) gene, complete sequence; and trnE-trnT intergenic spacer, partial sequence
924	169743	6	6	4	330	399	0.899749	Ravenea rivularis chloroplast DNA, trnL-trnF intergenic spacer region
927	169744	6	6	1	1616	1697	0.984188	Pseudophoenix ekmanii voucher Trenel 2 (FTG) trnK gene, intron; and matK pseudogene, complete sequence; chloroplast
939	417013	6	6	5	636	679	0.988463	Brahea brandegeei chloroplast DNA, psbB-psbF intergenic spacer region
977	169704	6	6	3	827	870	0.971456	Wallichia disticha partial rps16 gene
978	169704	6	6	3	698	761	0.961892	Wallichia densiflora chloroplast atpB-rbcL intergenic spacer, specimen voucher Bayton 2A (K)
985	417063	6	6	2	568	824	0.935477	Cyphokentia macrostachya RPB2 gene, intron 23, clone 1
991	351477	6	6	5	1493	1497	0.999555	Cyrtostachys renda ATP synthase beta subunit (atpB) gene, complete cds; chloroplast gene for chloroplast product
994	115447	6	6	1	994	999	0.996496	Balaka tahitensis voucher FTG:Zona 748 NADH dehydrogenase subunit 1 (ndhA) gene, partial cds; chloroplast
995	115447	6	6	1	313	314	0.997877	Balaka seemannii voucher FTG:Zona 887 beta-carotene hydroxylase gene, partial cds
996	44990	6	6	1	760	871	0.901837	Veitchia spiralis RPB2 gene, intron 23
1001	169711	6	6	4	318	337	0.981207	Dypsis lutescens chloroplast partial tRNA-Leu gene, intergenic spacer and partial tRNA-Phe gene
1002	169711	6	6	4	811	875	0.972381	Masoala madagascariensis chloroplast partial rps16 gene for ribosomal protein S16, exon 2
1003	169711	6	6	4	1621	1622	0.999897	Dypsis lutescens chloroplast matK pseudogene (partial), and trnK gene (partial), intron, specimen voucher 1978-1196 (K)
1005	131254	6	6	1	656	671	0.994536	Archontophoenix alexandrae genomic DNA containing atpF-atpH IGS, specimen voucher Pintaud 493 (TL)
1006	131254	6	6	1	526	526	1	Archontophoenix cunninghamiana partial rpoB gene for DNA-directed RNA polymerase subunit beta, specimen voucher Pintaud 449 (TL)
1007	131254	6	6	1	380	380	1	Archontophoenix alexandrae voucher Pintaud 493 (TL) MADS box transcription factor (AG1) gene, partial cds
1022	169984	6	6	1	1052	1075	0.982171	Oenocarpus bataua chloroplast trnQ-rps16 intergenic spacer, complete sequence
1027	169726	6	6	4	1453	1497	0.995101	Astrocaryum alatum ATP synthase beta subunit (atpB) gene, complete cds; chloroplast gene for chloroplast product
1040	4710	6	6	2	268	268	1	Calamus tenuis voucher KSD813 NBS-LRR resistance protein gene, partial cds
1042	4710	6	6	4	511	657	0.937088	Gaussia maya voucher Cuenca 28 (FTG) 14-3-3 protein gene, partial sequence
57	169748	5	169	1	296	1622	0.448978	Phoenix reclinata chloroplast matK pseudogene (partial), and trnK gene (partial), intron, specimen voucher Goyder et al. 3928 (K)
357	169708	5	24	3	404	646	0.854231	Kentiopsis magnifica partial rbcL gene for ribulose-bisphosphate carboxylase large subunit, specimen voucher J.C.Pintaud 631 (G)
386	145674	5	22	1	442	567	0.924804	Borassus flabellifer chloroplast tRNA-Leu gene (partial), trnL-trnF intergenic spacer and tRNA-Phe gene (partial), specimen voucher Wilkin et al. 1160 (K)
428	4711	5	18	1	271	278	0.981415	Calamus deeratus 18S rRNA gene (partial), 5.8S rRNA gene, 26S rRNA gene (partial) and internal transcribed spacers 1 and 2 (ITS1, ITS2), clone 2
450	292682	5	17	1	724	822	0.908401	Brahea dulcis voucher FTG Live Collection 59978B (DNA Bank 191) serine/threonine protein kinase (CISP4) gene, partial sequence
478	145674	5	16	1	414	715	0.716434	Borassus flabellifer phosphoribulokinase-like (PRK) gene, partial sequence
511	169709	5	15	2	385	703	0.770507	Areca catechu voucher PS1671MT02 ribulose-1,5-bisphosphate carboxylase/oxygenase large subunit (rbcL) gene, partial cds; chloroplast
543	169736	5	13	2	461	545	0.919972	Calamus hollrungii chloroplast DNA for trnL-trnF intergenic spacer
563	115465	5	13	1	508	1422	0.524126	Euterpe oleracea chloroplast partial rbcL gene for RuBisCO large subunit
580	145674	5	12	1	1306	1443	0.971933	Borassus flabellifer ribulose bisphosphate carboxylase large subunit (rbcL) gene, complete cds; chloroplast gene for chloroplast product
587	169716	5	12	3	408	874	0.679252	Calyptrocalyx albertisianus genomic DNA containing partial trnL gene, trnL-trnF IGS, specimen voucher Baker 1109 (K)
592	145712	5	12	1	304	690	0.829952	Socratea exorrhiza voucher COL:CDB1 CISP5 gene, partial sequence
603	93268	5	11	1	480	500	0.986545	Daemonorops aurea isolate Dau1 psbA-trnH intergenic spacer, partial sequence; chloroplast
615	145674	5	11	1	671	845	0.9234	Borassus akeassii partial rpb2 gene, intron 23, specimen voucher Bayton et al 68 (K)
616	145674	5	11	1	313	353	0.975792	Borassus aethiopum chloroplast tRNA-Leu gene (partial), trnL-trnF intergenic spacer and tRNA-Phe gene (partial), specimen voucher Bayton & Ranaivojaona 49 (K)
617	145674	5	11	1	759	843	0.976383	Borassus heineanus chloroplast partial rps16 gene, specimen voucher Banka s.n. (K)
622	169707	5	11	5	480	902	0.622254	Iriartea deltoidea genomic DNA containing partial trnL gene, trnL-trnF IGS, specimen voucher Henderson 042 (BH)
635	4710	5	11	3	811	1136	0.869078	Phoenix dactylifera voucher S. Barrow 77 (K) clpP-like protease (clpP) gene, partial cds; clpP-psbB intergenic spacer, complete sequence; and photosystem II p680 chlorophyll A apoprotein (psbB) gene, partial cds; chloroplast
639	93268	5	10	1	288	391	0.93555	Daemonorops calicarpa 5S rRNa gene (partial) including non-transcribed spacer, clone 1
642	292682	5	10	1	777	1622	0.822873	Brahea berlandieri chloroplast matK pseudogene (partial), and trnK gene (partial), intron, specimen voucher C. E. Lewis 03-011 (FTG)
653	145674	5	10	1	716	805	0.938261	Borassus flabellifer chloroplast atpB-rbcL intergenic spacer, specimen voucher Wilkin et al. 1160 (K)
654	145674	5	10	1	306	367	0.915531	Borassus flabellifer chloroplast trnD-trnY intergenic spacer, tRNA-Tyr gene, trnY-trnE intergenic spacer, tRNA-Glu gene, trnE-trnT intergenic spacer, specimen voucher Wilkin et al. 1160 (K)
659	417063	5	10	2	475	525	0.952381	Cyphokentia macrostachya plastid partial tRNA-Leu gene and trnL-trnF IGS, specimen voucher Pintaud 482 (TL)
664	169706	5	10	5	475	570	0.910175	Calyptronoma occidentalis chloroplast DNA for trnL-trnF intergenic spacer
668	145712	5	10	1	546	843	0.831079	Socratea hecatonandra voucher COL:G.Galeano 8119 serine/threonine protein kinase (CISP4) gene, partial sequence
695	115528	5	9	1	607	607	1	Wallichia caryotoides voucher MJ82 ribulose-1,5-bisphosphate carboxylase/oxygenase large subunit (rbcL) gene, partial cds; chloroplast
735	93287	5	8	1	574	574	1	Laccosperma secundiflorum voucher Couvreur 369 K 30S ribosomal protein S3 gene, partial cds; plastid
736	93287	5	8	1	279	279	1	Laccosperma secundiflorum voucher Couvreur 369 K rps19 (rps19) gene, complete cds; psbA-trnH intergenic spacer, complete sequence; and tRNA-His (trnH) gene, partial sequence; plastid
737	93287	5	8	1	735	751	0.995173	Laccosperma secundiflorum voucher Ouattara & Stauffer 12 G atpH-atpI intergenic spacer, partial sequence; plastid
738	93287	5	8	1	256	305	0.967623	Laccosperma secundiflorum voucher Ouattara & Stauffer 12 G psbZ-trnG intergenic spacer, partial sequence; and tRNA-Gly (trnG) gene, complete sequence; plastid
754	169744	5	8	1	274	434	0.81538	Pseudophoenix sargentii var. navassana voucher Zona 804 (FTG) phosphoribulokinase (prk) gene, exons 4, 5 and partial cds
768	115528	5	8	1	648	693	0.958694	Wallichia disticha voucher MJ64 psbA-trnH intergenic spacer, partial sequence; chloroplast
771	169703	5	8	2	314	694	0.579251	Chambeyronia lepidota genomic DNA containing trnQ-rps16 IGS, specimen voucher Pintaud 366 (P)
780	252729	5	8	1	720	835	0.913623	Pinanga dicksonii RNA polymerase II second largest subunit (RPB2) gene, partial cds
782	169708	5	8	2	314	694	0.579251	Chambeyronia lepidota genomic DNA containing trnQ-rps16 IGS, specimen voucher Pintaud 366 (P)
789	145712	5	8	1	466	802	0.829645	Socratea exorrhiza voucher Baker992 RNA polymerase II (RPB2) gene, intron 23 and partial cds
793	115474	5	8	1	470	541	0.910813	Hyophorbe lagenicaulis chloroplast DNA for trnL-trnF intergenic spacer
798		5	8	5	319	367	0.932221	Manicaria saccifera voucher Lewis 03-010 (FTG) trnD-trnY intergenic spacer, partial sequence; tRNA-Tyr (trnY) gene, trnY-trnE intergenic spacer, and tRNA-Glu (trnE) gene, complete sequence; and trnE-trnT intergenic spacer, partial sequence; chloroplast
803	4710	5	8	3	293	405	0.954938	Ceroxylon echinulatum voucher F. Borchsenius 647 (AAU) tRNA-Val (trnV-UAC) gene, partial sequence; tRNA-Met (trnM-CAU) gene, complete sequence; and ATP synthase CF1 epsilon chain (atpE) gene, complete cds; chloroplast
804	115438	5	7	1	453	827	0.884954	Polyandrococos caudescens voucher IPA:Noblick 5003 WRKY transcription factor 21 (WRKY21) gene, intron 1
811	169741	5	7	3	695	1411	0.773919	Plectocomia mulleri plastid partial rbcL gene for ribulose bisphosphate carboxylase large subunit
815	169744	5	7	1	353	372	0.961214	Pseudophoenix vinifera chloroplast trnD-trnY intergenic spacer, tRNA-Tyr gene, trnY-trnE intergenic spacer, tRNA-Glu gene, trnE-trnT intergenic spacer, specimen voucher Baker 1002 (FTG)
837	145703	5	7	1	639	803	0.924035	Livistona papuana partial rpb2 gene, intron 23, specimen voucher Baker 851 (K)
838	145703	5	7	1	486	612	0.927638	Saribus merrillii voucher J.W. Horn 4925 (FTG) CISP5 gene, partial sequence
855	115478	5	7	1	605	807	0.876615	Hyphaene coriacea partial rpb2 gene, intron 23, specimen voucher Gillis 7627 (FTG)
859	417009	5	7	1	282	297	0.989418	Sabal minor clone 8 18S ribosomal RNA gene gene, partial sequence; internal transcribed spacer 1, 5.8S ribosomal RNA gene, and internal transcribed spacer 2, complete sequence; and 23S ribosomal RNA gene gene, partial sequence
882	4715	5	7	1	374	594	0.944204	Drymophloeus hentyi phosphoribulokinase (PRK) gene, partial cds
885	169716	5	7	3	338	526	0.820478	Calyptrocalyx albertisianus partial rpoB gene for DNA-directed RNA polymerase subunit beta, specimen voucher Baker 1109 (K)
886	169716	5	7	3	293	591	0.805656	Calyptrocalyx albertisianus partial rpoC1 gene for RNA polymerase C1, specimen voucher Baker 1109 (K)
904	115467	5	7	1	515	611	0.944587	Gaussia maya phosphoribulokinase-like protein 2 (PRK) gene, exons 4, 5 and partial cds
905	115467	5	7	1	768	817	0.961182	Gaussia maya RPB2 gene, intron 23
913	169698	5	6	3	674	680	0.996569	Calamus palustris isolate Cpa RNA polymerase II second largest subunit (RPB2) gene, intron 23
920	169733	5	6	3	674	680	0.996569	Calamus palustris isolate Cpa RNA polymerase II second largest subunit (RPB2) gene, intron 23
923	169699	5	6	4	1453	1497	0.993654	Pseudophoenix vinifera ATP synthase beta subunit (atpB) gene, complete cds; chloroplast gene for chloroplast product
926	169744	5	6	1	896	942	0.959306	Pseudophoenix vinifera voucher Baker 1002 (FTG) NADH dehydrogenase subunit F (ndhF) gene, partial cds; chloroplast
930	169700	5	6	2	740	776	0.976804	Washingtonia filifera isolate WF_100 maturase K (matK) gene, partial cds; plastid
936	417012	5	6	2	740	776	0.976804	Washingtonia filifera isolate WF_100 maturase K (matK) gene, partial cds; plastid
938	417013	5	6	2	740	776	0.976804	Washingtonia filifera isolate WF_100 maturase K (matK) gene, partial cds; plastid
947	14009	5	6	1	522	778	0.907883	Rhapis puhuongensis voucher A.J. Henderson 3423 (NY). RNA polymerase II second largest subunit (RPB2) gene, partial cds
949	1336489	5	6	1	712	813	0.956335	Livistoninae sp. CDB-2011b voucher A.J. Henderson 3683, Vietnam (NY) malate synthase gene, partial cds
963	169749	5	6	4	1530	1628	0.983006	Bismarckia nobilis chloroplast matK pseudogene (partial), and trnK gene (partial), intron, specimen voucher Bayton R. P. 43 (K)
970	115478	5	6	1	421	589	0.799943	Hyphaene thebaica voucher Da-Giau, S. SDG3 phosphoribulokinase-like protein 2 (PRK) gene, partial cds
986	417063	5	6	2	1306	1415	0.980683	Clinosperma bracteale plastid partial rbcL gene for ribulose bisphosphate carboxylase large subunit
992	169722	5	6	4	1708	1759	0.983798	Balaka seemannii 18S small subunit ribosomal RNA gene, partial sequence
997	169716	5	6	3	513	566	0.971437	Laccospadix australasica isolate C55 ribulose-1,5-bisphosphate carboxylase/oxygenase large subunit (rbcL) gene, partial cds; chloroplast
998	169716	5	6	3	1051	1144	0.959499	Howea belmoreana trnQ-rps16 intergenic spacer region, chloroplast sequence
1011	93328	5	6	1	574	757	0.912594	Geonoma edulis voucher BioBot11902 maturase K (matK) gene, partial cds; chloroplast
1013	169707	5	6	5	1534	1622	0.989725	Iriartella stenocarpa chloroplast matK pseudogene (partial), and trnK gene (partial), intron, specimen voucher B. Millan, J. C. Pintaud, C. Vegas 728 (UNMSM)
1014	169707	5	6	5	815	864	0.970872	Wettinia hirsuta chloroplast partial rps16 gene for ribosomal protein S16, exon 2
1021	169984	5	6	1	288	288	1	Oenocarpus bataua var. bataua voucher FTG 88 134 photosystem II 44 kDa protein (psbC) gene, partial cds; psbC-trnS intergenic spacer, tRNA-Ser (trnS) gene, and trnS-psbZ intergenic spacer, complete sequence; PsbZ (psbZ) gene, complete cds; psbZ-trnG intergenic spacer and tRNA-Gly (trnG) gene, complete sequence; and trnG-trnfM intergenic spacer, partial sequence; chloroplast
1026	169726	5	6	2	483	717	0.880986	Bactris major chloroplast DNA containing psbA-trnH IGS, specimen voucher NPL0274
1037	115467	5	6	1	488	549	0.910747	Gaussia maya chloroplast DNA for trnL-trnF intergenic spacer
1039		5	6	5	1453	1497	0.993765	Nypa fruticans ATP synthase beta subunit (atpB) gene, complete cds; chloroplast gene for chloroplast product
1041	169733	5	6	3	674	680	0.996569	Calamus palustris isolate Cpa RNA polymerase II second largest subunit (RPB2) gene, intron 23
1043	4710	5	6	3	873	873	1	Ceroxylon echinulatum voucher F. Borchsenius 647 (AAU) NADH-plastoquinone oxidoreductase chain 4 (ndhD) gene, partial cds; chloroplast
1044	4710	5	6	3	456	456	1	Ceroxylon echinulatum voucher F. Borchsenius 647 (AAU) clpP-like protease (clpP) gene, partial cds; clpP-psbB intergenic spacer, complete sequence; and photosystem II p680 chlorophyll A apoprotein (psbB) gene, partial cds; chloroplast
1045	4710	5	6	3	278	278	1	Ceroxylon echinulatum voucher F. Borchsenius 647 (AAU) ribulose-1,5-bisphosphate carboxylase/oxygenase large subunit (rbcL) and acetyl-CoA carboxylase carboxyl transferase beta (accD) genes, partial cds; chloroplast
1046	4710	5	6	3	1313	1321	0.997477	Ceroxylon echinulatum voucher F. Borchsenius 639 (AAU) ycf3 protein (ycf3) gene, partial cds; tRNA-Ser (trnS-GGA) gene, complete sequence; and 30S ribosomal protein S4 (rps4) gene, partial cds; chloroplast
1047	4710	5	6	3	664	677	0.98966	Phoenix dactylifera voucher S. Barrow 77 (K) photosystem I assembly protein ycf3 (ycf3) gene, intron 1 and partial cds; chloroplast
1048	4710	5	6	3	356	360	0.992593	Astrocaryum murumuru voucher A. Perez 718 (CAY) psaI-ycf4 intergenic spacer, complete sequence; chloroplast
1049	4710	5	6	3	266	268	0.996269	Ceroxylon echinulatum voucher AAU:F. Borchsenius 647 photosystem II Q(b) protein (D1) (psbA) gene, partial cds; and tRNA-Lys (trnK-UUU) gene, partial sequence; chloroplast
1050	4710	5	6	3	881	888	0.998311	Ceroxylon echinulatum voucher AAU:F. Borchsenius 647 photosystem II Q(b) protein (D1) (psbA) gene, partial cds; chloroplast
1051	4710	5	6	3	611	618	0.994067	Ceroxylon echinulatum voucher F. Borchsenius 647 (AAU) clpP gene, intron; chloroplast
1052	4710	5	6	3	575	580	0.996552	Phoenix canariensis voucher S. Barrow 75 (K) trnV-UAC gene, intron; chloroplast
1053	4710	5	6	3	689	711	0.974449	Astrocaryum scopatum voucher F. Kahn 2563 (P) photosystem I assembly protein ycf3 (ycf3) gene, intron 2; chloroplast
1055	1123469	5	5	1	661	771	0.924773	Arecaceae sp. 04-4060 maturase K gene, partial cds; chloroplast
1062	169698	5	5	5	331	507	0.789349	Laccosperma secundiflorum voucher Couvreur, T.L.P. 369 (K) malate synthase (MS) gene, partial cds
1063	169698	5	5	4	1401	1497	0.981296	Calamus usitatus ATP synthase beta subunit (atpB) gene, complete cds; chloroplast gene for chloroplast product
1094	169744	5	5	1	604	744	0.880108	Pseudophoenix vinifera RPB2 gene, intron 23
1100	417013	5	5	4	562	575	0.983652	Livistona woodfordii chloroplast DNA, rpl20-rps12 intergenic spacer region
1101	417013	5	5	4	303	518	0.896525	Serenoa repens chloroplast trnL gene for tRNA-Leu, intron, paerial sequence
1111	1336489	5	5	1	512	652	0.926994	Livistoninae sp. CDB-2011a voucher M. Jeanson 383 (NY) CISP5 gene, partial sequence
1122	169703	5	5	4	265	301	0.904319	Normanbya normanbyi NBS-LRR resistance protein gene, partial cds
1124	169703	5	5	4	635	636	0.998742	Linospadix monostachya chloroplast DNA, psbB-psbF intergenic spacer region
1126	417063	5	5	2	318	318	1	Cyphokentia macrostachya plastid partial tRNA-Leu gene and trnL-trnF IGS, specimen voucher Pintaud 482 (TL)
1127	417063	5	5	2	812	812	1	Cyphokentia macrostachya plastid rps16 gene, intron 1, specimen voucher Pintaud 482 (TL)
1128	417063	5	5	2	1622	1622	1	Cyphokentia macrostachya chloroplast matK pseudogene (partial), and trnK gene (partial), intron, specimen voucher Pintaud 482 (TL)
1129	292654	5	5	1	357	357	1	Alloschmidia glabrata partial prk gene for phosphoribulokinase, exons 4-5
1133	351477	5	5	4	1713	1745	0.993926	Cyrtostachys renda 18S small subunit ribosomal RNA gene, partial sequence
1134	351477	5	5	4	878	888	0.996171	Clinostigma savoryanum chloroplast trnD gene, partial sequence; trnY and trnE genes, complete sequence; and trnE-trnT intergenic spacer region, partial sequence
1138	115447	5	5	1	401	401	1	Balaka seemannii voucher FTG:Zona 887 5.8S ribosomal RNA gene, partial sequence; internal transcribed spacer 2, complete sequence; and 26S ribosomal RNA gene, partial sequence
1139	4715	5	5	1	687	784	0.957143	Drymophloeus oliviformis RNA polymerase II second largest subunit (RPB2) gene, exons 23, 24 and partial cds
1140	169720	5	5	4	411	644	0.909627	Oncosperma tigillarum phosphoribulokinase-like protein 2 (PRK) gene, exons 4, 5 and partial cds
1141	169720	5	5	4	706	836	0.952153	Tectiphiala ferox RPB2 gene, intron 23
1142	169716	5	5	3	402	427	0.97377	Howea belmoreana voucher Baker 1155 (K) psbK-psbI intergenic spacer, partial sequence; chloroplast
1151	131254	5	5	1	271	272	0.997059	Archontophoenix purpurea voucher Noblick 5629 (FTG) beta-carotene hydroxylase gene, partial cds
1152	131254	5	5	1	328	371	0.971968	Archontophoenix alexandrae voucher Pintaud 493 (TL) 5.8S ribosomal RNA gene, partial sequence; internal transcribed spacer 2, complete sequence; and 26S ribosomal RNA gene, partial sequence
1157	169706	5	5	5	301	354	0.915819	Calyptronoma occidentalis chloroplast DNA for trnL-trnF intergenic spacer
1158	169706	5	5	5	1567	1622	0.982367	Calyptrogyne ghiesbreghtiana chloroplast matK pseudogene (partial), and trnK gene (partial), intron, specimen voucher Knudsen & Asmussen 627 (AAU)
1166	169707	5	5	5	301	387	0.92093	Iriartella stenocarpa plastid partial tRNA-Leu gene and trnL-trnF IGS, specimen voucher B. Millan, J.C. Pintaud, C. Vegas (UNMSM)
1173	169988	5	5	1	618	694	0.937752	Desmoncus chinantlensis clone A1 phosphoribulokinase-like protein 2 (PRK) gene, exons 4, 5 and partial cds
1193	115474	5	5	1	942	968	0.978512	Hyophorbe amaricaulis voucher CEL 98-064 NADH dehydrogenase subunit F (ndhF) gene, partial cds; chloroplast
1194	115474	5	5	1	1542	1619	0.961952	Hyophorbe lagenicaulis chloroplast matK pseudogene (partial), and trnK gene (partial), intron, specimen voucher 1983-674 (K)
1195	115474	5	5	1	343	368	0.983696	Hyophorbe indica trnD-trnY intergenic spacer, partial sequence; tRNA-Tyr (trnY) gene, trnY-trnE intergenic spacer, and tRNA-Glu (trnE) gene, complete sequence; and trnE-trnT intergenic spacer, partial sequence; chloroplast
1196	115474	5	5	1	843	847	0.997875	Hyophorbe indica rps16 gene, intron; chloroplast
1197	115474	5	5	1	331	331	1	Hyophorbe lagenicaulis chloroplast DNA for trnL-trnF intergenic spacer
1198	115467	5	5	1	876	942	0.985987	Gaussia attenuata voucher A. Cuenca AC14 (FTG) NADH dehydrogenase subunit F (ndhF) gene, partial cds; chloroplast
1199	115467	5	5	1	1542	1619	0.961952	Gaussia maya chloroplast matK pseudogene (partial), and trnK gene (partial), intron, specimen voucher 1958-80101 (K)
1200	115467	5	5	1	364	407	0.920393	Gaussia gomez-pompae voucher A. Vovides 554 trnD-trnY intergenic spacer, partial sequence; tRNA-Tyr (trnY) gene, trnY-trnE intergenic spacer, and tRNA-Glu (trnE) gene, complete sequence; and trnE-trnT intergenic spacer, partial sequence; chloroplast
1201	115467	5	5	1	256	306	0.884314	Gaussia gomez-pompae voucher A. Vovides 554 trnD-trnY intergenic spacer, partial sequence; tRNA-Tyr (trnY) gene, trnY-trnE intergenic spacer, and tRNA-Glu (trnE) gene, complete sequence; and trnE-trnT intergenic spacer, partial sequence; chloroplast
1202	115467	5	5	1	840	848	0.996462	Gaussia attenuata rps16 intron gene, intron; chloroplast
1203	115467	5	5	1	297	347	0.971182	Gaussia maya chloroplast DNA for trnL-trnF intergenic spacer
1210	4710	5	5	5	1501	1775	0.91707	Chamaedorea tenella maturase (matR) gene, partial cds; mitochondrial
1212	4710	5	5	3	1016	1017	0.999803	Ceroxylon echinulatum voucher F. Borchsenius 639 (AAU) 30S ribosomal protein S11 (rps11) gene, partial cds; 50S ribosomal protein L36 (rpl36) and translational initiation factor 1 (infA) genes, complete cds; and 30S ribosomal protein S8 (rps8) gene, partial cds; chloroplast
1213	4710	5	5	3	1181	1497	0.831129	Phoenix dactylifera ATP synthase epsilon subunit (atpE) gene, partial cds; ATP synthase beta subunit (atpB) gene, complete cds; and ribulose-1,5-bisphosphate carboxylase/oxygenase large subunit (rbcL) gene, partial cds; chloroplast genes for chloroplast products
1214	4710	5	5	3	787	797	0.994981	Astrocaryum murumuru voucher A. Perez 718 (CAY) photosystem I P700 chlorophyll A apoprotein A1 (psaA) gene, partial cds; and photosystem I assembly protein ycf3 (ycf3) gene, exon 3 and partial cds; chloroplast
1215	4710	5	5	3	650	655	0.997863	Phoenix canariensis voucher S. Barrow 75 (K) petL-petG intergenic spacer, complete sequence; cytochrome b6-f complex subunit V (petG) gene, complete cds; tRNA-Trp (trnW-CCA) gene, complete sequence; and tRNA-Pro (trnP-UGG) gene, partial sequence; chloroplast
51	115480	4	173	1	533	875	0.985209	Johannesteijsmannia magnifica isolate 1.1 RNA polymerase II second largest subunit (RPB2) gene, intron 23
55	169752	4	170	1	604	653	0.990424	Johannesteijsmannia altifrons isolate 1.2 phosphoribulokinase-like protein 2 (PRK) gene, partial cds
56	115480	4	170	1	604	653	0.990424	Johannesteijsmannia altifrons isolate 1.2 phosphoribulokinase-like protein 2 (PRK) gene, partial cds
116	115440	4	83	1	427	833	0.925975	Areca triandra isolate SP1 RNA polymerase II (RPB2) gene, partial cds
143	169723	4	68	1	454	552	0.977675	Roystonea regia voucher Hosam00489 ribulose-1,5-bisphosphate carboxylase/oxygenase large subunit (rbcL) gene, partial cds; chloroplast
242	169700	4	37	3	289	439	0.807055	Hyphaene coriacea voucher OM755 psbK-psbI intergenic spacer, partial sequence
354	417009	4	24	1	517	561	0.972742	Sabal sp. JCVR-2017 voucher 2134 ribulose-1,5-bisphosphate carboxylase/oxygenase large subunit (rbcL) gene, partial cds; chloroplast
446	4710	4	18	4	300	303	0.99835	Phoenix dactylifera cultivar Pathri ribosomal protein S14 (rps14) gene, complete cds; chloroplast
451	232847	4	17	1	497	1315	0.472422	Pritchardia arecina plastid partial rbcL gene for ribulose bisphosphate carboxylase large subunit
480	115482	4	16	1	516	868	0.766633	Kentiopsis magnifica genomic DNA containing partial trnL gene, trnL-trnF IGS, specimen voucher J.C.Pintaud 631 (G)
502	115478	4	15	1	518	1413	0.630809	Hyphaene coriacea chloroplast partial rbcL gene for ribulose bisphosphate carboxylase large subunit, specimen voucher Fantz 3441 (FTG)
559	115440	4	13	1	526	703	0.804355	Areca catechu voucher PS1671MT02 ribulose-1,5-bisphosphate carboxylase/oxygenase large subunit (rbcL) gene, partial cds; chloroplast
638	169735	4	10	3	479	575	0.912348	Eremospatha macrocarpa chloroplast DNA for trnL-trnF intergenic spacer
645	14026	4	10	1	665	1622	0.784094	Trachycarpus fortunei chloroplast matK pseudogene (partial), and trnK gene (partial), intron, specimen voucher Dransfield s.n. (K)
663	115482	4	10	1	845	848	0.997052	Kentiopsis piersoniorum partial rps16 gene
667	145712	4	10	1	394	671	0.86304	Socratea rostrata voucher COL R. Bernal 2493 phosphoribulokinase-like protein 2 (PRK) gene, partial cds
671	169988	4	10	1	423	490	0.940816	Desmoncus cirrhifer tRNA-Leu (trnL) gene and trnL-trnF intergenic spacer, partial sequence; chloroplast
691	115480	4	9	1	423	834	0.897415	Johannesteijsmannia magnifica voucher S.L. Look 078 (K) serine/threonine protein kinase (CISP4) gene, partial sequence
692	115480	4	9	1	510	612	0.951707	Johannesteijsmannia altifrons voucher FTG Live Collection 86547E (DNA Bank 122) CISP5 gene, partial sequence
693	115480	4	9	1	431	855	0.906303	Johannesteijsmannia lanceolata voucher S. L. Look 061 (K) tRNA-Asp (tnrD), tRNA-Tyr (trnY), and tRNA-Glu (trnE) genes and trnE-trnT intergenic spacer, complete sequence; chloroplast
699	115462	4	9	1	357	360	0.995988	Veillonia alba partial prk gene for phosphoribulokinase, exons 4-5, clone 2
708	169712	4	9	4	486	961	0.614522	Euterpe oleracea isolate UIC Eo1 tRNA-Leu (trnL) gene, partial sequence; trnL-trnF intergenic spacer, complete sequence; and tRNA-Phe (trnF) gene, partial sequence; chloroplast
732	169698	4	8	1	270	273	0.99359	Salacca glabrescens 18S rRNa gene (partial), 5.8S rRNA gene, 26S rRNA gene (partial) and internal transcribed spacers 1 and 2 (ITS1, ITS2), clone 1
740	169733	4	8	1	270	273	0.99359	Salacca glabrescens 18S rRNa gene (partial), 5.8S rRNA gene, 26S rRNA gene (partial) and internal transcribed spacers 1 and 2 (ITS1, ITS2), clone 1
741	417008	4	8	1	270	273	0.99359	Salacca glabrescens 18S rRNa gene (partial), 5.8S rRNA gene, 26S rRNA gene (partial) and internal transcribed spacers 1 and 2 (ITS1, ITS2), clone 1
742	93315	4	8	1	270	273	0.99359	Salacca glabrescens 18S rRNa gene (partial), 5.8S rRNA gene, 26S rRNA gene (partial) and internal transcribed spacers 1 and 2 (ITS1, ITS2), clone 1
746	4711	4	8	1	461	545	0.907798	Calamus hollrungii chloroplast DNA for trnL-trnF intergenic spacer
752	417015	4	8	3	491	565	0.940708	Aphandra natalia chloroplast partial tRNA-Leu gene, intergenic spacer and partial tRNA-Phe gene
755	169700	4	8	2	339	383	0.913838	Sabal etonia voucher USBG 00-01065 NADH dehydrogenase subunit J (ndhJ) gene, partial cds; chloroplast
761	169752	4	8	4	472	556	0.934802	Licuala kunstleri chloroplast DNA for trnL-trnF intergenic spacer
764	115480	4	8	1	1155	1616	0.929533	Johannesteijsmannia altifrons chloroplast matK pseudogene (partial), and trnK gene (partial), intron, specimen voucher 1985-1515 (K)
765	115480	4	8	1	879	924	0.977543	Johannesteijsmannia magnifica voucher S.L. Look 078 (K) NADH dehydrogenase subunit F (ndhF) gene, partial cds; chloroplast
767	115478	4	8	1	514	586	0.93814	Hyphaene petersiana chloroplast tRNA-Leu gene (partial), trnL-trnF intergenic spacer and tRNA-Phe gene (partial), specimen voucher Fantz 3449 (FTG)
772	292658	4	8	1	404	420	0.988988	Brongniartikentia lanuginosa partial prk gene for phosphoribulokinase, exons 4-5, clone 1
787	115482	4	8	1	1261	1428	0.923669	Kentiopsis oliviformis ribulose bisphosphate carboxylase large subunit (rbcL) gene, partial cds; chloroplast gene for chloroplast product
788	115482	4	8	1	797	1622	0.89943	Kentiopsis oliviformis chloroplast matK pseudogene (partial), and trnK gene (partial), intron, specimen voucher Pintaud 358 (K)
805	115438	4	7	1	410	701	0.800897	Polyandrococos caudescens clone A2 phosphoribulokinase-like protein 2 (PRK) gene, exons 4, 5 and partial cds
814	417015	4	7	3	1337	1434	0.985057	Phytelephas aequatorialis ribulose bisphosphate carboxylase large subunit (rbcL) gene, complete cds; chloroplast gene for chloroplast product
816	169700	4	7	3	630	636	0.995957	Trachycarpus fortunei CBF-like transcription factor (CBF) gene, complete cds
833	417014	4	7	3	482	546	0.940869	Nannorrhops ritchiana chloroplast DNA for trnL-trnF intergenic spacer
835	292682	4	7	1	737	852	0.937458	Brahea armata voucher FTG Live Collection 70126G (DNA Bank 260) tRNA-Asp (tnrD), tRNA-Tyr (trnY), and tRNA-Glu (trnE) genes and trnE-trnT intergenic spacer, complete sequence; chloroplast
841	14026	4	7	1	676	860	0.899003	Trachycarpus martianus voucher NTBG Live Collection 70531 tRNA-Asp (tnrD), tRNA-Tyr (trnY), and tRNA-Glu (trnE) genes and trnE-trnT intergenic spacer, complete sequence; chloroplast
844	115480	4	7	1	735	792	0.986833	Johannesteijsmannia altifrons voucher S.L. Look 134 (K) malate synthase gene, partial cds
847	115458	4	7	1	650	1631	0.880354	Coccothrinax argentata chloroplast matK pseudogene (partial), and trnK gene (partial), intron, specimen voucher 1973-12608 (K)
848	115454	4	7	1	525	658	0.899696	Chelyocarpus ulei voucher J. Roncal 084 (FTG) phosphoribulokinase-like protein 2 (PRK) gene, exons 4, 5 and partial cds
849	115454	4	7	1	408	763	0.84722	Chelyocarpus ulei isolate 104 RNA polymerase II second largest subunit (RPB2) gene, intron 23 and partial cds
850	145674	4	7	1	261	272	0.975315	Borassus akeassii chloroplast trnD-trnY intergenic spacer, tRNA-Tyr gene, trnY-trnE intergenic spacer, tRNA-Glu gene, trnE-trnT intergenic spacer, specimen voucher Bayton et al. 68 (K)
877	417064	4	7	4	1289	1415	0.955982	Phoenicophorium borsigianum plastid partial rbcL gene for ribulose bisphosphate carboxylase large subunit
883	169720	4	7	4	1289	1428	0.956483	Oncosperma tigillarium ribulose bisphosphate carboxylase large subunit (rbcL) gene, partial cds; chloroplast gene for chloroplast product
891	115482	4	7	1	661	673	0.993207	Kentiopsis pyriformis genomic DNA containing atpF-atpH IGS, specimen voucher Pintaud 202 (K, NY, P)
892	115482	4	7	1	411	411	1	Kentiopsis oliviformis genomic DNA containing psbK-psbI IGS, specimen voucher Pintaud 358 (K)
893	115482	4	7	1	591	591	1	Kentiopsis oliviformis partial rpoC1 gene for RNA polymerase C1, specimen voucher Pintaud 358 (K)
898	145712	4	7	1	378	947	0.820787	Socratea hecatonandra voucher COL R. Bernal 4867 WRKY transcription factor 21 (WRKY21) gene, intron 1
907		4	7	4	282	328	0.932491	Jubaea chilensis voucher Pinatud 287 WRKY transcription factor 2 (WRKY2) gene, exons 1, 2 and partial cds
918	417006	4	6	3	1320	1437	0.96335	Mauritia flexuosa ribulose bisphosphate carboxylase large subunit (rbcL) gene, complete cds; chloroplast gene for chloroplast product
931	169700	4	6	1	282	297	0.988215	Sabal minor clone 8 18S ribosomal RNA gene gene, partial sequence; internal transcribed spacer 1, 5.8S ribosomal RNA gene, and internal transcribed spacer 2, complete sequence; and 23S ribosomal RNA gene gene, partial sequence
932	169700	4	6	1	267	296	0.966779	Sabal domingensis clone 8 18S ribosomal RNA gene gene, partial sequence; internal transcribed spacer 1, 5.8S ribosomal RNA gene, and internal transcribed spacer 2, complete sequence; and 23S ribosomal RNA gene gene, partial sequence
942	292682	4	6	1	664	771	0.934933	Brahea armata voucher FTG Live Collection 70126G (DNA Bank 260) RNA polymerase II second largest subunit (RPB2) gene, partial cds
943	145703	4	6	1	699	833	0.937175	Saribus rotundifolius voucher FTG DNA Bank 1663 serine/threonine protein kinase (CISP4) gene, partial sequence
946	14026	4	6	1	879	929	0.960352	Trachycarpus nanus voucher Chase 1873 (K) NADH dehydrogenase subunit F (ndhF) gene, partial cds; chloroplast
955	115454	4	6	1	1554	1631	0.963111	Chelyocarpus ulei chloroplast matK pseudogene (partial), and trnK gene (partial), intron, specimen voucher Balslev 6407 (AAU)
982	417009	4	6	1	267	296	0.966779	Sabal domingensis clone 8 18S ribosomal RNA gene gene, partial sequence; internal transcribed spacer 1, 5.8S ribosomal RNA gene, and internal transcribed spacer 2, complete sequence; and 23S ribosomal RNA gene gene, partial sequence
999	169716	4	6	3	811	882	0.960695	Linospadix monostachya chloroplast partial rps16 gene for ribosomal protein S16, exon 2
1008	115482	4	6	1	526	526	1	Kentiopsis oliviformis partial rpoB gene for DNA-directed RNA polymerase subunit beta, specimen voucher Pintaud 358 (K)
1009	115482	4	6	1	908	920	0.997826	Kentiopsis oliviformis partial ndhF gene for chloroplast NADH dehydrogenase F, specimen voucher Pintaud 358 (K)
1012	93329	4	6	1	767	799	0.992073	Geonoma cuneata subsp. procumbens voucher NY:Roncal J. 388 serine/threonine protein kinase (CISP4) gene, partial sequence
1035	115474	4	6	1	585	619	0.966344	Hyophorbe lagenicaulis phosphoribulokinase-like protein 2 (PRK) gene, exons 4, 5 and partial cds
1056	115438	4	5	1	600	942	0.9	Allagoptera arenaria isolate ALAR NADH dehydrogenase subunit F (ndhF) gene, partial cds; plastid
1060	115444	4	5	1	769	1619	0.685238	Attalea allenii chloroplast matK pseudogene (partial), and trnK gene (partial), intron, specimen voucher Knudsen & Asmussen 612 (AAU)
1061	115444	4	5	1	992	1091	0.967369	Orbignya barbosiana chloroplast trnQ-rps16 intergenic spacer, complete sequence; and ribosomal protein S16 gene, partial cds
1066	169735	4	5	3	306	322	0.98882	Eremospatha wendlandiana chloroplast DNA for trnL-trnF intergenic spacer
1071	93277	4	5	1	531	641	0.956318	Eremospatha dransfieldii voucher Ouattara & Stauffer S-D 7 (G) agamous 1 (AG1) gene, partial cds
1075	169736	4	5	2	674	680	0.997353	Calamus palustris isolate Cpa RNA polymerase II second largest subunit (RPB2) gene, intron 23
1090	115505	4	5	1	637	901	0.85172	Phytelephas tenuicaulis voucher Perez 1158 (AAU) phosphoribulokinase (prk) gene, exons 4, 5 and partial cds
1097	417014	4	5	3	744	821	0.957613	Kerriodoxa elegans RPB2 gene, intron 23
1098	417014	4	5	3	340	375	0.946667	Chuniophoenix hainanensis chloroplast trnD-trnY intergenic spacer, tRNA-Tyr gene, trnY-trnE intergenic spacer, tRNA-Glu gene, trnE-trnT intergenic spacer, specimen voucher Zona 791 (FTG)
1109	14026	4	5	1	690	833	0.905882	Trachycarpus nanus voucher M. Chase 1873 (K) serine/threonine protein kinase (CISP4) gene, partial sequence
1110	14026	4	5	1	567	627	0.957576	Trachycarpus takil voucher NTBG Live Collection s.n. CISP5 gene, partial sequence
1113	169750	4	5	4	1551	1634	0.987638	Lodoicea maldivica chloroplast matK pseudogene (partial), and trnK gene (partial), intron, specimen voucher 1994-3231 (K)
1114	115528	4	5	1	500	515	0.987184	Wallichia disticha voucher MJ64 18S ribosomal RNA gene, internal transcribed spacer 1, 5.8S ribosomal RNA gene, internal transcribed spacer 2, and 28S ribosomal RNA gene, region
1117	417009	4	5	1	1289	1434	0.944491	Sabal domingensis ribulose bisphosphate carboxylase large subunit (rbcL) gene, complete cds; chloroplast gene for chloroplast product
1135	184800	4	5	1	405	656	0.703659	Rhopaloblaste augusta phosphoribulokinase-like protein 2 (PRK) gene, exons 4, 5 and partial cds
1136	184800	4	5	1	780	848	0.956132	Rhopaloblaste ledermanniana RPB2 gene, intron 23, specimen voucher Maturbongs 650 (K)
1143	169716	4	5	3	286	398	0.847739	Linospadix monostachya chloroplast DNA, trnL-trnF intergenic spacer region
1147	169709	4	5	2	585	1620	0.557654	Areca triandra chloroplast matK pseudogene (partial), and trnK gene (partial), intron, specimen voucher 1984-2295 (K)
1160	93329	4	5	1	599	600	0.998667	Geonoma cuneata var. procumbens phosphoribulokinase (PRK) gene, exons 4, 5 and partial cds
1162	93320	4	5	1	410	658	0.857143	Pholidostachys dactyloides voucher Borchsenius 278 (AAU) phosphoribulokinase protein 2 (PRK) gene, exons 4, 5 and partial cds
1163	93320	4	5	1	399	489	0.887935	Pholidostachys pulchra RPB2 gene, intron 23
1171	169988	4	5	1	811	840	0.985952	Desmoncus polyacanthos ribosomal protein S16 (rps16) gene, intron, exon 2 and partial cds; chloroplast
1172	169988	4	5	1	701	957	0.815047	Desmoncus cirrhifer RNA polymerase II second largest subunit (rpb2) gene, intron 23, exon 23 and partial cds
1174	169988	4	5	1	1097	1122	0.990909	Desmoncus mitis trnQ-rps16 intergenic spacer, partial sequence; chloroplast
1175	169988	4	5	1	318	374	0.959893	Desmoncus mitis tRNA-Leu (trnL) gene and trnL-trnF intergenic spacer, partial sequence; chloroplast
1183	154466	4	5	1	483	717	0.87364	Bactris major chloroplast DNA containing psbA-trnH IGS, specimen voucher NPL0274
1188	145670	4	5	1	734	937	0.911846	Astrocaryum scopatum tRNA-Asp (trnD-GUC) gene, partial sequence; tRNA-Tyr (trnY-GUA) and tRNA-Glu (trnE-UUC) genes, complete sequence; and tRNA-Thr (trnT-GGU) gene, partial sequence; chloroplast
1205		4	5	4	338	434	0.835023	Voanioala gerardii voucher Moet Palm Research Center Sloos s.n. WRKY transcription factor 19 (WRKY19) gene, intron 1 and partial cds
1206		4	5	4	1670	1763	0.979013	Beccariophoenix madagascariensis 18S small subunit ribosomal RNA gene, partial sequence
1207		4	5	4	739	748	0.994118	Voanioala gerardii voucher Moet Palm Research Center Sloos s.n. WRKY6 gene, intron 1
1208		4	5	4	795	854	0.978923	Voanioala gerardii voucher Moet Palm Research Center Sloos s.n. WRKY transcription factor 21 (WRKY21) gene, intron 1
1209		4	5	4	255	282	0.95461	Jubaea chilensis voucher JCP287 tRNA-Asp (trnD) gene, partial sequence; trnD-trnY intergenic spacer, tRNA-Tyr (trnY) gene, trnY-trnE intergenic spacer, and tRNA-Glu (trnE) gene, complete sequence; and trnE-trnT intergenic spacer, partial sequence; chloroplast
1221	169698	4	4	1	268	268	1	Calamus tenuis voucher KSD813 NBS-LRR resistance protein gene, partial cds
1224	169735	4	4	3	921	921	1	Laccosperma acutiflorum NADH dehydrogenase subunit F (ndhF) gene, partial cds; chloroplast
1225	169735	4	4	3	269	349	0.936246	Laccosperma acutiflorum trnD-trnY intergenic spacer, partial sequence; tRNA-Tyr (trnY) gene, trY-trnE intergenic spacer, and tRNA-Glu (trnE) gene, complete sequence; and trnE-trnT intergenic spacer, partial sequence
1227	169735	4	4	3	842	855	0.99152	Oncocalamus mannii partial rps16 gene
1229	93287	4	4	1	401	620	0.82379	Laccosperma acutiflorum voucher Couvreur, T.L.P. 375 (K) agamous 1 (AG1) gene, partial cds
1231	169733	4	4	3	1401	1497	0.97662	Calamus usitatus ATP synthase beta subunit (atpB) gene, complete cds; chloroplast gene for chloroplast product
1232	169733	4	4	1	268	268	1	Calamus tenuis voucher KSD813 NBS-LRR resistance protein gene, partial cds
1234	417008	4	4	2	921	921	1	Eleiodoxa conferta NADH dehydrogenase subunit F (ndhF) gene, partial cds; chloroplast
1235	417008	4	4	2	346	363	0.977961	Salacca ramosiana trnD-trnY intergenic spacer, partial sequence; tRNA-Tyr (trnY) gene, trY-trnE intergenic spacer, and tRNA-Glu (trnE) gene, complete sequence; and trnE-trnT intergenic spacer, partial sequence
1236	417008	4	4	2	826	858	0.988054	Salacca ramosiana chloroplast rps16 gene, partial, intron
1237	169741	4	4	3	921	921	1	Myrialepis paradoxa NADH dehydrogenase subunit F (ndhF) gene, partial cds; chloroplast
1238	169741	4	4	3	348	349	0.998567	Plectocomia elongata trnD-trnY intergenic spacer, partial sequence; tRNA-Tyr (trnY) gene, trY-trnE intergenic spacer, and tRNA-Glu (trnE) gene, complete sequence; and trnE-trnT intergenic spacer, partial sequence
1239	169741	4	4	3	871	896	0.986607	Plectocomia mulleri chloroplast rps16 gene, partial, intron
1242	169736	4	4	1	268	268	1	Calamus tenuis voucher KSD813 NBS-LRR resistance protein gene, partial cds
1243	169736	4	4	1	284	321	0.916667	Calamus hollrungii chloroplast DNA for trnL-trnF intergenic spacer
1246	4711	4	4	1	1401	1421	0.991027	Calamus hollrungii chloroplast partial rbcL gene for RuBisCO large subunit
1247	4711	4	4	1	268	268	1	Calamus tenuis voucher KSD813 NBS-LRR resistance protein gene, partial cds
1249	4711	4	4	1	284	321	0.916667	Calamus hollrungii chloroplast DNA for trnL-trnF intergenic spacer
1252	169699	4	4	4	840	873	0.985968	Pseudophoenix vinifera chloroplast trnD gene, partial sequence; trnY and trnE genes, complete sequence; and trnE-trnT intergenic spacer region, partial sequence
1253	169699	4	4	4	1733	1752	0.996433	Ravenea hildebrandti 18S small subunit ribosomal RNA gene, partial sequence
1254	417015	4	4	3	843	863	0.985805	Ammandra decasperma chloroplast partial rps16 gene for ribosomal protein S16, exon 2
1255	417015	4	4	3	326	337	0.991098	Aphandra natalia chloroplast partial tRNA-Leu gene, intergenic spacer and partial tRNA-Phe gene
1259	169743	4	4	2	417	419	0.998807	Ceroxylon parvifrons voucher Borchsenius 645 (AAU) 5.8S ribosomal RNA gene, partial sequence; internal transcribed spacer 2, complete sequence; and 26S ribosomal RNA gene, partial sequence
1260	169743	4	4	4	816	853	0.988277	Oraniopsis appendiculata partial rps16 gene
1265	169700	4	4	4	546	588	0.946429	R.humilis chloroplast rps4 gene for ribosomal protein S4 (partial)
1270	417014	4	4	3	262	378	0.873677	Kerriodoxa elegans chloroplast DNA for trnL-trnF intergenic spacer
1271	417014	4	4	3	721	851	0.956816	Nannorrhops ritchiana partial rps16 gene
1272	417014	4	4	3	1413	1423	0.997365	Nannorrhops ritchiana chloroplast partial rbcL gene for RuBisCO large subunit
1273	417014	4	4	3	755	872	0.932913	Chuniophoenix hainanensis chloroplast atpB-rbcL intergenic spacer, specimen voucher Zona 791 (FTG)
1274	417012	4	4	2	645	691	0.969609	Rhapidophyllum hystrix internal transcribed spacer 1, partial sequence; 5.8S ribosomal RNA gene and internal transcribed spacer 2, complete sequence; and 26S ribosomal RNA gene, partial sequence
1275	417013	4	4	4	393	676	0.882027	Copernicia prunifera voucher D. Bogler 1287 (FTG) phosphoribulokinase-like protein 2 (PRK) gene, exons 4, 5 and partial cds
1276	417013	4	4	3	515	522	0.989943	Livistona rotundifolia chloroplast DNA, psbZ-trnfM intergenic spacer region
1280	145703	4	4	1	335	418	0.904904	Livistona woodfordii chloroplast DNA, trnL-trnF intergenic spacer region
1283	169754	4	4	2	645	691	0.969609	Rhapidophyllum hystrix internal transcribed spacer 1, partial sequence; 5.8S ribosomal RNA gene and internal transcribed spacer 2, complete sequence; and 26S ribosomal RNA gene, partial sequence
1296	115478	4	4	1	355	357	0.997199	Hyphaene coriacea chloroplast tRNA-Leu gene (partial), trnL-trnF intergenic spacer and tRNA-Phe gene (partial), specimen voucher Fantz 3441 (FTG)
1297	115478	4	4	1	782	853	0.968933	Hyphaene thebaica partial rps16 gene
1298	115478	4	4	1	735	812	0.951047	Hyphaene thebaica chloroplast atpB-rbcL intergenic spacer, specimen voucher Cult. K (1994-3803)
1299	115478	4	4	1	318	363	0.957989	Hyphaene petersiana chloroplast trnD-trnY intergenic spacer, tRNA-Tyr gene, trnY-trnE intergenic spacer, tRNA-Glu gene, trnE-trnT intergenic spacer, specimen voucher Fantz 3449 (FTG)
1300	169704	4	4	3	354	661	0.678517	Caryota mitis phosphoribulokinase-like protein 2 (PRK) gene, exons 4, 5 and partial cds
1305	115442	4	4	1	678	829	0.945115	Arenga wightii RNA polymerase II second largest subunit-like (RPB2) gene, partial sequence
1308	169748	4	4	1	1120	1203	0.963009	Phoenix theophrasti voucher JCP 215; chloroplast
1309	169748	4	4	1	331	636	0.876572	Phoenix reclinata gene for malate synthase, partial sequence
1312	169703	4	4	2	368	376	0.989362	Areca catechu voucher PS1671MT02 Ycf5 (ycf5) gene, partial cds; chloroplast
1313	169703	4	4	4	331	655	0.743511	Cyrtostachys renda gene for malate synthase, partial sequence
1314	417064	4	4	4	610	665	0.966165	Phoenicophorium borsigianum malate synthase gene, exons 2 and 3 and partial cds
1315	417064	4	4	4	541	663	0.901961	Phoenicophorium borsigianum phosphoribulokinase-like protein 2 (PRK) gene, exons 4, 5 and partial cds
1316	417064	4	4	4	639	818	0.909535	Verschaffeltia splendida RPB2 gene, intron 23
1317	417063	4	4	2	1009	1057	0.97895	Cyphokentia macrostachya trnQ-rps16 intergenic spacer, partial sequence; chloroplast
1319	292658	4	4	1	568	822	0.90663	Clinosperma bracteale RPB2 gene, intron 23
1328	131270	4	4	1	1419	1434	0.994247	Gronophyllum pinangoides ribulose bisphosphate carboxylase large subunit (rbcL) gene, complete cds; chloroplast gene for chloroplast product
1330	169722	4	4	4	1497	1497	1	Balaka seemannii ATP synthase beta subunit (atpB) gene, complete cds; chloroplast gene for chloroplast product
1335	115447	4	4	1	608	608	1	Balaka seemannii voucher FTG:Zona 887 30S ribosomal protein S15 (rps15) and ycf1 protein (ycf1) genes, partial cds; chloroplast
1336	115447	4	4	1	441	461	0.969631	Balaka seemannii voucher FTG:Zona 887 MADS box transcription factor (AG1) gene, partial cds
1337	115447	4	4	1	739	893	0.899216	Balaka burretiana RPB2 gene, intron 23
1346	131281	4	4	1	420	638	0.81348	Linospadix minor partial prk gene intron 4, specimen voucher 1988-2450 (K)
1347	131281	4	4	1	900	977	0.955988	Linospadix minor partial rpbII gene intron 23, specimen voucher 1988-2450 (K)
1357	115482	4	4	1	268	270	0.998148	Kentiopsis oliviformis voucher MNHN 59093 (P) beta-carotene hydroxylase gene, partial cds
1358	115482	4	4	1	379	380	0.999342	Kentiopsis oliviformis voucher MNHN 59093 (P) MADS box transcription factor (AG1) gene, partial cds
1365	93329	4	4	1	413	413	1	Geonoma cuneata var. procumbens RNA polymerase II second largest subunit (RPB2) gene, intron 23 and partial cds
1366	93320	4	4	1	765	798	0.986842	Pholidostachys pulchra voucher FTG:Roncal J. 26 serine/threonine protein kinase (CISP4) gene, partial sequence
1367	169707	4	4	4	1497	1497	1	Iriartea deltoidea ATP synthase beta subunit (atpB) gene, complete cds; chloroplast gene for chloroplast product
1368	169707	4	4	4	1730	1756	0.993309	Wettinia hirsuta 18S small subunit ribosomal RNA gene, partial sequence
1375	169712	4	4	4	318	348	0.978448	Euterpe oleracea chloroplast DNA for trnL-trnF intergenic spacer
1376	169712	4	4	4	826	852	0.989143	Neonicholsonia watsonii partial rps16 gene
1386	169988	4	4	1	356	388	0.95683	Desmoncus cirrhifer trnD-trnY intergenic spacer, partial sequence; tRNA-Tyr (trnY) gene, trnY-trnE intergenic spacer, and tRNA-Glu (trnE) gene, complete sequence; and trnE-trnT intergenic spacer, partial sequence; chloroplast
1387	169988	4	4	1	256	283	0.943463	Desmoncus cirrhifer trnD-trnY intergenic spacer, partial sequence; tRNA-Tyr (trnY) gene, trnY-trnE intergenic spacer, and tRNA-Glu (trnE) gene, complete sequence; and trnE-trnT intergenic spacer, partial sequence; chloroplast
1388	169988	4	4	1	301	304	0.995066	Desmoncus orthacanthos 18S ribosomal RNA gene, partial sequence; internal transcribed spacer 1, 5.8S ribosomal RNA gene, and internal transcribed spacer 2, complete sequence; and 26S ribosomal RNA gene, partial sequence
1389	169988	4	4	1	259	265	0.988679	Desmoncus mitis 18S ribosomal RNA gene, partial sequence; internal transcribed spacer 1, 5.8S ribosomal RNA gene, and internal transcribed spacer 2, complete sequence; and 26S ribosomal RNA gene, partial sequence
1411	169745	4	4	2	478	645	0.863178	Chamaedorea costaricana chloroplast DNA containing psbA-trnH IGS, specimen voucher NPL0383
1412	169745	4	4	2	618	657	0.964612	Gaussia maya voucher Cuenca 28 (FTG) 14-3-3 protein gene, partial sequence
1413	169745	4	4	2	806	840	0.988393	Gaussia maya voucher Cuenca 28 (FTG) serine/threonine protein kinase RLCKVII gene, partial sequence
1414	115474	4	4	1	262	263	0.997148	Hyophorbe vaughanii voucher Lewis CEL 98-059 trnD-trnY intergenic spacer, partial sequence; tRNA-Tyr (trnY) gene, trnY-trnE intergenic spacer, and tRNA-Glu (trnE) gene, complete sequence; and trnE-trnT intergenic spacer, partial sequence; chloroplast
1420		4	4	4	1245	1336	0.975674	Beccariophoenix madagascariensis photosystem II 44 kDa protein-like (psbC) gene and psbC-trnS intergenic spacer, partial sequence; chloroplast
1421		4	4	4	737	739	0.998309	Jubaeopsis caffra voucher NA:Meerow 3208 (photo only) WRKY transcription factor 7 (WRKY7) gene, exons 1 through 3 and partial cds
1423		4	4	4	816	933	0.96731	Voanioala gerardii phytochrome B (PhyB) gene, exon 1 and partial cds
1424		4	4	4	465	487	0.973306	Jubaea chilensis voucher Pintaud 287 WRKY transcription factor 16 (WRKY16) gene, intron 1
1426	4710	4	4	4	358	392	0.972577	Gaussia maya voucher Cuenca 28 (FTG) actin-1 gene, partial sequence
1427	4710	4	4	4	465	468	0.995192	Roystonea princeps ribosomal protein S12 (rps12) gene, partial cds; ribosomal protein S7 (rps7) and NADH dehydrogenase subunit B (ndhB) genes, complete cds; and tRNA-Leu (trnL) gene, partial sequence; chloroplast genes for chloroplast products
1428	4710	4	4	4	822	1266	0.736967	Roystonea princeps ribosomal protein L2 (rpl2) gene, partial cds; chloroplast
1429	4710	4	4	4	492	540	0.977778	Ravenea hildebrandtii NADH-plastoquinone oxidoreductase subunit I (ndhI) gene, partial cds; plastid
1430	4710	4	4	4	368	495	0.914646	Ravenea hildebrandtii cytochrome b6/f complex subunit IV (petD) gene, partial cds; plastid
1431	4710	4	4	4	345	767	0.595176	Roystonea princeps ribosomal protein S12 (rps12) gene, partial cds; ribosomal protein S7 (rps7) and NADH dehydrogenase subunit B (ndhB) genes, complete cds; and tRNA-Leu (trnL) gene, partial sequence; chloroplast genes for chloroplast products
1432	4710	4	4	4	585	1041	0.682997	Roystonea princeps clp protease proteolytic subunit (clpP) gene, partial cds; plastid
1434	4710	4	4	4	535	1521	0.837936	Ravenea hildebrandtii ATP synthase CF1 alpha subunit (atpA) gene, partial cds; plastid
1435	4710	4	4	3	354	354	1	Ceroxylon echinulatum voucher F. Borchsenius 639 (AAU) 30S ribosomal protein S18 (rps18) gene, partial cds; 50S ribosomal protein L20 (rpl20) gene, complete cds; and rpl20-rps12 intergenic spacer, complete sequence; chloroplast
1436	4710	4	4	3	625	667	0.982009	Astrocaryum scopatum voucher F. Kahn 2563 (P) 30S ribosomal protein S18 (rps18) gene, partial cds; 50S ribosomal protein L20 (rpl20) gene, complete cds; and rpl20-rps12 intergenic spacer, complete sequence; chloroplast
