# Supplementary material for: phylotaR: An Automated Pipeline for Retrieving Orthologous DNA Sequences from GenBank in R
Source: Life (Basel). 2018 Jun 5;8(2):20. doi: 10.3390/life8020020 (PMC6027284; doi:10.3390/life8020020)
Supplement: Supplementary file 1 [file life-08-00020-s001.zip › table_s4_a.xlsx]

## Sheet: Sheet1
Table S4 (a). Information for phylogenetically informative clusters (defined as any cluster with more than four TaxIDs) generated with PhyLoTa for the primates from GenBank release 194. Cluster ID – unique cluster identifier, Parent cluster – identifier for the parent cluster, TaxIDs – number of unique taxonomic identifiers, GIs – number of sequences, Genera – number of genera, Lmin – minimum seq…
Cluster ID	Parent cluster	TaxIDs	GIs	Genera	Lmin	Lmax	MAD	Defline of longest sequence
0	-	129	543	49	346	2618	0.43	Hylobates klossii mitochondrial genes for 12S rRNA, tRNA-Val, 16S rRNA, partial and complete sequence, isolate: #149.
1	-	83	585	35	593	1979	0.547	Pan troglodytes vellerosus isolate 90 C-C chemokine receptor 2 transcript variant 2 gene, partial cds.
2	-	11	18	11	1040	1111	0.958	Varecia variegata clone VvaLH luteinizing hormone beta subunit (LHB) gene, exons 2 and 3 and partial cds.
3	-	6	8	6	862	1413	0.729	Nycticebus bengalensis SINE element LoF1.
4	-	12	12	9	166	293	0.613	Gorilla gorilla gorilla partial arf gene for p14ARF, exon 1 beta.
5	-	18	22	17	396	723	0.712	Pithecia irrorata transient receptor potential channel 2 (TRPC2) gene, exon 2.
6	-	14	14	14	152	170	0.992	Mandrillus leucophaeus transient receptor potential channel 2 (TrpC2) gene, exon 13 and partial cds.
7	-	19	22	18	87	173	0.675	Pithecia irrorata transient receptor potential channel 2 (TRPC2) gene, exon 10.
8	-	14	14	14	54	75	0.906	Alouatta seniculus transient receptor potential channel 2 (TRPC2) gene, exon 4 and partial cds.
9	-	19	21	17	593	1407	0.704	Brachyteles arachnoides strain CPRJ 1091 sonic hedgehog (shh) gene, promoter region and 5' UTR.
10	-	17	19	16	467	2546	0.605	Alouatta belzebul cryopyrin (CIAS1) gene, partial cds.
11	-	4	4	4	390	751	0.759	Hapalemur griseus SINE element HL3.
14	-	7	7	7	548	920	0.826	Hapalemur simus SINE element Lem1.
16	-	6	6	6	356	727	0.825	Hapalemur simus SINE element Lem2.
17	-	7	15	7	414	639	0.832	Hapalemur griseus SINE element HL2.
18	-	6	6	6	683	977	0.855	Galago moholi SINE element LoF2.
19	-	28	49	25	654	1976	0.524	Galago moholi G protein-coupled receptor 33 (GPR33) gene, GPR33-A allele, partial sequence.
20	-	85	437	40	222	712	0.874	Rungwecebus kipunji voucher SHCP:2458 cytochrome c oxidase subunit I (COX1) gene, partial cds; mitochondrial.
21	-	18	18	18	264	267	0.996	Cercopithecus mitis PH-20 gene, partial cds.
22	-	29	39	25	174	276	0.772	Varecia variegata zonadhesin gene, partial cds.
23	-	14	14	14	292	292	1	Cercopithecus mitis zonadhesin gene, exons 20, 21 and partial cds.
27	-	31	31	22	166	178	0.998	Eulemur fulvus CD44 gene, exon v3 and partial cds, alternatively spliced.
28	-	29	46	24	464	1088	0.826	Callithrix geoffroyi trace amine-associated receptor 4 (TAAR4) pseudogene, partial sequence.
29	-	13	23	13	870	1616	0.676	Varecia variegata arginine vasopressin receptor 2 (AVPR2) gene, partial cds.
33	-	9	17	8	651	946	0.785	Varecia variegata natural killer cell lectin-like receptor (NKG2D) mRNA, complete cds.
34	-	5	15	5	767	1445	0.737	Varecia variegata natural killer cell lectin-like receptor (Ly49L) mRNA, Ly49L*02 allele, partial cds.
36	-	13	14	12	1595	1797	0.951	Hapalemur griseus cytochrome c (CYCS) gene, complete cds.
37	-	64	1314	28	150	478	0.502	Aotus sp. clone 16770-6 MHC class II antigen pseudogene mRNA, partial sequence.
38	-	51	809	24	534	1813	0.591	Nycticebus pygmaeus partial mRNA for MHC class I antigen (nypy-W01 gene).
39	-	17	29	6	437	506	0.966	Eulemur rubriventer isolate Lrubf1ck casein kinase II beta subunit gene, intron sequence.
40	-	17	30	6	142	180	0.966	Eulemur fulvus sanfordi isolate Lfsanf4 cytochrome b (cytb) gene, partial cds; mitochondrial gene for mitochondrial product.
41	-	22	229	4	229	894	0.636	Eulemur macaco macaco isolate JP82 tRNA-Thr gene, partial sequence; tRNA-Pro gene, complete sequence; and D-loop, partial sequence; mitochondrial.
42	-	68	671	13	2358	2450	0.967	Allocebus trichotis cytochrome oxidase subunit III (COIII) gene, partial cds; tRNA-Gly gene, complete sequence; NADH dehydrogenase subunit 3 (ND3) gene, complete cds; tRNA-Arg gene, complete sequence; NADH dehydrogenase subunit 4L (ND4L) and NADH dehydrogenase subunit 4 (ND4) genes, complete cds; tRNA-His and tRNA-Ser genes, complete sequence; and tRNA-Leu gene, partial sequence; mitochondrial ge…
43	-	9	9	8	144	211	0.718	Colobus angolensis growth hormone gene, exon 5 and partial cds.
44	-	10	10	10	63	63	1	Galago moholi growth hormone receptor gene, exon 4 and partial cds.
45	-	46	48	44	629	904	0.991	Alouatta sara growth hormone receptor (GHR) gene, exon 10 and partial cds.
46	-	335	3131	66	190	1863	0.502	Colobus angolensis isolate 120 tRNA-Glu gene, partial sequence; cytochrome b (CYTB) gene, complete cds; tRNA-Thr and tRNA-Pro genes, complete sequence; and D-loop, partial sequence; mitochondrial.
47	-	12	53	9	169	906	0.371	Avahi occidentalis SINE element Mad3.
50	-	15	15	12	381	704	0.783	Eulemur coronatus mitochondrial MTO1 gene, partial cds; nuclear gene for mitochondrial product.
52	-	159	178	57	474	716	0.952	Lepilemur dorsalis isolate LDO-1 LUC7L gene, partial sequence.
53	-	29	29	14	745	817	0.962	Eulemur fulvus fulvus cystic fibrosis transmembrane conductance (CFTR) gene, partial sequence.
54	-	141	163	53	535	1458	0.497	Nomascus siki isolate NSI-1 CFTR gene, partial sequence.
55	-	176	192	59	637	951	0.982	Lagothrix cana isolate LAC-2 AXIN1 gene, partial sequence.
56	-	29	29	14	825	893	0.962	Otolemur garnettii garnettii leucine-rich PPR motif-containing protein gene, partial sequence.
57	-	29	29	14	676	741	0.968	Lepilemur ruficaudatus leucine-rich PPR motif-containing protein gene gene, partial sequence.
58	-	29	29	14	780	828	0.98	Eulemur macaco macaco zinc finger protein 202-like gene, partial sequence.
59	-	29	29	14	620	691	0.962	Loris tardigradus sterol regulatory element-binding transcription factor (SREBF2) gene, partial sequence.
60	-	29	29	14	703	758	0.97	Eulemur macaco flavifrons cytomatrix protein p110 gene, partial sequence.
61	-	29	29	14	759	821	0.972	Eulemur fulvus collaris clone EFC395, genomic sequence.
62	-	192	897	59	262	415	0.922	Alouatta belzebul isolate ABE-1 ADORA3 gene, partial sequence.
63	-	39	712	12	553	693	0.874	Mirza coquereli fibrinogen alpha polypeptide isoform alpha-E (FGA) gene, partial sequence.
64	-	80	97	51	702	1281	0.882	Cercocebus chrysogaster interphotoreceptor retinoid binding protein (IRBP) gene, exon 1 and partial cds.
65	-	40	130	15	313	503	0.97	Macaca assamensis clone B648-1 natural resistance-associated macrophage protein 1 (NRAMP1) gene, partial cds.
66	-	178	212	58	269	1528	0.676	Lepilemur edwardsi voucher CO005 recombination activating protein 1 (Rag1) gene, partial cds.
67	-	157	222	52	527	953	0.921	Varecia variegata variegata thyroxine-binding prealbumin (TTR) gene, intron 1.
68	-	41	627	15	540	841	0.92	Mirza coquereli voucher MN40 von Willebrand factor (vWF) gene, vWF-1 allele, exons 11, 12 and partial cds.
69	-	169	184	58	440	567	0.957	Avahi laniger isolate ALN-1 ZIC3 gene, partial sequence.
70	-	163	169	58	432	613	0.994	Macaca maura isolate MCA-1 USH2A gene, partial sequence.
71	-	156	162	58	95	157	0.974	Pygathrix cinerea isolate PCN-2 TEX2 gene, partial sequence.
72	-	152	158	56	187	345	0.944	Cercopithecus mitis isolate CMT-1 KDM5C gene, partial sequence.
73	-	162	167	54	521	652	0.976	Eulemur macaco flavifrons isolate EMC-5 SIM1 gene, partial sequence.
74	-	169	190	59	595	713	0.962	Arctocebus calabarensis isolate ACL-1 RPGRIP1 gene, partial sequence.
75	-	168	194	59	326	760	0.698	Galago moholi isolate GMO-4 RAG2 gene, partial sequence.
76	-	171	187	59	531	902	0.796	Hylobates muelleri isolate HMU-6 DENND5A gene, partial sequence.
77	-	173	179	58	454	627	0.97	Galago moholi isolate GMO-4 POLA1 gene, partial sequence.
78	-	163	190	56	207	598	0.534	Propithecus edwardsi isolate PED-1 PNOC gene, partial sequence.
79	-	173	179	59	267	662	0.942	Tarsius bancanus isolate TBA-1 NPAS3.2 gene, partial sequence.
80	-	166	172	57	333	606	0.965	Saguinus geoffroyi isolate SGE-3 NPAS3 gene, partial sequence.
81	-	176	181	59	336	542	0.99	Galago thomasi isolate GTH-1 NEGR1 gene, partial sequence.
82	-	163	167	57	342	667	0.964	Tarsius bancanus isolate TBA-1 MAPKAP1 gene, partial sequence.
83	-	153	159	58	463	641	0.954	Cercocebus chrysogaster isolate CAC-1 KCNMA1 gene, partial sequence.
84	-	136	141	52	493	1150	0.581	Nycticebus bengalensis isolate NBE-1 GHR gene, partial sequence.
85	-	168	174	57	363	580	0.951	Arctocebus calabarensis isolate ACL-1 FOXP1 gene, partial sequence.
86	-	166	172	57	411	747	0.964	Hylobates muelleri isolate HMU-6 FAM123B gene, partial sequence.
87	-	175	180	59	266	544	0.966	Propithecus diadema isolate PDI-2 DMRT1 gene, partial sequence.
88	-	155	161	53	501	614	0.964	Cebus olivaceus isolate COV-1 DCTN2 gene, partial sequence.
89	-	154	160	57	531	630	0.985	Lepilemur ankaranensis isolate LAN-1 DACH1 gene, partial sequence.
90	-	144	160	54	237	673	0.631	Eulemur fulvus albifrons isolate EFL-7 CREM gene, partial sequence.
91	-	130	155	54	334	967	0.539	Lepilemur edwardsi voucher CO005 brain-derived neurotrophic factor (BDNF) gene, partial cds.
92	-	147	161	55	690	1888	0.52	Cercopithecus neglectus isolate CNE-1 BCHE gene, partial sequence.
93	-	154	160	55	390	540	0.979	Mirza coquereli isolate MCE-1 ATXN7 gene, partial sequence.
94	-	156	174	57	471	1057	0.608	Macaca siberu isolate MSE-1 APP gene, partial sequence.
95	-	182	190	59	470	961	0.616	Microcebus bongolavensis AF4/FMR2 family member 2 gene, partial cds.
96	-	176	182	58	391	498	0.98	Saguinus bicolor isolate SBI-1 AFF2 gene, partial sequence.
97	-	4	4	1	322	503	0.82	E.fulvus satellite DNA sequence.
98	-	7	11	7	332	336	0.994	Eulemur fulvus MHC class II DRB gene (Eefu1111), intron 5.
102	-	37	68	22	840	1323	0.81	Eulemur fulvus alpha(1,2)fucosyltransferase (FUTH) gene, complete cds.
103	-	8	15	6	486	667	0.938	Eulemur fulvus olfactory receptor (EFU35) gene, partial cds.
105	-	15	52	10	645	1339	0.6	Cercocebus agilis clone OLG_51 olfactory receptor-like protein gene, partial sequence.
106	-	20	130	16	343	1250	0.552	Cercocebus agilis clone 25 olfactory receptor gene, partial cds.
107	-	28	57	21	490	1511	0.681	Pithecia irrorata haplotype Pi2 SEC1 pseudogene, partial sequence.
110	-	7	10	7	487	666	0.968	Eulemur fulvus olfactory receptor (EFU147) gene, partial cds.
112	-	7	9	7	487	667	0.847	Eulemur fulvus EFU155 pseudogene, partial sequence.
113	-	9	13	9	484	824	0.816	Eulemur fulvus olfactory receptor (EFU151) gene, partial cds.
116	-	4	61	1	252	298	0.988	Eulemur fulvus rufus clone efr212C ceruloplasmin gene, partial sequence.
119	-	12	13	12	483	797	0.77	Cebus capucinus TWIST gene for twist transcription factor.
123	-	81	195	35	933	1735	0.572	Callithrix argentata isolate 2 melanocortin-1 receptor (MC1R) gene, complete cds.
124	-	16	18	15	317	521	0.832	Eulemur fulvus cytochrome c oxidase subunit VIII liver form (COX8L) mRNA, complete cds; nuclear gene for mitochondrial product.
127	-	22	26	21	590	1077	0.635	Eulemur fulvus Rieske iron sulfur protein/complex III subunit 9 precursor (ISP) mRNA, complete cds.
128	-	16	52	9	783	1251	0.685	Eulemur fulvus USP9X (USP9X) gene, exons 34, 35 and partial cds.
129	-	13	19	13	661	683	0.994	Colobus sp. DTG-2004 UTX (UTX) gene, exon 17 and partial cds.
130	-	6	8	6	2289	2869	0.882	Eulemur fulvus SMCY (SMCY) gene, partial cds.
131	-	197	1084	58	204	1346	0.43	Tarsius bancanus 12S ribosomal RNA gene, partial sequence; and tRNA-Val gene, complete sequence; mitochondrial genes for mitochondrial products.
132	-	18	25	17	450	757	0.681	Eulemur fulvus mitochondrial cytochrome c oxidase subunit Va (COX5A) mRNA, complete cds; nuclear gene for mitochondrial product.
136	-	38	38	38	676	1896	0.58	Perodicticus potto titin (TTN) gene, partial cds.
137	-	6	6	5	127	141	0.954	dystrophin {3' region, microsatellite} [Lemur fulvus, Genomic, 141 nt].
138	-	9	253	6	714	1503	0.58	P.fulvus MHC class II DRB gene, exon 2 (partial).
139	-	26	44	14	1482	2579	0.758	Aotus azarai boliviensis isolate 17954 cytochrome oxidase subunit 1 (CO1) gene, complete cds; tRNA-Ser and tRNA-Asp genes, complete sequence; and cytochrome oxidase subunit 2 (CO2) gene, complete cds; mitochondrial.
153	-	146	155	49	480	1215	0.673	Colobus angolensis ZFX gene, intron.
154	-	165	185	58	341	475	0.982	Trachypithecus delacouri isolate TDE-1 TYR gene, partial sequence.
155	-	169	176	59	522	615	0.967	Varecia variegata variegata isolate VVA-2 SGMS1 gene, partial sequence.
156	-	161	183	57	249	363	0.953	Cebus albifrons isolate CEA-1 PLCB4 gene, partial sequence.
157	-	160	165	56	382	558	0.983	Presbytis comata isolate PCM-1 MBD5 gene, partial sequence.
158	-	139	144	56	495	804	0.947	Cercopithecus diana isolate CDA-3 LRPPRC_171 gene, partial sequence.
159	-	157	170	56	362	741	0.926	Tarsius bancanus isolate TBA-1 FBN1 gene, partial sequence.
160	-	152	155	53	304	773	0.969	Eulemur macaco flavifrons isolate EMC-5 ERC2 gene, partial sequence.
161	-	161	182	59	477	1149	0.835	Nomascus siki isolate NSI-1 EDG1 gene, partial sequence.
162	-	165	198	57	520	1755	0.584	Hapalemur griseus isolate HGR-1 CNR1 gene, partial sequence.
163	-	155	160	55	207	409	0.95	Cebus olivaceus isolate COV-1 CHRNA1 gene, partial sequence.
164	-	159	165	58	545	790	0.953	Callithrix penicillata isolate CPE-10 BCOR gene, partial sequence.
165	-	4	4	4	305	456	0.901	Hapalemur griseus isolate MmA2B SINE Alu, partial sequence.
166	-	55	58	50	723	1785	0.693	Cercopithecus solatus partial VWF gene for von Willebrand factor.
167	-	55	435	17	511	687	0.969	Gorilla gorilla gorilla isolate GorFecPCR2_45 cytochrome oxidase subunit II (COII) pseudogene, complete sequence; putative nuclear copy of mitochondrial gene.
168	-	7	27	1	559	559	1	Eulemur fulvus rufus isolate JP335 NADH dehydrogenase subunit 4 (ND4) gene, partial cds; mitochondrial.
169	-	6	58	6	69	121	0.643	Lemur sp. clone LEMIII18 Lemur Alu.
170	-	34	34	24	93	93	1	Pygathrix avunculus chemokine receptor CXCR4 (CXCR4) gene, exon 1 and partial cds.
171	-	49	134	32	848	1950	0.556	Pan troglodytes vellerosus isolate 237 C-X-C chemokine receptor 4 (CXCR4) gene, partial cds.
172	-	6	6	6	179	180	0.996	Macaca assamensis claudin-1 gene, partial cds.
175	-	111	115	49	245	836	0.904	Lepilemur dorsalis isolate LDO-1 LRPPRC_169 gene, partial sequence.
176	-	13	14	5	335	487	0.919	Lepilemur dorsalis isolate LDO-1 FES gene, partial sequence.
179	-	28	28	21	1482	4995	0.439	Propithecus verreauxi epsilon globin gene, 5' flanking region and exons 1-3, complete cds.
182	-	9	28	9	419	487	0.919	Eulemur macaco clone Lemur.5 mariner transposon, partial sequence.
186	-	11	11	6	399	760	0.957	Eulemur macaco flavifrons v-Ha-ras Harvey rat sarcoma viral oncogene-like protein (HRAS) gene, exons 1, 2 and partial cds.
190	-	14	18	13	649	668	0.991	Eulemur rubriventer olfactory receptor (ERU67) gene, partial cds.
191	-	15	19	15	484	1107	0.643	Cercocebus agilis clone OLG_68 olfactory receptor-like protein gene, partial sequence.
192	-	15	28	13	484	941	0.655	Eulemur rubriventer olfactory receptor (ERU160) gene, partial cds.
193	-	11	14	10	475	658	0.969	Eulemur rubriventer olfactory receptor (ERU161) gene, partial cds.
222	-	4	9	2	1064	1845	0.748	M.radiata mRNA for zona pellucida glycoprotein-3.
223	-	21	24	19	885	2072	0.586	Cebus albifrons alpha 2B adrenergic receptor (adra2b) gene, exon 1 and partial cds.
224	-	11	20	11	1353	2665	0.659	Tarsius bancanus partial ar gene for androgen receptor, exon 1.
226	-	8	8	8	359	444	0.833	Galago moholi ribonuclease 4 precursor, gene, partial cds.
227	-	13	14	13	381	453	0.977	Miopithecus talapoin ribonuclease k6 precursor, gene, complete cds.
229	-	8	40	7	807	1805	0.711	Eulemur fulvus collaris alcohol dehydrogenase 1.1 mRNA, partial cds.
230	-	7	15	6	1505	3715	0.786	Eulemur fulvus collaris androgen receptor mRNA, complete cds.
241	-	14	26	10	149	537	0.491	Eulemur macaco flavifrons middle-wavelength-sensitive opsin gene, exon 5 and partial cds.
242	-	17	147	3	397	585	0.916	Varecia variegata variegata isolate RANO322B mitochondrial D-loop, partial sequence.
243	-	47	84	35	373	1433	0.528	Macaca assamensis prion protein gene, complete cds.
269	-	12	29	7	853	863	0.992	Avahi occidentalis isolate ANK33 12S ribosomal RNA gene, partial sequence; mitochondrial gene for mitochondrial product.
273	-	110	155	45	633	761	0.979	Hylobates muelleri isolate HMU-6 UTY gene, partial sequence.
274	-	18	18	17	433	825	0.913	Callithrix geoffroyi sonic hedgehog (Shh) mRNA, partial cds.
275	-	46	69	33	1395	2894	0.66	Colobus angolensis palliatus SAM domain and HD domain-containing protein (SAMHD1) mRNA, complete cds.
276	-	4	9	4	210	391	0.82	Varecia variegata rubra NADH-ubiquinone oxidoreductase (NDUFA1) mRNA, complete cds.
277	-	40	42	28	756	1751	0.758	Callithrix argentata ASPM (ASPM) gene, exon 3 and partial cds.
278	-	45	50	28	2647	5760	0.747	Cercopithecus diana abnormal spindle-like microcephaly-associated protein (ASPM) gene, exon 18 and partial cds.
279	-	21	21	17	579	1200	0.9	Cercopithecus ascanius glutamate receptor ionotropic N-methyl D-aspartate 2A (GRIN2A) gene, exon 14 and partial cds.
314	-	19	20	19	510	1633	0.661	Mandrillus leucophaeus msh homeobox 1-like protein (MSX1) gene, exon 1 and partial cds.
315	-	14	39	14	624	993	0.666	Gorilla gorilla gorilla paired box 9 (PAX9) gene, exon 2 and partial cds.
317	-	14	262	1	386	553	0.92	Lepilemur mustelinus isolate ZAH217 D-loop, partial sequence.
318	-	15	171	2	525	558	0.97	Allocebus trichotis isolate TVY7.23 D-loop, partial sequence; mitochondrial.
319	-	10	47	1	630	631	1	Lepilemur sahamalazensis voucher 15y04sah tRNA-Gly gene, partial sequence; NADH dehydrogenase subunit 3 (ND3) gene, complete cds; tRNA-Arg gene, complete sequence; and NADH dehydrogenase subunit 4 (ND4) gene, partial cds; mitochondrial.
321	-	15	193	3	557	569	0.986	Indri indri isolate MIZA5.3 D-loop, partial sequence; mitochondrial.
343	-	6	6	6	96	100	0.983	Nycticebus pygmaeus zonadhesin gene, intron.
357	-	126	130	48	374	1276	0.959	Alouatta palliata isolate APL-1 BRCA2 gene, partial sequence.
358	-	12	12	12	1245	4634	0.51	Propithecus verreauxi common Verreaux's sifaka apolipoprotein B (ApoB) gene, exon 26 and partial cds.
359	-	17	24	16	2782	5854	0.646	Alouatta seniculus breast and ovarian susceptibility (BRCA1) gene, partial cds.
360	-	13	13	13	3376	5892	0.746	Propithecus verreauxi common Verreaux's sifaka breast and ovarian cancer susceptibility 2 (BRCA2) gene, exon 11 and partial cds.
361	-	5	5	5	1191	1281	0.963	Propithecus verreauxi common Verreaux's sifaka dentin matrix protein 1 (DMP1) gene, partial cds.
362	-	21	25	19	2652	5674	0.61	Colobus angolensis palliatus enamelin (ENAM) gene, partial cds.
363	-	10	10	10	798	927	0.986	Cebus albifrons recombination activating protein 1 (RAG1) gene, partial cds.
364	-	20	20	17	300	315	0.986	Tarsius spectrum BMI1 (BMI1) gene, 3' UTR.
365	-	6	6	6	2754	4437	0.863	Cebus albifrons titin (TTN) gene, partial cds.
366	-	16	26	16	810	1586	0.664	Nomascus concolor beta-2 adrenergic receptor (ADRB2) gene, partial cds.
367	-	20	22	15	631	975	0.709	Tarsius bancanus ATP7A (ATP7A) gene, partial cds.
396	-	9	9	9	123	168	0.788	Cebus albifrons alpha A-crystallin gene, partial cds.
407	-	5	5	5	592	635	0.972	Propithecus verreauxi coronatus SINE element Mad1.
416	-	4	4	4	311	317	0.989	Propithecus verreauxi coronatus SINE element AMM1.
417	-	4	4	4	200	205	0.987	Propithecus verreauxi coronatus SINE element AMM2.
418	-	4	4	4	209	215	0.99	Phaner furcifer SINE element CAMM1.
419	-	4	4	4	347	349	0.997	Propithecus verreauxi coronatus SINE element CAMM2.
423	-	5	5	5	452	788	0.746	Propithecus verreauxi coronatus SINE element Ll1.
424	-	5	5	5	486	625	0.89	Lepilemur ruficaudatus SINE element Mad2.
425	-	11	12	11	110	162	0.755	Mirza coquereli SINE element MM1.
426	-	5	5	5	97	99	0.988	Propithecus verreauxi coronatus SINE element MM2.
427	-	4	4	4	109	121	0.928	Lepilemur ruficaudatus SINE element LoF3.
428	-	20	20	16	308	771	0.534	Cebus olivaceus blue opsin gene, exon 1.
429	-	16	16	13	169	189	0.901	Nycticebus pygmaeus short-wave sensitive type 1 opsin (SWS) pseudogene, exon 2.
430	-	16	16	13	164	186	0.898	Alouatta palliata blue opsin gene, exon 3.
431	-	15	16	12	218	260	0.918	Tarsius bancanus short-wave sensitive type 1 opsin (SWS) gene, exon 4 and partial cds.
433	-	5	5	5	586	918	0.783	Propithecus verreauxi coronatus SINE element Ind2.
434	-	4	4	4	340	341	0.999	Lepilemur leucopus SINE element Ind1.
436	-	6	6	6	519	729	0.858	Phaner furcifer SINE element St1.
458	-	4	4	4	1630	2065	0.885	Lepilemur edwardsi msh homeobox 1-like protein (MSX1) gene, exon 1.
459	-	10	10	10	968	2533	0.537	Lepilemur edwardsi msh homeobox 1-like protein (MSX1) gene, exon 2 and complete cds.
460	-	13	13	13	1840	3621	0.822	Perodicticus potto paired box 9 (PAX9) gene, exons 1 and 2.
461	-	17	20	16	271	563	0.571	Perodicticus potto paired box 9 (PAX9) gene, exon 3.
462	-	12	12	12	599	979	0.789	Lepilemur edwardsi paired box 9 (PAX9) gene, exon 4 and complete cds.
484	-	10	10	8	114	117	0.997	Tarsius bancanus short-wave sensitive type 1 opsin (SWS) gene, exon 5 and partial cds.
594	-	14	512	3	740	896	0.946	Cheirogaleus major alpha enolase gene, partial sequence.
597	-	6	7	6	1016	1634	0.825	Mirza coquereli progesterone receptor (PGR) gene, exon 1 and partial cds.
598	-	14	130	3	503	578	0.948	Mirza coquereli isolate ZOMB54 D-loop, partial sequence; mitochondrial.
599	-	130	135	42	300	501	0.922	Tarsius bancanus isolate TBA-1 FES gene, partial sequence.
600	-	22	520	2	406	563	0.907	Microcebus griseorufus RMR 76 mitochondrial control region D-loop, partial sequence.
601	-	6	23	2	216	256	0.962	Microcebus myoxinus endogenous virus Grey mouse lemur immunodeficiency virus 1 clone MMY3 LTR, partial sequence.
602	-	18	22	2	1545	2840	0.638	Microcebus mamiratra solute carrier family 8 member 3 (SLC8A3) gene, partial cds.
603	-	18	18	2	842	1136	0.756	Microcebus berthae F-box protein 42 gene, partial cds.
604	-	18	18	2	1002	1816	0.577	Microcebus rufus methyl-CpG binding domain protein 5 gene, partial cds.
605	-	17	17	1	697	697	1	Microcebus mittermeieri zinc fingers and homeoboxes protein 1 (ZHX1) gene, partial cds.
606	-	18	19	2	969	1513	0.678	Microcebus myoxinus interferon-induced protein with tetratricopeptide repeats 5 (IFIT5) gene, partial cds.
607	-	18	18	2	645	972	0.685	Microcebus mittermeieri spastic paraplegia 20 (SPG20) gene, partial cds.
608	-	18	18	2	881	1389	0.655	Microcebus arnholdi ERBB receptor feedback inhibitor 1 gene, partial cds.
609	-	17	17	1	671	671	1	Microcebus myoxinus regulator of G-protein signaling-like protein 1 gene, partial cds.
610	-	14	22	5	906	1048	0.894	Microcebus lehilahytsara vomeronasal 1 receptor VN1R-Mmur033 gene, complete cds.
611	-	8	15	1	897	915	0.991	Microcebus ravelobensis vomeronasal 1 receptor VN1R-Mmur045 gene, partial cds.
612	-	6	7	1	957	957	1	Microcebus mittermeieri vomeronasal 1 receptor VN1R-Mmur048 gene, complete cds.
613	-	9	10	1	906	906	1	Microcebus mittermeieri vomeronasal 1 receptor VN1R-Mmur060 gene, complete cds.
614	-	9	10	1	897	897	1	Microcebus sambiranensis vomeronasal 1 receptor VN1R-Mmur066 gene, complete cds.
615	-	8	9	1	918	918	1	Microcebus mittermeieri vomeronasal 1 receptor VN1R-Mmur074 gene, complete cds.
618	-	7	24	6	337	363	0.974	Loris tardigradus MHC class II DRB gene (Lota795), intron 4.
619	-	11	12	6	210	239	0.931	Loris tardigradus 16S ribosomal RNA gene, partial sequence; mitochondrial gene for mitochondrial product.
621	-	4	4	4	545	665	0.907	Loris tardigradus SINE target and unknown gene.
623	-	6	6	6	186	309	0.8	Galagoides demidoff SINE element Gal5.
624	-	5	5	5	179	558	0.591	Nycticebus bengalensis SINE element LN1.
625	-	6	6	6	329	408	0.947	Galago moholi SINE element Gal2.
626	-	5	5	5	249	391	0.775	Nycticebus pygmaeus SINE element LN3.
627	-	7	7	6	246	486	0.624	Nycticebus pygmaeus SINE element LN2.
628	-	4	4	4	159	280	0.771	Loris tardigradus SINE element LN4.
629	-	5	5	4	138	266	0.719	Loris tardigradus SINE element Lor3.
630	-	5	5	5	314	442	0.916	Nycticebus pygmaeus SINE element Lor1.
631	-	4	4	4	370	518	0.867	Loris tardigradus SINE element LoF3.
634	-	21	23	19	245	321	0.854	Callithrix argentata epsilon-globin gene, partial cds.
635	-	11	19	9	1121	3479	0.545	alpha 1,3 galactosyltransferase [New World monkeys, mermoset lymphoid cell line B95.8, mRNA Partial, 1131 nt].
636	-	5	11	4	784	1441	0.736	Galago moholi G-protein coupled receptor 82 (GPR82) pseudogene, complete sequence.
637	-	6	6	4	414	460	0.983	Perodicticus potto isolate PEP-2 FES gene, partial sequence.
639	-	7	8	7	509	740	0.864	Perodicticus potto cytochrome c oxidase subunit IV gene, partial cds.
650	-	8	10	8	857	1786	0.569	Galago moholi makorin pseudogene2, partial sequence.
664	-	4	4	4	1034	1718	0.844	Nycticebus pygmaeus gene for growth hormone, exons 1-5.
667	-	5	40	1	381	396	0.982	Nycticebus coucang javanicus isolate J1 D-loop, partial sequence; mitochondrial.
669	-	5	5	1	1273	1392	0.94	Nycticebus pygmaeus D-loop, complete sequence; mitochondrial.
674	-	13	205	11	666	1876	0.587	Callithrix argentata MHC class I related protein precursor (MIC1) mRNA, partial cds.
675	-	53	63	33	749	928	0.974	Cebus olivaceus clone b von Willebrand factor gene, partial cds.
676	-	15	50	6	348	380	0.974	Callithrix argentata clone 89.1 mt cytochrome b (cytb) gene, partial cds; mitochondrial gene for mitochondrial product.
677	-	119	675	29	400	1184	0.545	Cercocebus torquatus atys isolate G078 cytochrome oxidase subunit II (COII) gene, partial cds; mitochondrial.
678	-	45	79	22	327	1198	0.553	Alouatta belzebul isolate 3 TRIM5a (TRIM5) gene, partial cds.
679	-	5	10	5	1167	1655	0.776	Callithrix argentata poliovirus receptor mRNA, complete cds.
680	-	5	5	1	540	541	1	Callithrix penicillata isolate Calpen92 epsilon globin gene, intron 2.
681	-	51	135	16	130	130	1	Saguinus martinsi isolate 262 integrin alpha 4 (ITGA4) gene, exon 6 and partial cds.
682	-	55	147	15	69	69	1	Aotus sp. MAS-2011 isolate 93 integrin alpha 4 (ITGA4) gene, exon 5 and partial cds.
683	-	208	1121	59	230	2183	0.239	Alouatta palliata isolate APL-1 ABCA1 gene, partial sequence.
684	-	24	35	4	512	826	0.769	Saguinus midas midas isolate SMM2088 SINE Alu_1B_F3, partial sequence.
685	-	24	24	17	193	219	0.974	Cebus albifrons CDK5 regulatory subunit associated protein 2 (CDK5RAP2) gene, exon 12 and partial cds.
686	-	24	24	17	299	412	0.942	Saguinus geoffroyi isolate Sge1 CDK5 regulatory subunit-associated protein 2 (CDK5RAP2) gene, exon 21 and partial cds.
687	-	24	24	17	191	230	0.954	Aotus sp. SHM-2010 CDK5 regulatory subunit associated protein 2 (CDK5RAP2) gene, exon 22 and partial cds.
688	-	24	24	17	488	550	0.956	Cebus albifrons CDK5 regulatory subunit associated protein 2 (CDK5RAP2) gene, exon 24 and partial cds.
689	-	24	24	17	205	226	0.956	Cebus albifrons CDK5 regulatory subunit associated protein 2 (CDK5RAP2) gene, exon 25 and partial cds.
690	-	24	24	17	199	232	0.962	Ateles paniscus CDK5 regulatory subunit associated protein 2 (CDK5RAP2) gene, exon 32 and partial cds.
691	-	24	24	17	194	264	0.944	Saguinus midas isolate Smi3 CDK5 regulatory subunit-associated protein 2 (CDK5RAP2) gene, exon 34 and partial cds.
693	-	26	27	15	1748	1818	0.986	Brachyteles arachnoides interphotoreceptor retinoid-binding protein (IRBP) gene, intron 1, complete sequence.
695	-	48	126	26	779	2891	0.419	Saimiri ustus Duffy antigen/chemokine receptor (DARC) gene, complete cds.
696	-	8	10	8	175	321	0.592	Callicebus sp. partial mRNA for apolipoprotein B (apoB gene), editing region.
697	-	7	11	7	387	1140	0.472	Baboon CD59 homologue gene, complete cds.
702	-	9	21	8	557	1530	0.705	Saguinus mystax membrane cofactor protein (CD46) mRNA, partial cds.
703	-	38	38	15	256	291	0.969	Pithecia irrorata beta-2-microglobulin precursor, gene, exon 1.
704	-	15	22	8	297	549	0.669	Cebus albifrons beta-2-microglobulin precursor, gene, exon 2.
705	-	11	11	4	278	339	0.843	Saguinus midas niger beta-2-microglobulin precursor, gene, exon 3 and complete cds.
706	-	18	37	8	800	2239	0.815	Callithrix geoffroyi 556nm X-linked opsin gene, partial cds.
707	-	8	22	7	1095	1595	0.926	Cebus capucinus M/LWS gene for P545 red-green cone opsin, complete cds.
708	-	12	24	8	123	228	0.819	Callithrix geoffroyi 563nm X-linked opsin gene, exon 3.
709	-	8	14	7	144	320	0.594	Saguinus mystax 563nm X-linked opsin gene, exon 4 and partial cds.
710	-	15	56	7	800	1597	0.606	Saguinus midas niger NADH dehydrogenase subunit 1 (ND1) gene, complete cds; mitochondrial.
711	-	31	207	2	453	1277	0.504	Callithrix mauesi clone CMA10 mitochondrial D-loop, partial sequence.
712	-	35	208	15	374	1293	0.562	Colobus angolensis isolate CN006A01 ABO gene, exon 7 and partial cds.
713	-	7	99	6	463	1475	0.512	Cercocebus torquatus atys interferon alpha 2 gene, promoter region and complete cds.
714	-	19	35	12	346	517	0.886	Saguinus mystax interferon gamma (IFNg) mRNA, complete cds.
715	-	104	120	41	204	958	0.814	Cercopithecus diana isolate CDA-3 ZFY gene, partial sequence.
716	-	144	467	40	320	1143	0.595	Cebus apella apella SRY (SRY) gene, partial cds.
717	-	97	101	42	298	1037	0.844	Rhinopithecus brelichi isolate RBR-1 KDM5D gene, partial sequence.
718	-	41	75	20	823	1429	0.732	Brachyteles arachnoides beta-2-microglobulin precursor, gene, exons 2 and 3 and complete cds.
719	-	11	11	9	597	752	0.905	Saguinus imperator BC200 alpha scRNA gene, complete sequence.
720	-	8	15	7	775	1592	0.69	Leontopithecus chrysopygus 563nm X-linked opsin gene, partial cds.
721	-	5	6	5	133	190	0.941	Cercopithecus diana roloway partial ChAT gene for choline acetyltransferase, exon 2.
722	-	10	10	7	186	212	0.938	Saguinus imperator CARD15 (CARD15) gene, exon 1.
723	-	19	34	16	761	2273	0.444	Saguinus imperator isolate SimpeTA31 trace amine-associated receptor 3 (TAAR3) pseudogene, partial sequence.
724	-	5	5	5	347	496	0.929	Chiropotes albinasus x satanas Alu insertion locus Pitheciidae4 genomic sequence.
725	-	55	174	31	210	1151	0.459	Cebus capucinus DNA, SINE Alu sequence, allele 1.
729	-	4	4	4	260	261	0.999	Saguinus imperator Alu insertion locus Atelinae1 genomic sequence.
730	-	4	4	4	341	514	0.831	Brachyteles arachnoides Alu insertion locus Atelinae2 genomic sequence.
734	-	8	8	8	300	475	0.745	Chiropotes albinasus x satanas Alu insertion locus CaCaLe2 genomic sequence.
735	-	4	4	4	364	650	0.885	Saguinus imperator Alu insertion locus Callithrichinae1 genomic sequence.
736	-	6	6	6	325	641	0.752	Saguinus imperator Alu insertion locus Calithrichinae3 genomic sequence.
738	-	4	4	4	912	952	0.973	Saguinus imperator Alu insertion locus Callithrichinae5 genomic sequence.
739	-	8	18	7	293	836	0.721	Saguinus imperator Alu insertion locus CebAte1 genomic sequence.
740	-	30	72	19	1684	4428	0.715	Cercocebus torquatus atys Toll-like receptor 5 mRNA, complete cds.
741	-	21	36	17	870	1147	0.874	Nomascus gabriellae isolate NgabriTA5 trace amine-associated receptor 5 (TAAR5) pseudogene, complete sequence.
742	-	29	48	17	299	662	0.626	Alouatta seniculus protamone (P1) gene, complete cds.
744	-	4	4	4	367	637	0.894	Saguinus midas SFTPB gene for surfactant pulmonary-associated protein B, partial sequence, clone: SFTPB_TA_LTR.
745	-	8	8	5	1619	1732	0.951	Saguinus midas TIM1 pseudogene for T-cell immunoglobulin and mucin domain-containing protein 1.
746	-	10	10	7	1044	1295	0.947	Chlorocebus pygerythrus cynosurus TTR gene for transthyretin, complete cds.
747	-	9	14	7	818	887	0.994	Saguinus midas NADH dehydrogenase subunit 4 (ND4) gene, partial cds; tRNA-His and tRNA-Ser genes, complete sequence; and tRNA-Leu gene, partial sequence; mitochondrial genes for mitochondrial products.
748	-	22	24	21	300	846	0.578	Tarsius bancanus pyrin (MEFV) gene, partial cds.
749	-	4	20	4	302	352	0.931	Alouatta seniculus endogenous retroviral sequence ERV-L pol gene, clone ERV-L NWM As3.
751	-	43	56	17	399	599	0.823	Trachypithecus cristatus ASIP (ASIP) gene, complete cds.
752	-	16	20	15	746	891	0.87	Saguinus midas 14q32.13 non-coding marker, genomic sequence.
753	-	16	28	15	494	869	0.751	Cacajao rubicundus Xq22.1 non-coding marker, genomic sequence.
754	-	14	28	14	476	876	0.718	Saguinus midas 1p31.1 non-coding marker, genomic sequence.
755	-	16	20	15	628	870	0.761	Chiropotes satanas 10q23.1 non-coding marker, genomic sequence.
756	-	15	19	15	617	868	0.748	Cacajao rubicundus 8q23.1 non-coding marker, genomic sequence.
757	-	16	20	15	667	859	0.832	Brachyteles arachnoides 6p22.3 non-coding marker, genomic sequence.
758	-	12	16	11	638	894	0.793	Callicebus torquatus 2p22.3 non-coding marker, genomic sequence.
759	-	16	21	15	633	885	0.91	Cacajao rubicundus 2p21 non-coding marker, genomic sequence.
760	-	16	19	15	445	656	0.774	Callicebus torquatus 10p12.33 non-coding marker, genomic sequence.
761	-	15	32	14	357	631	0.855	Callicebus torquatus 3q22.2 non-coding marker, genomic sequence.
762	-	16	48	15	388	856	0.74	Pithecia irrorata 3p13 non-coding marker, genomic sequence.
763	-	16	35	15	526	946	0.832	Chiropotes satanas 1q31.3 non-coding marker, genomic sequence.
764	-	27	30	17	231	258	0.965	Colobus angolensis preproinsulin gene, 5' UTR and partial cds.
765	-	23	29	20	1986	3467	0.629	Saguinus midas myxovirus (influenza virus) resistance 1 (MxA) mRNA, complete cds.
778	-	7	8	7	130	130	1	Callithrix geoffroyi histone H4 gene, partial cds.
779	-	13	24	13	2971	7033	0.674	Callithrix geoffroyi paternally expressed 3 (Peg3) mRNA, partial cds.
782	-	15	39	11	814	946	0.889	Macaca assamensis neuropsin gene, exon 3 and partial cds.
783	-	6	6	6	565	598	0.955	Callithrix penicillata MSH2 gene, promoter region.
784	-	15	25	14	420	737	0.874	Brachyteles arachnoides 5p15.33 non-coding marker, genomic sequence.
786	-	13	57	5	397	2273	0.385	Macaca hecki isolate 638 zinc finger protein ZFX (ZFX) gene, partial cds.
787	-	5	5	4	201	210	0.974	Saguinus tripartitus cytochrome oxidase subunit II (COII) gene, partial cds; mitochondrial.
790	-	12	12	12	1017	1297	0.842	Mandrillus leucophaeus cholesteryl ester transfer protein (CETP) gene, exon 8 and partial cds.
791	-	15	15	15	1115	1198	0.985	Miopithecus talapoin plasminogen (PLG) gene, exon 6 and partial cds.
792	-	13	19	12	183	207	0.933	Cebus albifrons MAOA gene, intron 2, partial sequence, note: MAin2_Ca_242.
793	-	13	15	12	162	207	0.897	Miopithecus talapoin MAOA gene, intron 2, partial sequence, note: MBin2_Ta_274.
794	-	39	94	23	398	1036	0.789	Pan troglodytes vellerosus isolate 255 glucose-6-phosphate dehydrogenase (G6PD) gene, exons 3 through 5 and partial cds.
795	-	37	39	24	593	690	0.951	Nomascus gabriellae voucher GCC-NG602 glucose-6-phosphate dehydrogenase (G6PD) gene, intron 5.
796	-	12	53	10	1137	4946	0.398	Cebus albifrons gh gene for growth hormone precursor, exons 1-5.
797	-	14	27	11	500	1140	0.788	Alouatta sara vomeronasal receptor-like protein (V1RL1) gene, partial cds.
798	-	14	28	10	612	1266	0.629	Cebus capucinus LOC122650 gene, complete cds.
803	-	17	17	17	408	444	0.984	Ateles paniscus centromere protein J (CENPJ) gene, exon 2 and partial cds.
804	-	17	17	17	1485	1611	0.959	Cebus albifrons centromere protein J (CENPJ) gene, exon 7 and partial cds.
805	-	25	89	24	1033	2049	0.782	Trachypithecus phayrei microcephalin gene, exon 8 and partial cds.
806	-	15	16	15	113	163	0.953	Cebus albifrons microcephalin 1 (MCPH1) gene, exon 11 and partial cds.
807	-	15	16	15	204	238	0.938	Aotus sp. SHM-2010 microcephalin 1 (MCPH1) gene, exon 13 and partial cds.
808	-	11	12	10	878	2179	0.577	Cebus albifrons dentin matrix protein 1 (DMP1) gene, partial cds.
809	-	7	92	1	386	521	0.89	Cebus xanthosternos isolate LMM20 D-loop, partial sequence; mitochondrial.
810	-	12	70	10	210	1058	0.496	Cebus albifrons clone CD94B-Ceal CD94B variant mRNA, partial cds, alternatively spliced.
811	-	16	16	16	451	474	0.989	Aotus sp. NIN (NIN) gene, exon 18 and partial cds.
812	-	16	16	16	1998	2025	0.996	Aotus sp. NIN (NIN) gene, exon 19 and partial cds.
813	-	8	16	8	375	2508	0.656	Cebus albifrons involucrin gene, complete cds.
814	-	24	35	15	123	224	0.756	Macaca radiata ATXN1 gene for ataxin 1, partial cds, allele:1.
815	-	6	6	5	631	680	0.973	Cebus capucinus ATXN10 gene, intron, partial sequence.
816	-	25	25	19	298	452	0.935	Hylobates muelleri voucher GCC-8840822 glucose-6-phosphate dehydrogenase (G6PD) gene, intron 8.
819	-	4	4	4	841	883	0.987	Cebus capucinus pro-melanin-concentrating hormone-like (PMCHL) gene, exons 4 and 5.
820	-	21	104	6	615	1080	0.759	Cebus capucinus isolate S064 ATP synthase 8 and ATP synthase 6 genes, complete cds; mitochondrial genes for mitochondrial products.
822	-	19	27	14	510	813	0.902	Hylobates moloch isolate CAMP_hmd cathelicidin (CAMP) gene, complete cds.
841	-	9	9	8	1339	1529	0.97	Cebus capucinus pro-melanin concentrating hormone (PMCH) gene, complete cds.
842	-	4	4	4	136	213	0.729	monkey (cebus) beta-globin mrna, 3' untransl. region.
844	-	5	5	3	876	1767	0.681	11 beta-hydroxysteroid dehydrogenase [squirrel monkeys, fibroblasts, mRNA, 1149 nt].
846	-	6	6	5	1240	2333	0.711	Cebus olivaceus blue opsin gene, exons 4, 5 and complete cds.
847	-	35	93	23	1389	2256	0.732	Alouatta sara TRIM5alpha (TRIM5) gene, complete cds.
848	-	5	9	5	279	621	0.614	Saimiri boliviensis boliviensis glycoprotein hormone alpha-subunit mRNA, complete cds.
849	-	5	9	5	285	506	0.77	Saimiri boliviensis boliviensis follicle stimulating hormone beta subunit mRNA, complete cds.
850	-	7	24	6	434	879	0.688	Saimiri boliviensis boliviensis chorionic gonadotropin beta subunit mRNA, complete cds.
851	-	9	68	7	990	2849	0.578	Saimiri boliviensis boliviensis cytochrome P450 3A4 mRNA, complete cds.
854	-	7	20	6	1989	4788	0.644	Saimiri boliviensis glucocorticoid receptor mRNA, complete cds.
855	-	14	31	8	285	641	0.653	Cercocebus torquatus interleukin-4 (IL-4) mRNA, complete cds.
856	-	13	25	8	627	1145	0.694	Cercocebus torquatus interleukin 6 mRNA, complete cds.
857	-	10	49	5	296	691	0.837	Cercocebus torquatus interleukin 10 mRNA, complete cds.
858	-	13	61	8	446	829	0.7	Cercocebus torquatus atys tumor necrosis factor alpha mRNA, complete cds.
859	-	4	9	2	2291	4597	0.775	Aotus nigriceps CD45 mRNA, complete cds.
860	-	14	31	8	402	844	0.639	Cercocebus torquatus interleukin-2 (IL-2) mRNA, complete cds.
863	-	29	42	21	543	911	0.62	Aotus lemurinus griseimembra tetherin (BST2) mRNA, complete cds.
864	-	4	8	4	702	968	0.817	Aotus vociferans BCL2-like protein 1 (Bcl2L1) mRNA, complete cds.
865	-	4	8	4	411	700	0.74	Aotus vociferans BH3 interacting domain death agonist (Bid) mRNA, partial cds.
866	-	8	9	7	2387	3820	0.705	Aotus vociferans microcephalin (Mcph1) mRNA, partial cds.
883	-	16	20	11	2650	7360	0.697	Alouatta belzebul gamma hemoglobin gene, complete cds.
888	-	8	10	8	1541	3634	0.553	Saimiri sciureus sciureus tnfa gene for tumor necrosis factor alpha, exons 1-4.
889	-	9	272	8	2724	6719	0.552	Saimiri sciureus sciureus Sasc-31 gene for MHC class I antigen, exons 1-8.
890	-	7	7	7	500	1023	0.751	Saimiri sciureus sciureus Alu insertion locus AAlu1A_B6_Saimiri_2 sequence.
892	-	6	6	6	481	514	0.952	Saimiri sciureus sciureus Alu insertion locus Atel_1D_47_Saimiri_27 genomic sequence.
895	-	8	8	8	963	1300	0.844	Pithecia pithecia pithecia Alu insertion locus Lago_H05_Pithecia_46 genomic sequence.
900	-	4	4	4	489	514	0.977	Saimiri sciureus sciureus Alu insertion locus 75_10_1_Saimiri_101 genomic sequence.
901	-	20	29	18	459	868	0.612	Saimiri sciureus sciureus pancreatic ribonuclease precursor (RNASE1) gene, complete cds.
902	-	22	25	21	1415	2097	0.86	Colobus guereza kikuyuensis TRIM22 (TRIM22) gene, complete cds.
904	-	8	8	8	862	1421	0.669	Colobus guereza kikuyuensis apolipoprotein L2 (ApoL2) gene, partial cds.
905	-	18	21	18	975	1633	0.703	Pithecia pithecia pithecia apolipoprotein L6 (ApoL6) gene, partial cds.
914	-	24	79	14	495	1143	0.54	Miopithecus talapoin isolate PR00716 cyclophilin A (CypA3) pseudogene, partial sequence.
920	-	4	4	4	588	844	0.836	Aotus infulatus interleukin 3-like (IL3) gene, partial sequence.
924	-	4	5	3	526	861	0.75	Aotus infulatus lymphotoxin alpha (LTA) gene, partial cds.
927	-	6	13	5	625	1944	0.609	Cercocebus atys isolate FNp chemokine receptor CCR8 gene, complete cds.
930	-	9	23	7	364	759	0.717	Chiropotes satanas TTR mRNA for transthyretin, complete cds.
932	-	14	33	14	1309	3268	0.622	Alouatta belzebul beta globin gene, complete cds.
933	-	4	22	4	197	914	0.716	Chiropotes satanas satellite DNA sequence.
934	-	7	7	7	1295	1519	0.943	Pithecia irrorata epsilon-globin gene, 5' flanking sequence.
935	-	7	7	7	100	100	1	Pithecia irrorata transient receptor potential channel 2 (TRPC2) gene, exon 1.
936	-	5	5	5	201	213	0.989	Pithecia irrorata transient receptor potential channel 2 (TRPC2) gene, exon 3.
937	-	6	6	6	165	165	1	Pithecia irrorata transient receptor potential channel 2 (TRPC2) gene, exon 4.
938	-	6	6	6	176	176	1	Pithecia irrorata transient receptor potential channel 2 (TRPC2) gene, exon 5.
939	-	8	8	8	196	200	0.994	Pithecia irrorata transient receptor potential channel 2 (TRPC2) gene, exon 6.
940	-	8	8	8	164	165	0.999	Pithecia irrorata transient receptor potential channel 2 (TRPC2) gene, exon 7.
941	-	6	6	6	90	90	1	Pithecia irrorata transient receptor potential channel 2 (TRPC2) gene, exon 8.
942	-	6	6	6	195	195	1	Pithecia irrorata transient receptor potential channel 2 (TRPC2) gene, exon 9.
943	-	10	10	10	81	81	1	Pithecia irrorata transient receptor potential channel 2 (TRPC2) gene, exon 11.
944	-	10	10	10	129	129	1	Pithecia irrorata transient receptor potential channel 2 (TRPC2) gene, exon 12.
945	-	11	11	11	385	393	0.998	Pithecia irrorata transient receptor potential channel 2 (TRPC2) gene, exon 13 and complete cds.
946	-	15	23	13	2365	5003	0.656	Ateles paniscus progesterone receptor (PGR) gene, complete cds.
947	-	41	44	31	1586	3088	0.627	Alouatta seniculus cytochrome c (CYCS) gene, complete cds.
949	-	6	6	6	1220	1237	0.994	Callicebus cupreus thymidine kinase gene, intron 2.
950	-	6	6	6	1100	1288	0.888	Callicebus cupreus LIM kinase gene, intron 8 and partial cds.
951	-	11	11	11	283	283	1	Cercopithecus mitis zonadhesin gene, exons 9, 10 and partial cds.
953	-	19	24	17	2231	3247	0.854	Miopithecus talapoin retinoblastoma-binding protein 8 (RBBP8) mRNA, complete cds.
954	-	17	28	16	2046	2807	0.802	Miopithecus talapoin artemis (DCLRE1C) mRNA, complete cds.
955	-	18	30	17	1452	2696	0.713	Cercopithecus wolfi DNA polymerase lambda (POLL) mRNA, partial cds.
956	-	19	26	18	933	1706	0.679	Miopithecus talapoin XRCC4 (XRCC4) mRNA, complete cds.
957	-	18	28	17	1460	4412	0.563	Alouatta sara nibrin (NBN) mRNA, partial cds.
958	-	17	18	16	882	1452	0.637	Miopithecus talapoin non-homologous end-joining factor 1 (NHEJ1) mRNA, complete cds.
959	-	6	7	6	617	1338	0.726	Callicebus cupreus oxytocin preproprotein (OXT) gene, exons 1, 2 and partial cds.
961	-	9	15	8	215	429	0.845	Callicebus donacophilus cytochrome c oxidase subunit VIc (COX6C) mRNA, complete cds; nuclear gene for mitochondrial product.
962	-	11	16	11	2610	4412	0.664	Callicebus donacophilus CCCH-type zinc finger antiviral protein (Zc3hav1) mRNA, complete cds.
963	-	16	30	16	1427	2296	0.851	Ateles paniscus estrogen receptor beta gene, complete cds.
965	-	4	4	4	630	652	0.99	Alouatta sara Alu insertion locus Lago_1D_2_Alouatta_38 sequence.
966	-	4	4	4	643	719	0.966	Callicebus donacophilus donacophilus Alu insertion locus Lago_1D_i2C_148_Callicebus_43 genomic sequence.
967	-	4	4	4	296	602	0.681	Callicebus donacophilus donacophilus Alu insertion locus Sag_1D_132_Callicebus_58 sequence.
968	-	5	5	5	420	716	0.682	Callicebus donacophilus donacophilus Alu insertion locus Sag_1D_39_Callicebus_59 sequence.
980	-	4	4	4	358	551	0.908	Pithecia pithecia pithecia Alu insertion locus 057_2_9_Pithecia_139 sequence.
981	-	5	5	5	269	303	0.949	Chiropotes albinasus x satanas Alu insertion locus AoSa1 genomic sequence.
982	-	5	5	5	366	474	0.901	Chiropotes albinasus x satanas Alu insertion locus Atelidae1 genomic sequence.
985	-	7	23	7	290	1979	0.339	Chiropotes albinasus x satanas Alu insertion locus Callithrichinae4 genomic sequence.
987	-	5	5	5	432	746	0.82	Chiropotes albinasus x satanas Alu insertion locus Cebidae1 genomic sequence.
988	-	4	4	4	427	600	0.863	Chiropotes albinasus x satanas Alu insertion locus Cebidae5 genomic sequence.
990	-	5	5	5	471	682	0.865	Chiropotes albinasus x satanas Alu insertion locus Cebidae7 genomic sequence.
992	-	8	9	8	377	857	0.633	Chiropotes albinasus x satanas Alu insertion locus Pitheciidae3 genomic sequence.
995	-	14	14	12	1160	1269	0.97	Alouatta seniculus apolipoprotein B (APOB) gene, exon 19 and partial cds.
997	-	14	283	13	767	1026	0.869	Trachypithecus cristatus Trcr-T2R45-1 gene for bitter taste receptor T2R45, partial cds.
998	-	16	39	15	753	1096	0.824	Alouatta seniculus candidate bitter taste receptor t2r7 gene, partial cds.
999	-	11	32	10	758	1076	0.849	Alouatta seniculus candidate bitter taste receptor t2r9 gene, partial cds.
1000	-	12	34	11	761	1637	0.553	Trachypithecus cristatus Trcr-T2R13 gene for bitter taste receptor T2R13, partial cds.
1001	-	13	32	12	745	945	0.926	Trachypithecus cristatus Trcr-T2R55 gene for bitter taste receptor T2R55, partial cds.
1002	-	5	5	5	177	222	0.898	Alouatta seniculus growth hormone receptor (GHR) gene, exon 3 and partial cds.
1003	-	4	4	4	447	515	0.931	Alouatta seniculus growth hormone receptor (GHR) gene, exon 4 and partial cds.
1004	-	5	5	5	249	289	0.93	Alouatta seniculus growth hormone receptor (GHR) gene, exon 5 and partial cds.
1005	-	5	5	5	216	277	0.866	Alouatta seniculus growth hormone receptor (GHR) gene, exon 6 and partial cds.
1006	-	5	5	5	271	362	0.851	Alouatta seniculus growth hormone receptor (GHR) gene, exon 7 and partial cds.
1008	-	18	37	17	996	1918	0.819	Mandrillus leucophaeus lactate dehydrogenase A gene, complete cds.
1009	-	17	28	17	1005	1605	0.891	Mandrillus leucophaeus lactate dehydrogenase B gene, complete cds.
1010	-	11	23	8	477	944	0.756	A.seniculus gene for protamine P2.
1011	-	24	32	14	819	2384	0.594	Hylobates hoolock tyrosinase gene, exon 1.
1012	-	24	30	14	217	459	0.746	Ateles paniscus tyrosinase pseudogene, exon 2.
1013	-	24	27	14	299	395	0.792	Pygathrix bieti tyrosinase gene, exon 3 and partial cds.
1014	-	24	31	14	224	800	0.477	Hylobates hoolock tyrosinase gene, exon 5 and partial cds.
1015	-	17	137	3	366	523	0.834	Brachyteles arachnoides hypoxanthus hypervariable I control region, mitochondrial sequence.
1016	-	10	16	4	465	466	1	Ateles geoffroyi panamensis haplotype Agp13 aldolase A gene, intron V and partial cds.
1018	-	9	9	9	184	262	0.942	Ateles paniscus agt gene (partial), exon 1.
1019	-	31	46	19	95	335	0.468	Macaca assamensis isolate 3plus1 thymidylate synthase (TSER) gene, enhancer region.
1020	-	11	18	11	1788	2879	0.822	Ateles paniscus estrogen receptor alpha gene, complete cds.
1021	-	15	22	12	168	386	0.731	Hylobates klossii dopamine D4 receptor (DRD4) gene, exon 1 and partial cds.
1022	-	13	26	2	213	213	1	Alouatta guariba isolate X119 clone b calmodulin gene, partial cds.
1032	-	6	6	6	203	277	0.902	Alouatta belzebul cryopyrin (CIAS1) gene, exon 1 and partial cds.
1033	-	5	5	5	518	518	1	Brachyteles arachnoides transferrin (TF) gene, exon 4 and partial cds.
1034	-	5	5	5	607	607	1	Brachyteles arachnoides transferrin (TF) gene, intron 5.
1035	-	5	5	5	3809	4144	0.962	Alouatta belzebul prophet of Pit1 (Prop1) gene, complete cds.
1037	-	4	4	4	178	180	0.992	Howler monkey (clone pNWMH7E6) DNA sequence.
1040	-	5	9	5	323	582	0.818	Alouatta sara Alu insertion locus SAlu1_21_Alouatta_76 genomic sequence.
1041	-	5	19	5	2531	2617	0.991	Cercopithecus wolfi clone 22 TRIM-like gene, partial cds.
1054	-	7	7	6	1063	1158	0.984	Ateles sp. KO-2004 Impact (Impact) gene, intron 1 and partial cds.
1055	-	7	7	7	95	95	1	Hylobates concolor T-STAR gene, partial cds.
1056	-	59	149	15	1254	3508	0.616	Trachypithecus cristatus testis-specific protein (TSPY) gene, partial cds.
1057	-	29	360	12	467	947	0.949	Rungwecebus kipunji voucher UAM:Mamm:103010 NADH dehydrogenase subunit 4 (ND4) gene, partial cds; tRNA-His, tRNA-Ser, and tRNA-Leu genes, complete sequence; and NADH dehydrogenase subunit 5 (ND5) gene, partial cds; mitochondrial.
1058	-	6	18	5	1044	2173	0.619	Cercocebus torquatus immunoglobulin delta heavy chain (IGHD) mRNA, partial cds.
1059	-	5	31	4	705	1504	0.589	Cercocebus torquatus Fc gamma RIIIa mRNA, complete cds.
1060	-	6	19	5	355	588	0.807	Cercocebus torquatus CD3 zeta chain variant 1 (CD3Z) mRNA, complete cds.
1061	-	8	101	5	990	2037	0.728	Cercocebus torquatus isolate FJt immunoglobulin alpha heavy chain constant region variant 2 mRNA, partial cds.
1062	-	20	154	14	96	555	0.524	Hylobates pileatus gene for dopamine receptor D4, partial cds, drd4 8-repeat allele.
1063	-	5	19	3	603	1037	0.79	Cercocebus torquatus clone FDn cl1 interleukin-15 receptor alpha (IL15RA) mRNA, partial cds.
1064	-	25	73	15	1013	1852	0.629	Chlorocebus aethiops aethiops haplotype 5 apolipoprotein B mRNA editing enzyme, catalytic polypeptide-like 3G (APOBEC3G) gene, complete cds.
1065	-	5	5	5	405	459	0.906	Cercocebus torquatus interleukin 5 mRNA, complete cds.
1066	-	6	9	4	489	1491	0.6	Cercocebus torquatus B7 protein (B7) mRNA, partial cds.
1067	-	6	13	5	1005	1399	0.771	Cercocebus torquatus interleukin-12 alpha p40 subunit (IL-12a) mRNA, complete cds.
1068	-	4	9	4	762	1316	0.703	Cercocebus torquatus interleukin-12 beta p35 subunit (IL-12b) mRNA, complete cds.
1069	-	6	8	5	458	971	0.808	Cercocebus torquatus interleukin-1 alpha (IL-1 alpha) mRNA, complete cds.
1070	-	9	19	7	459	1522	0.621	Cercocebus torquatus interleukin-1 beta (IL-1 beta) mRNA, complete cds.
1071	-	6	10	5	291	403	0.852	Cercocebus torquatus interleukin-8 (IL-8) mRNA, complete cds.
1072	-	18	22	9	577	717	0.913	Cercocebus galeritus chrysogaster CD4 gene, partial cds.
1073	-	12	16	9	659	673	0.997	Allenopithecus nigroviridis intergenic region between psi beta and delta globin genes, partial sequence.
1074	-	25	54	12	410	735	0.915	Hylobates pileatus isolate J17 testis-specific protein (TSPY) gene, exons 1, 2 and partial cds.
1075	-	27	32	18	369	794	0.593	Cercocebus torquatus atys isolate G078 alpha-1,3-galactosyltransferase pseudogene, partial sequence.
1076	-	11	12	8	652	685	0.996	Papio sp. interstitial retinol-binding protein (IRBP) gene, intron 1, partial sequence.
1079	-	18	20	9	759	763	0.999	Cercocebus galeritus simian endogenous retrovirus pol and env genes, partial sequence.
1080	-	4	10	3	281	291	0.983	Cercocebus torquatus atys T-cell receptor excision circle sequence.
1081	-	7	54	5	733	1953	0.509	Cercocebus atys isolate FNp chemokine receptor CXCR6 (STRL33) gene, complete cds.
1082	-	7	12	6	901	1601	0.751	Cercocebus torquatus atys CD86 protein precursor, mRNA, complete cds.
1083	-	6	16	5	723	1859	0.613	Cercocebus torquatus atys CD154 protein mRNA, complete cds.
1084	-	7	18	5	606	1514	0.527	Cercocebus torquatus atys CD28 protein mRNA, complete cds.
1085	-	9	31	5	761	2551	0.457	Cercocebus torquatus atys FAS antigen CD95 mRNA, complete cds.
1086	-	5	10	3	464	972	0.862	Cercocebus torquatus atys CD95L protein (CD95L) mRNA, complete cds.
1087	-	7	12	6	672	1025	0.829	Cercocebus torquatus atys clone MNCTLA4 CD152 protein (CTLA-4) mRNA, complete cds.
1088	-	12	31	10	202	249	0.956	Cercocebus torquatus atys isolate B400 CD209 gene, partial sequence.
1089	-	10	16	6	937	1579	0.762	Cercocebus torquatus atys cluster of differentiation 2 (CD2) mRNA, complete cds.
1091	-	7	70	6	856	1434	0.755	Papio hamadryas ursinus tumor necrosis factor alpha gene, promoter region and 5' UTR.
1093	-	8	23	7	828	1340	0.894	Cercocebus torquatus atys interleukin 4 (IL-4) gene, promoter region.
1094	-	5	212	4	906	2182	0.726	Papio cynocephalus anubis immunoglobulin gamma-1 heavy chain constant region gene, partial cds.
1096	-	11	62	11	1617	2930	0.881	Cercopithecus hamlyni endogenous virus ERVWE1 syncytin 1 pseudogene, partial sequence.
1097	-	13	25	12	465	936	0.709	Miopithecus talapoin APOBEC3H gene, exons 2 through 4 and partial cds.
1098	-	6	8	3	399	502	0.879	Cercocebus torquatus atys interleukin 13 mRNA, complete cds.
1099	-	5	14	3	574	1136	0.769	Cercocebus torquatus atys programmed cell death 1 mRNA, complete cds.
1100	-	5	17	4	557	1518	0.633	Cercocebus torquatus atys clone FDNJQPDL2 programmed cell death ligand 2 mRNA, complete cds, alternatively spliced.
1101	-	7	22	5	472	1553	0.564	Cercocebus torquatus atys clone FECBBPDL1_1S programmed cell death ligand 1 mRNA, complete cds, alternatively spliced.
1104	-	8	18	6	891	1485	0.668	Cercocebus torquatus atys myeloid differentiation primary response protein 88 mRNA, complete cds.
1110	-	4	8	4	2146	3579	0.753	Cercocebus torquatus atys IKKalpha-like mRNA, partial sequence.
1112	-	10	29	8	2259	2797	0.87	Cercocebus torquatus atys Toll-like receptor 1 mRNA, complete cds.
1113	-	12	44	8	1758	4738	0.73	Cercocebus torquatus atys Toll-like receptor 2 mRNA, complete cds.
1114	-	10	24	8	2310	3053	0.924	Cercocebus torquatus atys Toll-like receptor 3 mRNA, complete cds.
1115	-	12	31	9	2149	4934	0.558	Cercocebus torquatus atys Toll-like receptor 4 mRNA, complete cds.
1116	-	11	74	8	1628	4312	0.839	Cercocebus torquatus atys Toll-like receptor 6 mRNA, complete cds.
1117	-	11	40	8	3150	5007	0.773	Cercocebus torquatus atys Toll-like receptor 7 mRNA, complete cds.
1118	-	10	45	7	3123	5053	0.8	Cercocebus torquatus atys Toll-like receptor 8 mRNA, partial cds.
1119	-	10	61	7	3099	6154	0.635	Cercocebus torquatus atys Toll-like receptor 9 mRNA, complete cds.
1120	-	5	17	4	501	997	0.689	Cercocebus torquatus atys interferon beta 1 gene, promoter region and complete cds.
1121	-	20	34	19	1251	2571	0.674	Cercocebus torquatus atys eukaryotic translation initiation factor 2-alpha kinase 2 (EIF2AK2) mRNA, complete cds.
1122	-	8	8	7	418	1323	0.499	Cercocebus torquatus atys clone ctor microsatellite sequence.
1123	-	15	159	5	448	1305	0.653	Pan troglodytes vellerosus isolate 241 beta globin (hbb) gene, exons 1, 2 and partial cds.
1125	-	5	22	4	1068	1913	0.638	Cercocebus atys isolate FNp chemokine receptor CCR3 gene, complete cds.
1126	-	5	8	4	1068	2039	0.666	Cercocebus atys isolate FNp G protein-coupled receptor 1 (GPR1) gene, complete cds.
1127	-	13	66	5	575	1232	0.754	Cercocebus atys isolate FNp G protein-coupled receptor 15 (GPR15) gene, complete cds.
1129	-	16	18	15	447	891	0.578	Cercocebus torquatus atys lysozyme c precursor (LZM) mRNA, complete cds.
1130	-	17	17	14	851	1279	0.749	Trachypithecus vetulus lysozyme c precursor (LZM) gene, exons 3 and 4 and complete cds.
1131	-	17	42	10	1189	2117	0.654	Cercopithecus tantalus CD4 (CD4) mRNA, partial cds.
1134	-	5	5	5	124	124	1	Cercopithecus hamlyni partial BRCA1 gene for BRCA1 homologue.
1135	-	5	5	4	78	78	1	Cercopithecus hamlyni pro-melanin-concentrating hormone-like (PMCHL) gene, exon 3.
1136	-	19	24	9	1550	1559	0.998	Cercopithecus diana isolate The.Zoo.2 chromosome X intergenic region.
1137	-	22	27	12	4257	6008	0.76	Procolobus verus chromosome X genomic sequence.
1138	-	4	4	4	1115	1157	0.983	Brachyteles arachnoides 2p22.3 non-coding marker, genomic sequence.
1139	-	4	4	1	365	650	0.825	Cercopithecus nictitans Alu insertion locus CN_PY2_31 genomic sequence.
1141	-	4	4	1	593	682	0.957	Cercopithecus nictitans Alu insertion locus TA_PY2_72 genomic sequence.
1142	-	7	7	2	609	702	0.929	Cercopithecus diana Alu insertion locus TA_PY2_74 genomic sequence.
1143	-	7	7	2	592	685	0.944	Miopithecus talapoin Alu insertion locus CD_Yd_37 genomic sequence.
1146	-	5	5	1	461	476	0.982	Cercopithecus wolfi Alu insertion locus CW_PY2_13 genomic sequence.
1150	-	8	8	3	628	731	0.931	Cercopithecus petaurista Alu insertion locus CD_PY2_40 genomic sequence.
1151	-	5	6	1	409	642	0.921	Cercopithecus nictitans Alu insertion locus CC_PY2_5 genomic sequence.
1152	-	4	4	1	262	263	0.999	Cercopithecus wolfi Alu insertion locus CC_PY2_11 pre-integration site genomic sequence.
1153	-	45	97	28	924	1143	0.872	Macaca fuscata fuscata tas2r38 gene for bitter taste receptor TAS2R38, complete cds, haplotype: Mff-B.
1154	-	29	267	18	580	1066	0.741	Miopithecus talapoin CC chemokine receptor 5 (CCR5) gene, promoter region.
1155	-	6	6	4	781	799	0.987	Cercopithecus diana Alu insertion locus GM_PY2_44 genomic sequence.
1157	-	9	9	5	513	853	0.88	Cercopithecus diana Alu insertion locus V37RE genomic sequence.
1159	-	13	21	3	320	648	0.828	Macaca nigrescens isolate 655 ataxin 10 (ATXN10) gene, intron.
1160	-	19	19	15	93	93	1	Pongo pygmaeus pygmaeus zonadhesin gene, intron.
1161	-	18	130	12	157	441	0.504	Cercopithecus mitis DNA for Mhc-DQA1, partial cds, isolate:SYK191.
1162	-	19	30	18	1545	2361	0.783	Lophocebus aterrimus PH-20 gene, complete cds.
1163	-	19	25	17	792	1416	0.674	Lophocebus aterrimus apolipoprotein A-IV (APOA4) gene, exon 3 and partial cds.
1164	-	18	22	17	810	1371	0.678	Lophocebus aterrimus apolipoprotein A-V (APOA5) gene, exon 3 and partial cds.
1165	-	45	77	19	1555	1649	0.981	Macaca hecki 1 IRBP (IRBP) gene, intron 3 and partial cds.
1166	-	16	27	16	664	1209	0.572	Cercocebus agilis clone 1 olfactory receptor gene, partial cds.
1167	-	14	21	14	655	1030	0.683	Cercopithecus mona clone 9 olfactory receptor gene, partial cds.
1168	-	10	10	10	673	673	1	Cercocebus agilis clone 12 olfactory receptor gene, partial cds.
1169	-	16	26	16	654	676	0.993	Cercocebus agilis clone 15 olfactory receptor gene, partial cds.
1170	-	8	9	8	672	673	1	Cercocebus agilis clone 16 olfactory receptor gene, partial cds.
1171	-	8	11	8	675	676	1	Cercopithecus mona clone 15 olfactory receptor pseudogene, partial sequence.
1172	-	19	90	19	644	1047	0.668	Cercocebus agilis clone OLG_22 olfactory receptor-like protein gene, partial sequence.
1173	-	7	11	7	667	667	1	Cercocebus agilis clone OLG_62 olfactory receptor-like protein gene, partial sequence.
1174	-	17	29	17	627	1231	0.579	Cercocebus agilis clone 22 olfactory receptor pseudogene, partial sequence.
1175	-	4	5	4	662	672	0.99	Cercocebus agilis clone 3 olfactory receptor pseudogene, partial sequence.
1176	-	19	46	19	487	1054	0.668	Cercocebus agilis clone OLG_61 olfactory receptor-like protein gene, partial sequence.
1177	-	11	11	11	641	658	0.998	Cercocebus agilis clone OLG_39 olfactory receptor-like protein gene, partial sequence.
1178	-	20	81	19	568	1282	0.567	Cercocebus agilis clone OLG_31 olfactory receptor-like protein gene, partial sequence.
1179	-	15	19	15	641	1054	0.667	Cercocebus agilis clone OLG_24 olfactory receptor-like protein gene, partial sequence.
1180	-	5	7	5	675	1037	0.751	Cercocebus agilis clone 4 olfactory receptor gene, partial cds.
1181	-	9	13	9	673	1067	0.739	Cercopithecus mona clone 4 olfactory receptor gene, partial cds.
1182	-	9	9	9	662	1061	0.673	Cercocebus agilis clone 6 olfactory receptor pseudogene, partial sequence.
1183	-	4	6	4	653	1061	0.752	Cercopithecus mona clone 6 olfactory receptor pseudogene, partial sequence.
1184	-	14	14	14	668	670	0.999	Cercopithecus mona clone 7 olfactory receptor pseudogene, partial sequence.
1186	-	13	66	8	110	326	0.689	Cercopithecus solatus clone CerSol microsatellite sequence.
1187	-	5	5	2	68	71	0.975	Cercopithecus nictitans clone CI DXYS156 pseudohomology region.
1188	-	8	33	7	83	196	0.572	Cercopithecus neglectus clone CN-DYS413AB microsatellite sequence.
1189	-	8	10	8	196	293	0.706	Hylobates muelleri CD45 (PTPRC) gene, exon 4 and partial cds.
1190	-	8	9	8	140	264	0.585	Hylobates muelleri CD45 (PTPRC) gene, exon 5 and partial cds.
1191	-	8	8	8	99	144	0.961	Hylobates muelleri CD45 (PTPRC) gene, exon 6 and partial cds.
1192	-	8	8	8	74	74	1	Hylobates muelleri CD45 (PTPRC) gene, exon 7 and partial cds.
1193	-	8	9	8	219	299	0.781	Hylobates muelleri CD45 (PTPRC) gene, exon 9 and partial cds.
1194	-	8	9	8	204	289	0.749	Hylobates muelleri CD45 (PTPRC) gene, exon 14 and partial cds.
1195	-	7	7	7	754	790	0.972	Cercopithecus neglectus CD45 (PTPRC) gene, intron 6.
1199	-	5	7	5	609	1009	0.935	Cercopithecus neglectus apolipoprotein B mRNA editing enzyme catalytic polypeptide-like 3A (APOBEC3A) gene, complete cds.
1200	-	13	23	11	81	114	0.843	Cercopithecus nictitans mitochondrial DNA polymerase (POLG) gene, partial cds; nuclear gene for mitochondrial product.
1208	-	4	4	3	2854	4428	0.859	Cercopithecus nictitans beta-galactoside-binding lectin precursor (LGALS1) gene, complete cds.
1209	-	18	19	18	1083	1442	0.775	Colobus guereza kikuyuensis radical S-adenosyl methionine domain-containing protein 2 (RSAD2) mRNA, complete cds.
1210	-	5	6	4	1092	2665	0.578	Cercocebus atys lunulatus apolipoprotein B mRNA editing enzyme catalytic polypeptide 4 (APOBEC4) gene, complete cds.
1224	-	5	5	5	693	715	0.982	Allenopithecus nigroviridis clone B Alu insertion locus CD_Yd_45 genomic sequence.
1225	-	5	5	4	1061	1293	0.928	Hylobates muelleri apolipoprotein B (APOB) gene, partial cds.
1227	-	15	15	12	176	180	0.987	Hylobates concolor DEFB1-like protein gene, exon 1.
1228	-	17	28	13	191	401	0.574	Hylobates concolor DEFB1-like protein gene, exon 2 and complete cds.
1229	-	19	30	14	156	288	0.906	Nomascus concolor beta-defensin 104 (DEFB104) mRNA, complete cds.
1230	-	18	87	15	482	1248	0.563	Cercocebus agilis clone OLG_3 olfactory receptor-like protein gene, partial sequence.
1231	-	19	90	19	645	985	0.721	Cercocebus agilis clone OLG_9 olfactory receptor-like protein gene, partial sequence.
1232	-	9	10	9	487	667	0.969	Cercocebus agilis clone OLG_15 olfactory receptor-like protein gene, partial sequence.
1233	-	8	9	8	649	1251	0.637	Cercocebus agilis clone OLG_16 olfactory receptor-like protein gene, partial sequence.
1234	-	8	9	8	653	1154	0.624	Cercocebus agilis clone OLG_17 olfactory receptor-like protein gene, partial sequence.
1235	-	4	6	4	649	1042	0.757	Cercocebus agilis clone OLG_18 olfactory receptor-like protein gene, partial sequence.
1236	-	6	14	6	649	1114	0.696	Cercocebus agilis clone OLG_19 olfactory receptor-like protein gene, partial sequence.
1237	-	10	60	10	650	1076	0.824	Cercocebus agilis clone OLG_20 olfactory receptor-like protein gene, partial sequence.
1238	-	7	19	7	630	1340	0.733	Cercocebus agilis clone OLG_21 olfactory receptor-like protein gene, partial sequence.
1239	-	16	22	16	650	1354	0.543	Cercocebus agilis clone OLG_72 olfactory receptor-like protein gene, partial sequence.
1241	-	9	9	9	650	667	0.997	Cercocebus agilis clone OLG_26 olfactory receptor-like protein gene, partial sequence.
1242	-	10	17	10	343	667	0.96	Cercocebus agilis clone OLG_28 olfactory receptor-like protein gene, partial sequence.
1246	-	7	8	7	641	1029	0.681	Cercocebus agilis clone OLG_33 olfactory receptor-like protein gene, partial sequence.
1247	-	7	9	7	641	665	0.985	Cercocebus agilis clone OLG_34 olfactory receptor-like protein gene, partial sequence.
1248	-	16	45	16	641	1150	0.65	Cercocebus agilis clone OLG_35 olfactory receptor-like protein gene, partial sequence.
1249	-	13	18	13	643	1350	0.555	Cercocebus agilis clone OLG_36 olfactory receptor-like protein gene, partial sequence.
1250	-	8	20	8	634	659	0.978	Cercocebus agilis clone OLG_37 olfactory receptor-like protein gene, partial sequence.
1251	-	10	10	10	641	659	0.996	Cercocebus agilis clone OLG_38 olfactory receptor-like protein gene, partial sequence.
1252	-	8	9	8	630	667	0.991	Cercocebus agilis clone OLG_40 olfactory receptor-like protein gene, partial sequence.
1253	-	16	17	16	649	670	0.993	Cercocebus agilis clone OLG_41 olfactory receptor-like protein gene, partial sequence.
1254	-	15	44	15	556	1054	0.652	Cercocebus agilis clone OLG_42 olfactory receptor-like protein gene, partial sequence.
1255	-	5	8	5	650	667	0.994	Cercocebus agilis clone OLG_43 olfactory receptor-like protein gene, partial sequence.
1256	-	9	13	9	475	985	0.749	Cercocebus agilis clone OLG_44 olfactory receptor-like protein gene, partial sequence.
1257	-	10	14	10	650	1052	0.659	Cercocebus agilis clone OLG_45 olfactory receptor-like protein gene, partial sequence.
1258	-	5	6	5	667	694	0.99	Cercocebus agilis clone OLG_46 olfactory receptor-like protein gene, partial sequence.
1260	-	7	21	7	343	999	0.682	Cercocebus agilis clone OLG_5 olfactory receptor-like protein gene, partial sequence.
1261	-	14	30	14	472	1066	0.626	Cercocebus agilis clone OLG_50 olfactory receptor-like protein gene, partial sequence.
1262	-	16	160	15	472	1215	0.551	Cercocebus agilis clone OLG_53 olfactory receptor-like protein gene, partial sequence.
1263	-	15	25	14	485	998	0.637	Cercocebus agilis clone OLG_56 olfactory receptor-like protein gene, partial sequence.
1264	-	12	18	12	472	1025	0.681	Cercocebus agilis clone OLG_57 olfactory receptor-like protein gene, partial sequence.
1265	-	12	18	12	487	1074	0.652	Cercocebus agilis clone OLG_58 olfactory receptor-like protein gene, partial sequence.
1266	-	9	10	9	650	1087	0.65	Cercocebus agilis clone OLG_59 olfactory receptor-like protein gene, partial sequence.
1267	-	10	15	9	649	1035	0.688	Cercocebus agilis clone OLG_6 olfactory receptor-like protein gene, partial sequence.
1268	-	18	24	18	650	668	0.996	Cercocebus agilis clone OLG_60 olfactory receptor-like protein gene, partial sequence.
1269	-	4	5	4	650	667	0.995	Cercocebus agilis clone OLG_63 olfactory receptor-like protein gene, partial sequence.
1270	-	10	14	10	418	1156	0.59	Cercocebus agilis clone OLG_64 olfactory receptor-like protein gene, partial sequence.
1271	-	4	4	4	650	667	0.994	Cercocebus agilis clone OLG_65 olfactory receptor-like protein gene, partial sequence.
1272	-	6	6	6	648	665	0.993	Cercocebus agilis clone OLG_69 olfactory receptor-like protein gene, partial sequence.
1273	-	16	25	16	650	1339	0.56	Cercocebus agilis clone OLG_7 olfactory receptor-like protein gene, partial sequence.
1275	-	12	47	12	500	1327	0.659	Cercocebus agilis clone OLG_71 olfactory receptor-like protein gene, partial sequence.
1276	-	10	12	10	525	673	0.975	Cercocebus agilis clone 10 olfactory receptor pseudogene, partial sequence.
1277	-	12	15	12	656	1195	0.638	Cercocebus agilis clone 11 olfactory receptor pseudogene, partial sequence.
1278	-	11	11	11	669	1309	0.558	Cercocebus agilis clone 13 olfactory receptor pseudogene, partial sequence.
1280	-	12	13	12	649	670	0.995	Cercocebus agilis clone 9 olfactory receptor pseudogene, partial sequence.
1281	-	5	5	5	366	697	0.884	Cercocebus agilis Alu insertion locus Agilis_Yd_88.
1285	-	9	9	7	378	703	0.923	Cercocebus agilis Alu insertion locus PapioYa6JX12RE.
1287	-	11	14	7	393	577	0.91	Papio ursinus voucher PU6 lipoprotein A (LPA) gene, promoter region and partial cds.
1288	-	10	10	6	1266	1273	0.999	Rungwecebus kipunji X chromosome intergenic region genomic sequence.
1290	-	7	7	4	211	211	1	Gorilla gorilla gorilla ADRB2 gene for beta2 adrenergic receptor, partial cds, specimen_voucher: WRC:DNA#1531.
1291	-	9	9	6	70	70	1	Gorilla gorilla gorilla ADRB3 gene for beta3 adrenergic receptor, partial cds, specimen_voucher: WRC:DNA#1531.
1293	-	13	463	2	342	1092	0.728	Macaca cyclopis haplotype S11 mitochondrial control region, partial sequence.
1294	-	5	7	4	159	242	0.749	Macaca radiata MJD protein (MJD1) gene, partial cds.
1296	-	11	21	8	170	347	0.665	Macaca radiata androgen receptor (MrAR) gene, partial cds.
1300	-	6	6	5	264	409	0.844	Macaca radiata SCA2 gene, partial sequence.
1301	-	6	6	5	261	293	0.944	Macaca radiata spinocerebellar ataxia type 12 (SCA12) gene, partial sequence.
1303	-	4	11	3	1406	2618	0.788	Macaca radiata oviductal glycoprotein mRNA, partial cds.
1305	-	4	5	4	307	316	0.985	Macaca radiata monocyte chemoattractant protein 1 (MCP1) gene, promoter region.
1310	-	5	13	4	870	2000	0.816	Papio ursinus cytochrome P450 side-chain cleavage (CYP11A1) mRNA, complete cds.
1311	-	8	13	5	845	1825	0.851	Papio hamadryas ursinus 17-alpha hydroxylase/c17,20 lyase mRNA, complete cds.
1312	-	5	18	3	935	2177	0.704	Papio ursinus 3beta-hydroxysteroid dehydrogenase/isomerase mRNA, complete cds.
1313	-	25	56	7	3010	3625	0.913	Macaca sinica 985 C4 gene, exon 9 and partial cds; and endogenous retrovirus ERV-K(C4), partial sequence.
1322	-	7	22	6	92	234	0.624	Macaca radiata Thap11 (Thap11) gene, partial cds.
1323	-	5	5	4	248	257	0.988	Macaca radiata brm (brm) gene, partial cds.
1326	-	4	4	3	1349	1983	0.841	Macaca radiata clone mrad microsatellite sequence.
1335	-	4	4	1	379	528	0.91	Macaca radiata clone MRa-b1-62 SINE Alu sequence.
1347	-	12	36	6	244	685	0.703	Macaca radiata serotonin-transporter (SLC6A4) gene, SLC6A4-Mra_L allele, promoter region.
1348	-	5	12	2	172	862	0.433	Bonnet monkey satellite DNA, mononmer I.
1350	-	5	7	4	1486	1810	0.921	M.radiata mRNA for zona pellucida glycoprotein ZP-1, clone 5.
1352	-	4	8	3	2239	2312	0.983	M.radiata mRNA for zona pellucida glycoprotein-2.
1353	-	5	5	5	554	554	1	Macaca sp. zinc finger protein subfamily 1A member 1 gene, partial cds.
1354	-	5	5	5	522	542	0.989	Macaca sp. ACAT2 and TCP1 genes, partial cds.
1355	-	8	20	7	631	1067	0.719	Macaca sp. nerve growth factor beta subunit gene, partial cds.
1356	-	7	9	6	1014	2494	0.615	Macaca sp. secretogranin II gene, partial cds.
1357	-	5	5	5	452	454	0.999	Macaca sp. natriuretic peptide precursor A gene, partial cds.
1358	-	10	11	8	828	1458	0.708	Macaca sp. oxytocin receptor gene, partial cds.
1359	-	5	5	5	588	588	1	Macaca sp. apolipoprotein B100 gene, partial cds.
1360	-	5	5	5	1032	1147	0.979	Macaca sp. hemophilia B gene, partial cds.
1361	-	5	5	5	1373	1385	0.994	Macaca sp. ornithine decarboxylase 1 gene, partial cds.
1362	-	11	13	10	662	848	0.845	Macaca sp. decay-accelerating factor gene, partial cds.
1363	-	6	8	6	490	908	0.704	Macaca sp. proopiomelanocortin gene, partial cds.
1364	-	6	6	6	1058	1149	0.985	Macaca sp. phenylalanine hydroxylase gene, partial cds.
1365	-	5	5	5	1570	1624	0.992	Macaca sp. lecithin cholesterol acyltransferase gene, partial cds.
1367	-	5	5	5	1363	1395	0.991	Macaca sp. erythropoietin gene, partial cds.
1370	-	6	8	2	45	45	1	Macaca assamensis gene for immunoglobulin alpha heavy chain, partial cds, isolate:UTS398A.
1372	-	21	29	12	305	646	0.577	Trachypithecus cristatus gene for immunoglobulin alpha heavy chain, partial cds, isolate: PRI2373.
1373	-	7	318	2	409	806	0.667	Trachypithecus geei isolate Manas 1 control region and tRNA-Phe gene, partial sequence; mitocondrial.
1374	-	23	32	13	182	440	0.671	Hylobates hoolock tyrosinase gene, exon 4.
1375	-	6	6	4	614	905	0.943	Macaca assamensis SP100-HMG (SP100) gene, partial cds; alternatively spliced.
1376	-	4	5	4	1604	2165	0.915	Macaca assamensis type II RNase H pseudogene, complete sequence.
1377	-	10	43	3	425	917	0.48	Macaca assamensis isolate Yunnan2 cytochrome oxidase subunit I gene, partial cds; mitochondrial.
1378	-	10	292	3	511	799	0.918	Macaca assamensis isolate Myanmar2 cytochrome oxidase subunit III gene, partial cds; mitochondrial.
1379	-	9	41	2	435	506	0.864	Papio sp. Africa-2004 12S ribosomal RNA gene, partial sequence; mitochondrial.
1380	-	7	8	5	417	780	0.597	Macaca assamensis tripartite motif-containing 5 transcript variant alpha (TRIM5) gene, exon 2.
1381	-	7	7	5	96	96	1	Bunopithecus hoolock tripartite motif-containing 5 transcript variant alpha (TRIM5) gene, exon 3.
1382	-	7	7	5	231	231	1	Bunopithecus hoolock tripartite motif-containing 5 transcript variant alpha (TRIM5) gene, exon 4.
1383	-	7	7	5	101	101	1	Bunopithecus hoolock tripartite motif-containing 5 transcript variant alpha (TRIM5) gene, exon 6.
1384	-	7	8	4	488	801	0.804	Macaca assamensis microRNA mir-220 precursor gene, complete sequence.
1387	-	7	12	7	510	1186	0.697	Macaca assamensis isolate M039 apolipoprotein E4 gene, partial cds.
1388	-	17	26	12	1194	1297	0.954	Bunopithecus hoolock WBG RHOXF2 protein (RHOXF2) gene, complete cds.
1389	-	6	21	2	1968	3346	0.916	Macaca leonina isolate 99201 TRIM5/CypA fusion gene, partial sequence.
1392	-	4	4	4	542	1191	0.685	Macaca speciosa partial mRNA for mono (ADP-ribosyl) transferase (ART4 gene).
1396	-	4	189	2	204	570	0.573	Papio sp. Africa-2004 control region, partial sequence; mitochondrial.
1399	-	4	8	4	724	1178	0.786	Papio hamadryas hamadryas SPRASA (SPACA3) gene, partial cds.
1400	-	12	20	11	1581	2259	0.795	Papio hamadryas hamadryas matrix extracellular phosphoglycoprotein (MEPE) gene, complete cds.
1401	-	13	13	13	1220	1649	0.845	Colobus guereza kikuyuensis LXR-alpha (NR1H2) gene, exons 2 and 3 and partial cds.
1402	-	18	20	16	1482	2340	0.894	Colobus guereza kikuyuensis lipoprotein Lp(a) (LPA) gene, promoter region, exon 1, and partial cds.
1403	-	6	6	6	622	911	0.893	Mandrilus leucophaeus beta amyloid precursor (APP) gene, promoter region Alu sequences.
1405	-	5	9	3	587	590	0.999	Cercopithecus aethiops aethiops isolate RD624302 BaEV endogenous retrovirus pol and env genes, partial sequence.
1408	-	4	9	4	1467	2052	0.795	Papio hamadryas ursinus prostaglandin E2 subtype EP4 receptor mRNA, complete cds.
1411	-	4	4	3	289	291	0.997	Papio ursinus isolate JM10 D-loop, partial sequence; mitochondrial.
1417	-	17	29	15	440	829	0.677	Pygathrix bieti angiogenin gene, complete cds.
1418	-	11	22	10	442	748	0.762	Miopithecus talapoin RNase 8 gene, complete cds.
1419	-	8	9	8	1149	1671	0.741	Miopithecus talapoin PABPC5 gene for poly(A)-binding protein cytoplasmic 5.
1420	-	17	27	15	619	1007	0.796	Miopithecus talapoin mRNA for TGIF-like protein on the X (tgiflx gene).
1421	-	14	15	13	1149	1329	0.894	Miopithecus talapoin sperm ion channel (CATSPER1) gene, exon 1 and partial cds.
1423	-	6	6	6	295	609	0.904	Miopithecus talapoin Alu insertion locus Vervet_11RE.
1428	-	13	44	13	387	723	0.884	Miopithecus talapoin extraembryonic spermatogenesis homeobox 1-like protein (ESX1) gene, partial cds.
1429	-	9	13	3	596	631	0.979	Macaca ochreata isolate 704 TRIM22 (TRIM22) gene, partial cds.
1430	-	12	12	9	876	894	0.991	Trachypithecus vetulus isolate OR636 tripartite motif-containing protein 52 mRNA, complete cds.
1431	-	4	4	4	1027	1050	0.989	Miopithecus talapoin blue cone pigment gene.
1432	-	8	8	8	136	136	1	Trachypithecus vetulus lysozyme c precursor (LZM) gene, exon 1.
1433	-	8	8	8	165	165	1	Trachypithecus vetulus lysozyme c precursor (LZM) gene, exon 2.
1434	-	6	6	6	79	79	1	Colobus angolensis lysozyme c precursor (LZM) gene, exon 3.
1435	-	6	6	6	67	67	1	Colobus angolensis lysozyme c precursor (LZM) gene, exon 4 and complete cds.
1436	-	4	4	3	77	82	0.954	Papio sp. clone BA DXYS156 pseudohomology region.
1442	-	65	192	15	780	4090	0.573	Procolobus badius kirkii isolate Pkir68 NADH dehydrogenase subunit 3 (NADH3) gene, complete cds; tRNA-Arg gene, complete sequence; NADH dehydrogenase subunit 4L (NADH4L) and NADH dehydrogenase subunit 4L (NADH4) genes, complete cds; tRNA-His, tRNA-Ser, and tRNA-Leu genes, complete sequence; and NADH dehydrogenase subunit 5 (NADH5) gene, complete cds; mitochondrial.
1443	-	6	14	3	212	296	0.906	Macaca hecki x tonkeana type 1 DYS391 short tandem repeat.
1444	-	13	86	3	100	104	0.985	Cercopithecus aethiops aethiops clone 18511 12S ribosomal RNA gene, partial sequence; mitochondrial.
1445	-	9	54	2	426	835	0.83	Macaca ochreata isolate 704 amelogenin (AMLEX) gene, partial cds.
1446	-	7	24	1	462	462	1	Macaca nigrescens isolate 655 DBX pseudogene, partial sequence.
1447	-	8	21	1	541	545	0.996	Macaca hecki isolate 638 CXORF15 (CXorf15) gene, partial cds.
1448	-	8	21	1	496	504	0.997	Macaca nigrescens isolate 655 thymosin beta (TMSB4X) gene, partial cds.
1449	-	8	22	1	1593	1596	0.999	Macaca nigrescens isolate 655 TBL1X (TBL1X) gene, partial cds.
1450	-	7	21	2	811	1692	0.597	Macaca maura isolate WM0011 transcription factor SOX-3 (SOX3) gene, partial cds.
1451	-	8	39	1	739	830	0.949	Macaca ochreata isolate 704 SMCX (SMCX) gene, partial cds.
1452	-	8	21	1	570	570	1	Macaca maura isolate WM0011 RBMX (RBMX) gene, partial cds.
1453	-	10	48	3	512	628	0.959	Macaca maura isolate WM0011 protein kinase (PRKY) gene, partial cds.
1454	-	8	25	1	696	699	1	Macaca ochreata isolate 704 neuroligin-4 (NLGN4X) gene, partial cds.
1455	-	16	36	6	488	1042	0.565	Pan troglodytes schweinfurthii isolate Pt96 preprodynorphin (PDYN) gene, partial cds.
1456	-	8	20	2	477	651	0.768	Macaca hecki isolate 638 Krueppel-like factor 10 (KFL10) gene, partial cds.
1457	-	7	13	1	452	452	1	Macaca nigrescens isolate 655 IRBP gene, intron.
1458	-	12	94	4	848	927	0.984	Macaca ochreata isolate 704 CCL2 gene, promoter region.
1459	-	6	35	1	455	701	0.967	Macaca ochreata isolate 704 apolipoprotein E (APOE) gene, partial cds.
1460	-	7	41	1	742	921	0.911	Macaca hecki isolate 638 alpha-fetoprotein (AFP) gene, partial cds.
1461	-	8	21	2	592	759	0.987	Macaca ochreata isolate a704 transducin beta-like 1 (TBL1Y) gene, partial cds.
1462	-	5	17	1	439	439	1	Macaca ochreata isolate 704 agouti signaling protein (ASIP) gene, partial cds.
1465	-	6	16	1	486	499	0.994	Macaca nigrescens isolate 655 EFIAX (EFIAX) gene, partial cds.
1467	-	4	6	4	459	1589	0.566	Papio cynocephalus x Papio anubis interleukin-7 mRNA, complete cds.
1481	-	7	35	7	963	3621	0.483	Papio anubis anubis r1 MHC class Ib antigen (Paan-AG) gene, promoter region and partial cds.
1484	-	7	10	7	1925	2298	0.953	Hylobates sp. PS-2007 sushi-repeat protein (Srpx2) gene, complete cds.
1485	-	12	12	11	214	382	0.597	Colobus polykomos ubiquinol-cytochrome c oxidoreductase subunit 9 and Rieske iron sulfur protein (ISP) gene, exon 1.
1486	-	10	16	10	1050	1701	0.804	Pygathrix cinerea fetuin-A gene, partial cds.
1487	-	12	40	11	295	397	0.83	Colobus polykomos isolate tata39 TATA-box binding protein gene, partial cds.
1488	-	8	18	8	63	105	0.851	Colobus polykomos isolate ata28 ataxin 2 gene, partial cds.
1489	-	21	25	17	350	697	0.708	Presbytis cristata immunity-related GTPase M (IRGM) pseudogene, partial sequence.
1490	-	19	40	11	2000	2203	0.937	Trachypithecus vetulus pancreatic ribonuclease (RNASE1B) gene, complete cds.
1494	-	4	4	4	1001	1003	0.999	Colobus angolensis eta-globin pseudogene.
1495	-	8	8	8	1165	1336	0.948	Colobus angolensis XL-ALEX protein gene, partial cds.
1497	-	5	5	5	855	897	0.979	Colobus angolensis DBX gene, intron 6.
1498	-	4	4	4	377	387	0.992	Colobus angolensis DBX gene, intron 9.
1499	-	5	5	5	743	766	0.988	Colobus angolensis DBY gene, intron 4.
1500	-	4	4	4	710	745	0.97	Colobus angolensis DBY gene, intron 7.
1501	-	5	5	5	594	622	0.98	Colobus angolensis UTX gene, intron 22.
1502	-	38	56	20	778	903	0.955	Nomascus concolor isolate Nc ubiquitously transcribed tetratricopeptide repeat protein (UTY) gene, intron 18 and partial cds.
1503	-	5	6	5	522	553	0.959	Colobus angolensis ZFX gene, intron.
1505	-	11	15	11	360	596	0.676	Colobus angolensis mitochondrial NADH dehydrogenase ubiquinone accessory subunit C2 (NDUFC2) mRNA, complete cds; nuclear gene for mitochondrial product.
1508	-	5	11	3	1059	1462	0.792	Cercopithecus pygerythrus bradykinin receptor B1 gene, complete cds.
1509	-	8	36	8	1050	2245	0.62	Bunopithecus hoolock CXCR1 gene, complete cds.
1511	-	4	40	1	273	273	1	Chlorocebus aethiops aethiops isolate VEC_1017 cytochrome B (cytB) gene, partial cds; mitochondrial.
1512	-	5	273	2	298	390	0.965	Chlorocebus tantalus isolate AG98 NADH dehydrogenase subunit 1 (NADH1) gene, partial cds; mitochondrial.
1514	-	6	6	6	645	1185	0.766	Lophocebus aterrimus testis-specific cytochrome c (CYCt) pseudogene, partial sequence.
1515	-	6	24	6	324	1197	0.494	Lophocebus albigena clone 29 minisatellite MsH43 sequence.
1517	-	4	12	3	1194	2725	0.781	Chlorocebus aethiops vervet 2',3'-cyclic nucleotide 3' phosphodiesterase mRNA, complete cds.
1518	-	7	14	6	858	1119	0.979	Colobus guereza kikuyuensis theta defensin 1 (DEFT1) pseudogene, partial sequence.
1522	-	4	4	4	961	1438	0.759	Colobus guereza kikuyuensis apolipoprotein L5 (ApoL5) pseudogene, partial sequence.
1525	-	4	4	3	467	1182	0.667	Chlorocebus pygerythrus hilgerti proviral partial LTR, isolate CH352.
1526	-	4	4	4	282	291	0.987	Trachypithecus vetulus Alu insertion locus T1.
1527	-	14	14	8	389	462	0.95	Rhinopithecus bieti chromosome 1 marker chr1-4 genomic sequence.
1528	-	13	13	7	495	554	0.965	Trachypithecus hatinhensis chromosome 1 marker chr1-6 genomic sequence.
1529	-	12	12	8	292	498	0.932	Rhinopithecus bieti chromosome 2 marker chr2-1 genomic sequence.
1530	-	14	14	8	394	426	0.963	Trachypithecus vetulus chromosome 2 marker chr2-8 genomic sequence.
1531	-	14	14	8	429	504	0.935	Trachypithecus germaini chromosome 3 marker chr3-2 genomic sequence.
1532	-	14	14	8	248	300	0.925	Trachypithecus shortridgei chromosome 3 marker chr3-5 genomic sequence.
1533	-	13	13	7	425	503	0.936	Trachypithecus germaini chromosome 4 marker chr4-2 genomic sequence.
1534	-	14	14	8	392	493	0.933	Trachypithecus vetulus chromosome 4 marker chr4-7 genomic sequence.
1535	-	14	14	8	448	539	0.931	Trachypithecus germaini chromosome 5 marker chr5-6 genomic sequence.
1536	-	14	14	8	379	452	0.955	Trachypithecus germaini chromosome 6 marker chr6-5 genomic sequence.
1537	-	13	13	7	467	498	0.979	Rhinopithecus bieti chromosome 7 marker chr7-6 genomic sequence.
1538	-	14	14	8	431	534	0.902	Trachypithecus johnii chromosome 10 marker chr10-5 genomic sequence.
1539	-	13	13	8	420	494	0.958	Trachypithecus germaini chromosome 11 marker chr11-2 genomic sequence.
1540	-	14	14	8	453	567	0.873	Trachypithecus hatinhensis chromosome X marker marker X5 genomic sequence.
1541	-	19	19	13	467	602	0.883	Rhinopithecus avunculus chromosome X marker marker X37 genomic sequence.
1542	-	20	20	14	434	525	0.941	Trachypithecus johnii chromosome X marker marker X45 genomic sequence.
1543	-	19	19	13	542	612	0.946	Trachypithecus hatinhensis chromosome X marker marker X61 genomic sequence.
1544	-	14	14	8	461	575	0.902	Trachypithecus johnii chromosome X marker marker X65 genomic sequence.
1545	-	14	14	8	503	589	0.965	Trachypithecus germaini chromosome 12 marker chr12-1 genomic sequence.
1546	-	13	13	8	425	491	0.922	Trachypithecus vetulus chromosome 12 marker chr12-2 genomic sequence.
1547	-	14	14	8	322	416	0.936	Rhinopithecus bieti chromosome 13 marker chr13-3 genomic sequence.
1548	-	16	16	11	301	471	0.955	Trachypithecus hatinhensis chromosome 13 marker chr13-6 genomic sequence.
1549	-	14	14	8	746	838	0.953	Trachypithecus germaini chromosome 15 marker chr15-1 genomic sequence.
1550	-	14	14	8	376	417	0.949	Rhinopithecus bieti chromosome 15 marker chr15-3 genomic sequence.
1551	-	14	14	8	686	761	0.959	Trachypithecus shortridgei chromosome 17 marker chr17-4 genomic sequence.
1552	-	14	14	8	442	527	0.925	Trachypithecus hatinhensis chromosome 17 marker chr17-8 genomic sequence.
1553	-	14	14	8	463	490	0.97	Rhinopithecus avunculus chromosome 18 marker chr18-4 genomic sequence.
1554	-	14	14	8	429	478	0.952	Trachypithecus johnii chromosome 19 marker chr19-5 genomic sequence.
1555	-	14	14	8	564	590	0.982	Rhinopithecus avunculus chromosome 20 marker chr20-4 genomic sequence.
1556	-	14	14	8	429	472	0.956	Trachypithecus shortridgei chromosome 20 marker chr20-5 genomic sequence.
1557	-	17	17	11	563	777	0.818	Trachypithecus vetulus chromosome 7 marker ENC5 genomic sequence.
1558	-	14	14	8	515	639	0.885	Trachypithecus shortridgei chromosome 14 marker ENC14 genomic sequence.
1559	-	18	18	12	480	598	0.884	Trachypithecus shortridgei chromosome 21 marker ENC35 genomic sequence.
1560	-	10	17	2	346	390	0.978	Trachypithecus geei lysozyme (Lzm) gene, partial cds.
1561	-	12	71	11	425	520	0.947	Pygathrix bieti microcephalin gene, exon 13 and partial cds.
1562	-	12	66	11	235	248	0.992	Pygathrix bieti clone YGM microcephalin (Mcph1) gene, exon 2 and partial cds.
1563	-	12	66	11	479	599	0.861	Hylobates hoolock clone WBG microcephalin (Mcph1) gene, exon 3 and partial cds.
1564	-	12	66	11	509	539	0.988	Pygathrix bieti clone YGM microcephalin (Mcph1) gene, exon 4 and partial cds.
1565	-	12	66	11	636	699	0.959	Hylobates hoolock clone WBG microcephalin (Mcph1) gene, exon 5 and partial cds.
1566	-	12	66	11	396	521	0.898	Hylobates hoolock clone WBG microcephalin (Mcph1) gene, exon 6 and partial cds.
1567	-	12	66	11	407	591	0.723	Hylobates hoolock clone WBG microcephalin (Mcph1) gene, exon 7 and partial cds.
1568	-	12	66	11	277	448	0.988	Pygathrix bieti clone YGM microcephalin (Mcph1) gene, exon 9 and partial cds.
1569	-	12	66	11	461	549	0.899	Hylobates hoolock clone WBG microcephalin (Mcph1) gene, exon 10 and partial cds.
1570	-	12	66	11	547	645	0.919	Trachypithecus phayrei clone GLM microcephalin (Mcph1) gene, exon 11 and partial cds.
1571	-	12	66	11	299	323	0.941	Pygathrix bieti clone YGM microcephalin (Mcph1) gene, exon 12 and partial cds.
1572	-	5	5	4	141	186	0.952	Pygathrix bieti clone YGM microcephalin (Mcph1) gene, exon 14 and partial cds.
1573	-	11	11	10	502	508	0.99	Hylobates hoolock neurotrypsin (PRSS12) gene, exon 1 and partial cds.
1574	-	7	7	7	139	139	1	Trachypithecus phayrei neurotrypsin (PRSS12) gene, exon 2.
1575	-	7	7	7	179	179	1	Trachypithecus phayrei neurotrypsin (PRSS12) gene, exon 3.
1576	-	7	7	7	151	151	1	Trachypithecus phayrei neurotrypsin (PRSS12) gene, exon 4.
1577	-	7	7	7	179	179	1	Trachypithecus phayrei neurotrypsin (PRSS12) gene, exon 5.
1578	-	7	7	7	142	142	1	Trachypithecus phayrei neurotrypsin (PRSS12) gene, exon 6.
1579	-	7	7	7	197	197	1	Trachypithecus phayrei neurotrypsin (PRSS12) gene, exon 7.
1580	-	7	7	7	142	142	1	Trachypithecus phayrei neurotrypsin (PRSS12) gene, exon 8.
1581	-	7	7	7	206	206	1	Trachypithecus phayrei neurotrypsin (PRSS12) gene, exon 9.
1582	-	11	11	10	79	79	1	Pygathrix bieti neurotrypsin (PRSS12) gene, exon 10.
1583	-	11	11	10	123	123	1	Hylobates hoolock neurotrypsin (PRSS12) gene, exon 11.
1584	-	11	11	10	281	281	1	Hylobates hoolock neurotrypsin (PRSS12) gene, exon 12.
1585	-	11	11	10	308	308	1	Hylobates hoolock neurotrypsin (PRSS12) gene, exon 13 and partial cds.
1586	-	6	6	2	587	591	0.996	UNVERIFIED: Trachypithecus phayrei internal transcribed spacer 1, partial sequence; 5.8S ribosomal RNA gene, complete sequence; and internal transcribed spacer 2, partial sequence.
1587	-	12	18	8	441	773	0.717	Rhinopithecus bieti leptin precursor (OB) mRNA, complete cds.
1589	-	9	65	8	969	1526	0.831	Pygathrix bieti clone YGM MRGX2 (MRGX2) gene, complete cds.
1591	-	8	8	8	1590	1590	1	Bunopithecus hoolock sex comb on midleg-like 1 (SCML1) gene, complete cds.
1592	-	11	11	6	417	499	0.918	Rhinopithecus bieti chromosome 5 marker chr5-8 genomic sequence.
1593	-	12	12	8	318	381	0.904	Trachypithecus shortridgei chromosome 6 marker chr6-6 genomic sequence.
1594	-	13	13	8	503	569	0.959	Trachypithecus germaini chromosome 8 marker chr8-1 genomic sequence.
1595	-	13	13	8	448	514	0.965	Trachypithecus germaini chromosome 8 marker chr8-2 genomic sequence.
1596	-	13	13	8	441	520	0.942	Rhinopithecus bieti chromosome 9 marker chr9-5 genomic sequence.
1597	-	13	13	8	434	501	0.957	Trachypithecus germaini chromosome 10 marker chr10-1 genomic sequence.
1598	-	16	16	12	436	571	0.913	Trachypithecus hatinhensis chromosome X marker marker X2 genomic sequence.
1599	-	13	13	8	444	557	0.938	Trachypithecus johnii chromosome 19 marker chr19-1 genomic sequence.
1600	-	13	13	8	538	855	0.947	Rhinopithecus bieti chromosome 14 marker ENC15 genomic sequence.
1601	-	16	16	11	490	569	0.955	Trachypithecus johnii chromosome 16 marker ENC19 genomic sequence.
1602	-	12	12	8	319	426	0.919	Rhinopithecus avunculus chromosome 21 marker ENC25 genomic sequence.
1603	-	8	8	8	4997	5109	0.985	Pygathrix avunculus cytochrome b (CYTB) gene, complete cds; and tRNA-Thr and tRNA-Pro genes, D-loop, tRNA-Phe, 12S ribosomal RNA, tRNA-Val, and 16S ribosomal RNA genes, complete sequence; mitochondrial.
1604	-	25	25	16	1162	1193	0.977	Procolobus verus albumin (ALB) gene, intron 3 and partial cds.
1605	-	35	51	19	672	981	0.725	Hylobates moloch isolate J13 dead box protein (DBY) gene, partial sequence.
1606	-	39	58	21	405	456	0.934	Pygathrix cinerea 1 RL-2012 SMC protein (SMCY7) gene, exon 8 and partial cds.
1607	-	26	26	17	538	590	0.945	Nasalis concolor SMC protein (SMCY) gene, intron.
1608	-	26	26	17	720	1547	0.522	Procolobus verus transition protein 2 (TNP2) gene, intron 1.
1609	-	6	6	6	158	471	0.697	Presbytis johnii PDGFA gene (partial), exon 4 and IVS4 minisatellite.
1610	-	14	34	13	734	1102	0.818	Trachypithecus cristatus Trcr-T2R3 gene for bitter taste receptor T2R3, partial cds.
1611	-	12	30	11	810	994	0.884	Trachypithecus cristatus Trcr-T2R4 gene for bitter taste receptor T2R4, partial cds.
1612	-	10	27	9	801	1078	0.818	Trachypithecus cristatus Trcr-T2R5* pseudogene for bitter taste receptor T2R5.
1613	-	12	35	11	719	957	0.909	Trachypithecus cristatus Trcr-T2R8 gene for bitter taste receptor T2R8, partial cds.
1614	-	15	38	14	690	1042	0.823	Trachypithecus cristatus Trcr-T2R10 gene for bitter taste receptor T2R10, partial cds.
1615	-	7	13	6	757	948	0.914	Trachypithecus cristatus Trcr-T2R12* pseudogene for bitter taste receptor T2R12.
1616	-	9	29	8	878	960	0.973	Trachypithecus cristatus Trcr-T2R14 gene for bitter taste receptor T2R14, partial cds.
1617	-	12	30	11	770	996	0.847	Trachypithecus cristatus Trcr-T2R16 gene for bitter taste receptor T2R16, partial cds.
1618	-	11	32	10	956	1017	0.978	Trachypithecus cristatus Trcr-T2R39* pseudogene for bitter taste receptor T2R39.
1619	-	11	26	10	784	1043	0.906	Trachypithecus cristatus Trcr-T2R40 gene for bitter taste receptor T2R40, partial cds.
1620	-	11	19	10	697	997	0.858	Trachypithecus cristatus Trcr-T2R67* pseudogene for bitter taste receptor T2R67.
1621	-	13	13	12	627	630	0.999	Nomascus concolor TLR4 gene for toll-like receptor 4, partial cds.
1622	-	15	28	12	963	2191	0.781	Trachypithecus cristatus TIM1 gene for T-cell immunoglobulin and mucin domain-containing protein 1, complete cds.
1623	-	8	8	8	836	1186	0.914	Trachypithecus cristatus ZKSCAN5 gene for zinc finger protein with KRAB and SCAN domains 5, partial cds, clone: ZKSCAN5_G_LANG.
1624	-	5	7	5	762	2331	0.624	Presbytis cristata cytochrome c oxidase polypeptide VIIa-heart precursor, gene, complete cds; nuclear gene for mitochondrial product.
1625	-	6	46	6	398	406	0.992	Hylobates klossii LCR16a duplication region clone K15123Q2 NPIP-like protein gene, exons 4a and 4b and partial cds, alternatively spliced.
1626	-	4	12	4	473	478	0.996	Presbytis cristata LCR16a duplication region clone PCR NPIP-like protein gene, exon 2 and partial cds.
1627	-	9	21	9	400	956	0.641	Trachypithecus cristatus cytochrome c oxidase subunit IV gene, partial cds.
1628	-	7	25	6	377	1772	0.344	Presbytis cristata mRNA for mitochondrial transcription factor A (tfam gene).
1633	-	4	42	4	277	557	0.618	Trachypithecus cristatus somatic cytochrome c (CYCS) mRNA, complete cds; nuclear gene for mitochondrial product.
1634	-	4	4	4	348	373	0.979	Presbytis cristata genomic fragment sequence.
1635	-	6	6	6	301	509	0.693	Presbytis cristata genomic fragment sequence.
1638	-	8	8	7	484	558	0.936	Presbytis cristata genomic fragment sequence.
1639	-	5	5	4	577	603	0.984	Presbytis cristata interstitial telomere sequence.
1640	-	13	14	12	187	290	0.696	Hylobates concolor mannan-binding lectin gene, exon 1.
1641	-	13	14	12	117	123	0.958	Hylobates concolor mannan-binding lectin gene, exon 2.
1642	-	12	12	11	69	69	1	Hylobates concolor mannan-binding lectin gene, exon 3.
1643	-	12	15	11	369	374	0.997	Hylobates concolor mannan-binding lectin gene, exon 4 and complete cds.
1645	-	5	13	5	387	436	0.908	Presbytis cristata potassium voltage-gated channel Isk-related family member 1 (KCNE1) mRNA, complete cds.
1646	-	15	19	13	390	485	0.826	Nomascus concolor hepcidin (HAMP) mRNA, complete cds.
1651	-	4	4	4	1017	1028	0.994	Presbytis cristata histatin 1 (HTN1) gene, complete cds.
1652	-	6	18	2	438	475	0.978	Trachypithecus poliocephalus leucocephalus haplotype 13 D-loop, partial sequence; mitochondrial.
1653	-	7	14	6	555	1388	0.666	Trachypithecus poliocephalus prolactin (PRL) gene, partial cds.
1663	-	5	11	3	1037	1484	0.82	Cercopithecidae gen. sp. type II interleukin-1 receptor mRNA, complete cds.
1675	-	9	18	8	1206	1927	0.702	Hylobates sp. Rh50 glycoprotein (RHAG) mRNA, complete cds.
1676	-	7	8	7	734	908	0.855	Hylobates sp. Rh50 glycoprotein (RHAG) gene, exon 1 and partial cds.
1677	-	7	8	7	780	1079	0.773	Hylobates sp. Rh glycoprotein (RHAG) gene, intron 4.
1678	-	7	7	7	263	268	0.997	Hylobates sp. Rh glycoprotein (RHAG) gene, intron 8.
1679	-	7	7	7	1024	1131	0.944	Hylobates sp. RH50 glycoprotein (RHAG) gene, intron 9.
1680	-	6	6	6	2448	4044	0.827	Hylobates sp. growth hormone receptor (GHR) gene, partial cds.
1681	-	4	13	4	1491	2182	0.828	Hylobates sp. mRNA for lck protein.
1683	-	6	6	6	338	383	0.923	Hylobates sp. Rh type B glycoprotein (RhBG) gene, exon 1.
1684	-	4	4	4	417	612	0.86	Hylobates sp. Rh type B glycoprotein (RhBG) gene, exon 2.
1685	-	5	5	5	519	583	0.948	Hylobates sp. Rh type B glycoprotein (RhBG) gene, exons 3 and 4.
1686	-	7	9	7	1144	2338	0.701	Hylobates sp. Rh type B glycoprotein (RhBG) gene, exons 5 through 8.
1687	-	6	6	6	450	464	0.987	Hylobates sp. Rh type B glycoprotein (RhBG) gene, exons 9, 10, and complete cds.
1688	-	4	4	4	646	654	0.992	Hylobates sp. endogenous virus ERV-L solitary LTR, type MLT2B3 beta 1,3-galactosyltransferase 5 gene, exon 1.
1689	-	9	13	9	1350	1732	0.806	Hylobates sp. WNT7A gene, complete cds.
1690	-	8	8	8	104	104	1	Hylobates sp. FZD10 gene, partial cds.
1696	-	4	25	1	365	447	0.946	Nomascus gabriellae D-loop, partial sequence; mitochondrial.
1697	-	11	99	7	400	1289	0.604	Nomascus gabriellae MHC class II antigen (Nola-DRA) mRNA, Nola-DRA*02 allele, partial cds.
1700	-	9	9	5	452	750	0.819	Hylobates klossii EIF1AY gene for eukaryotic translation initiation factor 1A Y isoform, exon, partial sequence.
1701	-	11	17	6	167	183	0.957	Hylobates muelleri gene for estrogen receptor alpha, promoter region, allele:Mu_167.
1704	-	4	4	4	664	1346	0.744	Hylobates klossi p20 IT-like intrachromosomal telomeric repeat region.
1705	-	7	30	6	1209	4330	0.67	Gorilla gorilla gorilla SEMG1 gene, partial sequence.
1706	-	6	6	5	540	747	0.871	Hylobates klossii genomic fragment sequence.
1707	-	7	7	6	282	317	0.95	Hylobates klossii genomic fragment sequence.
1709	-	5	5	4	1002	1571	0.822	Hylobates klossii RFXAP (RFXAP) gene, partial cds.
1710	-	9	10	7	2955	5770	0.687	Hylobates klossii NR3C2 (NR3C2) gene, partial cds.
1711	-	5	5	4	2515	4043	0.843	Hylobates klossii PGR (PGR) gene, partial cds.
1713	-	5	5	4	4225	5722	0.919	Hylobates klossii EPAS1 (EPAS1) gene, partial cds.
1714	-	9	11	8	3187	4890	0.813	Hylobates klossii BNC1 (BNC1) gene, partial cds.
1717	-	4	4	3	1796	2655	0.802	Hylobates klossii NR2E1 (NR2E1) gene, partial cds.
1719	-	6	7	5	1498	1740	0.906	Hylobates klossii ZIC1 (ZIC1) gene, partial cds.
1720	-	4	6	4	821	1340	0.802	Hylobates klossii EGR3 (EGR3) gene, partial cds.
1721	-	7	8	6	930	1473	0.898	Hylobates klossii OVOL1 (OVOL1) gene, partial cds.
1726	-	4	4	4	371	437	0.917	Hylobates klossii NHLH1 (NHLH1) gene, partial cds.
1727	-	5	5	5	1517	2016	0.941	Hylobates klossii NAB2 (NAB2) gene, partial cds.
1731	-	7	8	6	859	2089	0.649	Hylobates klossii FOXI1 (FOXI1) gene, partial cds.
1733	-	4	4	3	3270	3737	0.966	Hylobates klossii FLJ20449 (FLJ20449) gene, partial cds.
1734	-	4	4	4	2539	3912	0.795	Hylobates klossii FOXJ2 (FOXJ2) gene, partial cds.
1735	-	4	5	4	1302	1648	0.896	Hylobates klossii ALX4 (ALX4) gene, partial cds.
1736	-	8	8	7	701	819	0.948	Hylobates klossii NR0B2 (NR0B2) gene, partial cds.
1737	-	6	6	5	542	985	0.765	Hylobates klossii DMRTA1 (DMRTA1) gene, partial cds.
1738	-	7	9	6	1493	2333	0.82	Hylobates klossii IRX6 (IRX6) gene, partial cds.
1739	-	6	6	5	4608	7261	0.859	Hylobates klossii HDAC9 (HDAC9) gene, partial cds.
1740	-	5	5	4	2161	2979	0.882	Hylobates klossii ELF5 (ELF5) gene, partial cds.
1741	-	5	5	5	515	715	0.894	Hylobates klossii LHX1 gene, partial sequence.
1743	-	5	36	1	489	632	0.843	Hylobates pileatus isolate JP99 D-loop, partial sequence; mitochondrial.
1744	-	19	21	13	210	367	0.906	Nomascus gabriellae voucher GCC-NG602 glucose-6-phosphate dehydrogenase (G6PD) gene, intron 7.
1745	-	10	26	3	1273	1281	0.997	Nomascus concolor isolate Nc noncoding region downstream from the DAZ gene fragment 2 genomic sequence.
1746	-	10	26	3	1526	1615	0.96	Nomascus concolor isolate Nc noncoding region downstream from the DAZ gene fragment 1 genomic sequence.
1747	-	10	26	3	568	569	1	Hylobates pileatus isolate J16 ribosomal protein S4 (RPS4Y) gene, partial cds.
1748	-	6	6	5	831	858	0.985	Hylobates klossi HOXB6 gene, Hoxb-6 LPM enhancer-like sequence.
1749	-	6	6	4	888	936	0.963	Hylobates concolor Uox pseudogene for urate oxidase.
1750	-	6	19	6	936	1542	0.757	Hylobates muelleri MAOA gene, promoter region, alele: Hm-4.
1755	-	5	10	3	3598	3910	0.953	Hylobates pileatus L opsin gene for long wave sensitive opsin, partial cds.
1756	-	5	5	3	522	622	0.933	Hylobates pileatus psi-eta gene, 5' flanking region of the eta globin pseudogene.
1759	-	12	121	10	831	1810	0.73	Hylobates pileatus (clone Gib-IH) Rhesus-like protein mRNA, complete cds.
1760	-	7	10	7	191	236	0.943	Hylobates concolor isolate B128 CD209L1 gene, partial sequence.
1761	-	7	16	7	46	46	1	Hylobates concolor isolate B128 putative CD209 protein (CD209) gene, exon 1.
1762	-	6	8	6	84	84	1	Hylobates concolor isolate B128 putative CD209L1 protein (CD209L1) gene, exon 2.
1763	-	7	16	7	72	84	0.929	Hylobates concolor isolate B128 putative CD209L1 protein (CD209L1) gene, exon 3.
1764	-	8	21	8	294	1083	0.558	Hylobates concolor isolate B128 putative CD209 protein (CD209) gene, exon 4.
1765	-	7	16	7	152	152	1	Hylobates concolor isolate B128 putative CD209 protein (CD209) gene, exon 5.
1766	-	7	16	7	113	113	1	Hylobates concolor isolate B128 putative CD209 protein (CD209) gene, exon 6.
1767	-	6	9	6	151	202	0.776	Hylobates concolor isolate B128 putative CD209L1 protein (CD209L1) gene, exon 7 and complete cds.
1768	-	7	8	7	60	60	1	Hylobates concolor isolate B128 putative CD209 protein (CD209) gene, exon 2.
1769	-	7	7	7	172	183	0.974	Hylobates concolor ATP-binding cassette sub-family C member 13 (Abcc13) gene, exon 6 and partial cds.
1770	-	10	143	8	739	1544	0.633	Hylobates concolor endogenous virus HERV-K11q12 clone JFH59 5' LTR, complete sequence.
1771	-	5	13	1	143	202	0.797	Nomascus hainanus haplotype 3 D-loop, partial sequence; mitochondrial.
1775	-	7	12	6	345	511	0.882	Nomascus gabriellae beta-microseminoprotein (MSMB) gene, partial cds.
1776	-	11	24	9	543	1130	0.749	Nomascus gabriellae prostate specific antigen (PSA) gene, partial cds.
1777	-	14	24	8	2307	3650	0.934	Gorilla gorilla gorilla prostate-specific transglutaminase 4 (TGM4) pseudogene, complete sequence.
1778	-	9	15	7	1479	2479	0.865	Nomascus gabriellae transmembrane protease serine 2 (TMPRSS2) gene, partial cds.
1779	-	8	11	7	565	654	0.967	Nomascus gabriellae prolactin inducted protein (PIP) gene, partial cds.
1780	-	5	8	5	1009	1501	0.802	Nomascus gabriellae vesicle amine transport protein 1 (VAT1) gene, partial cds.
1781	-	5	5	5	1995	1998	1	Nomascus gabriellae endogenous virus ERV-Pb1 envelope polyprotein (env) gene, complete cds.
1782	-	10	20	9	1017	2138	0.706	Nomascus gabriellae acyl-malonyl condensing protein 1-like 3-like gene, complete sequence.
1783	-	17	17	13	1313	2130	0.969	Nomascus gabriellae CD40 ligand (CD40L) gene, promoter region and partial cds.
1787	-	4	39	2	1098	1623	0.972	Hylobates moloch NAN22 cytochrome b gene, partial cds; and tRNA-Thr, tRNA-Pro, and tRNA-Phe genes, complete sequence; mitochondrial genes for mitochondrial products.
1788	-	7	8	7	1614	2195	0.786	Gibbon endogenous retrovirus partial proviral envFRD gene for FRD envelope protein.
1789	-	4	6	4	1815	3387	0.688	Gibbon endogenous retrovirus proviral envR gene for R envelope protein.
1790	-	9	29	9	709	1609	0.576	Hylobates moloch Dombrock (DO) gene, partial cds.
1802	-	6	8	6	1410	2022	0.744	Hylobates sp. TIB-201 DAX1 mRNA, partial cds.
1803	-	6	9	6	1530	2605	0.678	Hylobates sp. TIB-201 SOX9 mRNA, complete cds.
1804	-	5	52	4	339	603	0.685	Rhinopithecus brelichi haplotype GZ04 tRNA-Thr gene, partial sequence; tRNA-Pro gene, complete sequence; and D-loop, partial sequence; mitochondrial.
1805	-	7	7	7	450	582	0.922	Hylobates sp. IGL-2004 tafazzin (TAZ) gene, exons 1 and 2.
1806	-	7	7	7	1089	1135	0.983	Hylobates sp. IGL-2004 tafazzin (TAZ) gene, exons 3 through 5.
1807	-	8	8	8	1539	2307	0.721	Hylobates sp. IGL-2004 tafazzin (TAZ) gene, exons 6 through 11 and complete cds.
1808	-	6	6	5	1060	1063	0.998	Hylobates sp. AMA-2004 monoamine oxidase A (MAOA) gene, exons 4, 5 and partial cds.
1809	-	6	6	5	1024	1024	1	Hylobates sp. AMA-2004 monoamine oxidase A (MAOA) gene, exons 7, 8 and partial cds.
1810	-	8	8	8	262	276	0.968	Hylobates sp. ECACC MLA144 partial PIN4 gene for parvulin 14, partial exons 1 and 3.
1825	-	4	5	4	190	314	0.906	Tarsius bancanus glycoprotein hormone alpha subunit (GPHA) gene, promoter region.
1835	-	5	5	3	1126	1974	0.664	Gorilla gorilla gorilla dopamine D4 receptor (DRD4) gene, 5' flanking region.
1836	-	4	5	3	228	228	1	Gorilla gorilla gorilla haplotype Gg non-coding region gene sequence.
1837	-	6	9	3	190	190	1	Gorilla gorilla gorilla haplotype Gg non-coding region gene sequence.
1838	-	4	4	3	92	92	1	Gorilla gorilla gorilla haplotype Gg non-coding region gene sequence.
1839	-	5	5	3	329	335	0.986	Gorilla gorilla gorilla haplotype Gg non-coding region gene sequence.
1840	-	4	7	3	617	618	0.999	Gorilla gorilla gorilla haplotype Gg non-coding region gene sequence.
1841	-	4	4	3	278	280	0.995	Gorilla gorilla gorilla haplotype Gg non-coding region gene sequence.
1842	-	7	272	5	169	5075	0.161	Gorilla gorilla gorilla alpha satellite DNA, clone Gor014-3.
1843	-	7	34	3	483	522	0.933	Gorilla gorilla gorilla isolate WL9 NADH dehydrogenase subunit 5 (ND5) gene, partial cds; mitochondrial gene for mitochondrial product.
1844	-	5	12	3	518	640	0.889	Gorilla gorilla gorilla alcohol dehydrogenase 1 (ADH1) gene, intron 2.
1845	-	4	4	2	821	821	1	Gorilla gorilla gorilla dopamine D2 receptor (DRD2) gene, intron 2.
1848	-	5	17	4	522	1746	0.379	Gorilla gorilla gorilla isolate G287.1 semenogelin I (SEMG1) gene, exon 2 and partial cds.
1850	-	4	13	3	491	549	0.969	Gorilla gorilla gorilla isolate G4400.1 truncated semenogelin I (SEMG1) gene, exons 1 and 2 and partial cds.
1851	-	5	8	4	137	249	0.813	Gorilla gorilla gorilla monoamine oxidase A (MAOA) gene, promoter region.
1852	-	6	22	5	726	1944	0.495	Gorilla gorilla gorilla thiopurine S-methyltransferase (TPMT) pseudogene, complete sequence.
1856	-	6	34	6	237	726	0.612	glycophorin A [chimpanzees, peripheral reticulocyte hemolysates, mRNA Partial, 461 nt].
1861	-	12	133	4	642	1191	0.914	Pan troglodytes schweinfurthii isolate Amizero noncoding region 2 genomic sequence.
1862	-	8	113	3	705	1249	0.888	Pan troglodytes ellioti isolate Alex noncoding region 3 genomic sequence.
1863	-	11	123	3	967	1164	0.968	Pan troglodytes ellioti isolate Bernadette noncoding region 4 genomic sequence.
1864	-	11	121	3	1414	1627	0.969	Pan troglodytes ellioti isolate Gah noncoding region 5 genomic sequence.
1865	-	11	120	3	779	958	0.98	Pan troglodytes ellioti isolate Koto noncoding region 6 genomic sequence.
1866	-	12	133	4	803	1422	0.841	Pan troglodytes schweinfurthii isolate Mzee noncoding region 7 genomic sequence.
1867	-	7	105	2	710	776	0.998	Pongo pygmaeus pygmaeus isolate BPPY54 noncoding region 8 genomic sequence.
1868	-	12	132	4	590	809	0.957	Pan troglodytes schweinfurthii isolate Mzee noncoding region 10 genomic sequence.
1869	-	11	119	3	758	814	0.957	Gorilla gorilla graueri intergenic spacer, locus 11, isolate mukisi.
1870	-	7	101	2	755	756	1	Pan troglodytes schweinfurthii isolate Eva noncoding region 12 genomic sequence.
1871	-	11	115	3	684	815	0.923	Pan troglodytes schweinfurthii isolate Mary noncoding region 13 genomic sequence.
1872	-	11	119	3	735	782	0.951	Gorilla gorilla graueri intergenic spacer, locus 14, isolate mukisi.
1873	-	10	115	3	761	819	0.96	Gorilla gorilla graueri intergenic spacer, locus 15, isolate mukisi.
1874	-	11	119	3	764	798	0.998	Pongo pygmaeus pygmaeus isolate BPPY60 noncoding region 16 genomic sequence.
1875	-	11	118	3	735	743	0.995	Gorilla gorilla diehli intergenic spacer, locus 17, isolate nyango.
1876	-	10	114	3	628	678	0.962	Gorilla gorilla graueri intergenic spacer, locus 20, isolate mukisi.
1877	-	11	118	3	705	729	0.982	Gorilla gorilla graueri intergenic spacer, locus 21, isolate tsongo.
1878	-	11	119	3	750	787	0.961	Gorilla gorilla graueri intergenic spacer, locus 22, isolate mukisi.
1879	-	12	128	4	820	1140	0.797	Pan troglodytes schweinfurthii isolate Mzee noncoding region 1 genomic sequence.
1880	-	10	50	7	264	449	0.626	Symphalangus syndactylus syndactylus MHC class II antigen (Hysy-DQA1) gene, Hysy-DQA1*04 allele, promoter region and 5' UTR.
1881	-	6	6	5	3750	5175	0.891	Pongo pygmaeus pygmaeus beta-galactoside-binding lectin precursor (LGALS13P1) pseudogene, complete sequence.
1884	-	6	7	6	212	263	0.87	Orangutan urate oxidase gene, exon 2.
1885	-	6	8	6	163	216	0.85	Orangutan urate oxidase gene, exon 5.
1886	-	12	1576	3	123	605	0.676	Gorilla beringei graueri mitochondrial genes for tRNA-Thr, tRNA-Pro, D-loop, partial and complete sequence, haplotype: GRA16.
1887	-	7	8	3	872	888	0.988	Pan troglodytes schweinfurthii isolate 2 pseudoautosomal boundary Y.
1888	-	11	19	6	576	725	0.973	Gorilla gorilla graueri X chromosome pseudoautosomal boundary region.
1889	-	5	22	2	1048	1060	1	Pan troglodytes schweinfurthii isolate 17 apolipoprotein B (APOB) gene, exons 28 and 29 and partial cds.
1890	-	7	7	4	98	107	0.957	Pan troglodytes schweinfurthii 28S ribosomal RNA gene, partial sequence.
1891	-	6	100	2	1020	1054	0.988	Pan troglodytes schweinfurthii haplotype Pt129 NADH dehydrogenase subunit 2 (ND2) gene, partial cds; mitochondrial gene for mitochondrial product.
1892	-	7	114	3	543	745	0.815	Pan troglodytes schweinfurthii isolate Harriet chromosome 10 noncoding region T1412.
1893	-	7	115	3	448	485	0.97	Pan troglodytes schweinfurthii isolate Kobi chromosome 11 noncoding region T1419.
1894	-	7	114	3	461	558	0.911	Pan troglodytes schweinfurthii isolate Kobi chromosome 12 noncoding region T1482.
1895	-	7	115	3	490	589	0.952	Pan troglodytes schweinfurthii isolate Kobi chromosome 12 noncoding region T2906.
1896	-	7	113	3	460	525	0.949	Pan troglodytes schweinfurthii isolate Kobi chromosome 12 noncoding region T2924.
1897	-	7	114	3	432	543	0.937	Pan troglodytes schweinfurthii isolate Harriet chromosome 14 noncoding region T2963.
1898	-	7	115	3	451	580	0.881	Pan troglodytes schweinfurthii isolate Kobi chromosome 15 noncoding region T2265.
1899	-	7	115	3	471	716	0.757	Pan troglodytes schweinfurthii isolate Harriet chromosome 15 noncoding region T2266.
1900	-	7	73	3	489	718	0.824	Pan troglodytes schweinfurthii isolate Kobi chromosome 16 noncoding region T10604.
1901	-	7	115	3	470	902	0.658	Pan troglodytes schweinfurthii isolate Kobi chromosome 17 noncoding region T2984.
1902	-	7	114	3	440	607	0.862	Pan troglodytes schweinfurthii isolate Kobi chromosome 17 noncoding region T2986.
1903	-	7	113	3	316	763	0.694	Pan troglodytes schweinfurthii isolate Kobi chromosome 17 noncoding region T2987.
1904	-	7	115	3	581	610	0.988	Pan troglodytes schweinfurthii isolate Kobi chromosome 17 noncoding region T2988.
1905	-	7	115	3	495	688	0.822	Pan troglodytes schweinfurthii isolate Kobi chromosome 17 noncoding region T784.
1906	-	7	115	3	423	713	0.716	Pan troglodytes schweinfurthii isolate Kobi chromosome 17 noncoding region T787.
1907	-	7	114	3	490	960	0.702	Pan troglodytes schweinfurthii isolate Harriet chromosome 17 noncoding region T812.
1908	-	7	113	3	528	985	0.669	Pan troglodytes schweinfurthii isolate Kobi chromosome 17 noncoding region T813.
1909	-	8	200	3	433	755	0.788	Pan troglodytes ellioti isolate Damian noncoding region 27 genomic sequence.
1910	-	7	114	3	427	859	0.602	Pan troglodytes schweinfurthii isolate Kobi chromosome 18 noncoding region T1506.
1911	-	7	114	3	521	668	0.865	Pan troglodytes schweinfurthii isolate Harriet chromosome 18 noncoding region T1584.
1912	-	7	111	3	431	499	0.903	Pan troglodytes schweinfurthii isolate Kobi chromosome 18 noncoding region T2557.
1913	-	7	115	3	424	605	0.837	Pan troglodytes schweinfurthii isolate Harriet chromosome 18 noncoding region T2558.
1914	-	7	115	3	493	737	0.762	Pan troglodytes schweinfurthii isolate Kobi chromosome 18 noncoding region T864.
1915	-	8	188	3	447	695	0.812	Pan troglodytes ellioti isolate Gah noncoding region 23 genomic sequence.
1916	-	7	82	3	425	451	0.972	Pan troglodytes schweinfurthii isolate Kobi chromosome 19 noncoding region T946.
1917	-	6	41	2	472	473	1	Pan troglodytes schweinfurthii isolate Kobi chromosome 19 noncoding region T953.
1918	-	7	115	3	432	552	0.857	Pan troglodytes schweinfurthii isolate Kobi chromosome 1 noncoding region T2609.
1919	-	7	115	3	503	594	0.892	Pan troglodytes schweinfurthii isolate Kobi chromosome 20 noncoding region T1636.
1920	-	7	114	3	470	605	0.881	Pan troglodytes schweinfurthii isolate Harriet chromosome 20 noncoding region T2012.
1921	-	7	114	3	518	831	0.741	Pan troglodytes schweinfurthii isolate Harriet chromosome 20 noncoding region T2018.
1922	-	7	115	3	440	484	0.941	Pan troglodytes schweinfurthii isolate Harriet chromosome 20 noncoding region T2019.
1923	-	7	115	3	456	491	0.972	Pan troglodytes schweinfurthii isolate Harriet chromosome 20 noncoding region T2020.
1924	-	7	114	3	476	531	0.933	Pan troglodytes schweinfurthii isolate Harriet chromosome 20 noncoding region T2021.
1925	-	7	82	3	521	522	1	Pan troglodytes schweinfurthii isolate Kobi chromosome 20 noncoding region T2064.
1926	-	7	114	3	507	692	0.845	Pan troglodytes schweinfurthii isolate Kobi chromosome 20 noncoding region T2085.
1927	-	7	83	3	391	415	0.969	Pan troglodytes schweinfurthii isolate Harriet chromosome 20 noncoding region T2191.
1928	-	7	115	3	493	617	0.897	Pan troglodytes schweinfurthii isolate Kobi chromosome 20 noncoding region T2352.
1929	-	7	114	3	416	500	0.912	Pan troglodytes schweinfurthii isolate Kobi chromosome 20 noncoding region T2472.
1930	-	8	200	3	478	735	0.862	Pan troglodytes ellioti isolate Gah noncoding region 26 genomic sequence.
1931	-	7	113	3	522	725	0.802	Pan troglodytes schweinfurthii isolate Kobi chromosome 20 noncoding region T2563.
1932	-	7	83	3	424	447	0.976	Pan troglodytes schweinfurthii isolate Kobi chromosome 20 noncoding region T2568.
1933	-	8	197	3	493	988	0.613	Pan troglodytes ellioti isolate Jacob noncoding region 29 genomic sequence.
1934	-	7	112	3	470	615	0.855	Pan troglodytes schweinfurthii isolate Kobi chromosome 2 noncoding region T2920.
1935	-	7	83	3	442	468	0.985	Pan troglodytes schweinfurthii isolate Kobi chromosome 3 noncoding region T1469.
1936	-	8	191	3	452	783	0.786	Pan troglodytes ellioti isolate Louisa noncoding region 28 genomic sequence.
1937	-	7	82	3	412	846	0.507	Pan troglodytes schweinfurthii isolate Kobi chromosome 5 noncoding region T0151.
1938	-	7	73	3	440	494	0.939	Pan troglodytes schweinfurthii isolate Kobi chromosome 7 noncoding region T2041.
1939	-	8	199	3	417	743	0.809	Pan troglodytes ellioti isolate Kopongo noncoding region 25 genomic sequence.
1940	-	7	114	3	371	698	0.687	Pan troglodytes schweinfurthii isolate Kobi chromosome 9 noncoding region T1386.
1941	-	6	12	4	427	433	0.99	Pan troglodytes schweinfurthii isolate 96 factor VII gene, promoter region.
1942	-	10	17	6	270	349	0.787	Pan troglodytes vellerosus isolate Pt114 preprodynorphin (PDYN) gene, partial cds.
1944	-	8	200	3	470	806	0.92	Pan troglodytes schweinfurthii isolate Mzee noncoding region 30 genomic sequence.
1945	-	6	8	2	611	661	0.984	Pan troglodytes schweinfurthii isolate 2003 ISIS 3020 TMSB4Y pseudogene, exon 1.
1946	-	6	112	2	603	2903	0.42	Pan troglodytes schweinfurthii PR domain zinc finger protein 9 (PRDM9) gene, PRDM9-p2 allele, partial cds.
1947	-	5	34	2	130	358	0.518	Pan troglodytes (isolate Prof, Gombe National Park, Tanzania) mitochondrial cytochrome b (cytb) gene, partial cds.
1950	-	5	5	3	323	385	0.968	Gorilla gorilla graueri dopamine D2 receptor (DRD2) gene, partial sequence.
1951	-	6	6	4	288	290	0.998	Gorilla gorilla graueri phenylalanine hydroxylase (PAH) gene, intron 1.
1952	-	6	6	4	382	422	0.968	Gorilla gorilla graueri phenylalanine hydroxylase (PAH) gene, intron 7.
1953	-	6	6	4	451	491	0.965	Gorilla gorilla graueri retinol binding protein 3 (RBP3) gene, intron 1.
1954	-	5	5	3	363	403	0.96	Gorilla gorilla graueri retinol-binding protein 3 (RBP3) gene, intron 2.
1955	-	6	28	4	792	1145	0.894	Gorilla gorilla graueri HOXB7/HOXB6 intergenic region.
1957	-	8	61	8	302	340	0.994	Hylobates hoolock clone WBG microcephalin (Mcph1) gene, exon 14 and partial cds.
1958	-	4	4	4	190	190	1	Bunopithecus hoolock pituitary adenylyl cyclase activating protein (PACAP) gene, exon 5 and partial cds.
1959	-	6	6	6	110	110	1	Bunopithecus hoolock pituitary adenylyl cyclase activating protein (PACAP) gene, exon 2 and partial cds.
1960	-	4	4	4	132	132	1	Bunopithecus hoolock pituitary adenylyl cyclase activating protein (PACAP) gene, exon 3 and partial cds.
1961	-	4	4	4	99	99	1	Bunopithecus hoolock pituitary adenylyl cyclase activating protein (PACAP) gene, exon 4 and partial cds.
1962	-	6	42	6	266	270	0.999	Bunopithecus hoolock isolate GB FLJ35808 (FLJ35808) gene, exon 8 and partial cds.
1963	-	6	42	6	174	176	1	Hylobates hoolock isolate GB hypothetical protein FLJ35808 (FLJ35808) gene, exon 1 and partial cds.
1964	-	6	42	6	226	256	0.989	Hylobates hoolock isolate GB hypothetical protein FLJ35808 (FLJ35808) gene, exon 2 and partial cds.
1965	-	6	42	6	176	176	1	Hylobates hoolock isolate GB hypothetical protein FLJ35808 (FLJ35808) gene, exon 3 and partial cds.
1966	-	6	42	6	189	203	0.993	Hylobates hoolock isolate GB hypothetical protein FLJ35808 (FLJ35808) gene, exon 4 and partial cds.
1967	-	6	42	6	172	172	1	Hylobates hoolock isolate GB hypothetical protein FLJ35808 (FLJ35808) gene, exon 5 and partial cds.
1968	-	6	42	6	279	392	0.973	Hylobates hoolock isolate GB hypothetical protein FLJ35808 (FLJ35808) gene, exon 6 and partial cds.
1969	-	6	42	6	370	498	0.974	Hylobates hoolock isolate GB hypothetical protein FLJ35808 (FLJ35808) gene, exon 7 and partial cds.
1970	-	7	78	7	612	612	1	Bunopithecus hoolock spermatogenesis associated 16 (NYD-SP12) gene, exon 2 and partial cds.
1971	-	7	78	7	146	146	1	Bunopithecus hoolock spermatogenesis associated 16 (NYD-SP12) gene, exon 3 and partial cds.
1972	-	7	78	7	90	90	1	Bunopithecus hoolock spermatogenesis associated 16 (NYD-SP12) gene, exon 4 and partial cds.
1973	-	7	78	7	85	85	1	Bunopithecus hoolock spermatogenesis associated 16 (NYD-SP12) gene, exon 5 and partial cds.
1974	-	7	78	7	148	148	1	Bunopithecus hoolock spermatogenesis associated 16 (NYD-SP12) gene, exon 6 and partial cds.
1975	-	7	78	7	147	147	1	Bunopithecus hoolock spermatogenesis associated 16 (NYD-SP12) gene, exon 7 and partial cds.
1976	-	7	78	7	110	113	0.974	Bunopithecus hoolock spermatogenesis associated 16 (NYD-SP12) gene, exon 8 and partial cds.
1977	-	7	78	7	165	165	1	Bunopithecus hoolock spermatogenesis associated 16 (NYD-SP12) gene, exon 9 and partial cds.
1978	-	7	78	7	84	84	1	Bunopithecus hoolock spermatogenesis associated 16 (NYD-SP12) gene, exon 10 and partial cds.
1979	-	7	78	7	120	120	1	Bunopithecus hoolock spermatogenesis associated 16 (NYD-SP12) gene, exon 11 and partial cds.
1980	-	4	4	4	466	614	0.912	Bunopithecus hoolock chromodomain protein Y-like isoform a1 (CDYL) mRNA, 5' UTR and partial cds.
1981	-	4	4	4	452	682	0.877	Bunopithecus hoolock chromodomain protein Y-like isoform a1 (CDYL) gene, exon 2.
1982	-	4	4	4	488	523	0.96	Bunopithecus hoolock chromodomain protein Y-like isoform a1 (CDYL) gene, exon 4.
1988	-	5	70	3	1035	1790	0.623	Pan troglodytes vellerosus isolate 90 C-C chemokine receptor-like 2 (CCRL2) gene, exon 2 and partial cds.
1989	-	5	59	3	1193	1487	0.807	Pan troglodytes vellerosus isolate 339 C-X3-C chemokine receptor 1 (CX3CR1) gene, complete cds.
1991	-	13	262	7	535	1031	0.791	Pan troglodytes vellerosus isolate 541 C-C chemokine ligand 5 (RANTES) gene, promoter region and partial cds.
2005	-	4	66	1	630	630	1	Tarsius lariang voucher T75 SRY gene, partial cds.
2007	-	6	7	5	162	208	0.935	Pongo abelii x pygmaeus isolate PR00600 progesterone receptor gene, promoter region.
2010	-	4	24	4	148	357	0.786	Hoolock leuconedys clone A72_Hoolock_leucodenys1_F_A SINE Alu, complete sequence.
