# Supplementary material for: phylotaR: An Automated Pipeline for Retrieving Orthologous DNA Sequences from GenBank in R
Source: Life (Basel). 2018 Jun 5;8(2):20. doi: 10.3390/life8020020 (PMC6027284; doi:10.3390/life8020020)
Supplement: Supplementary file 1 [file life-08-00020-s001.zip › table_s4_b.xlsx]

## Sheet: primates_phylota
Table S4(b). Information for phylogenetically informative clusters (defined as any cluster with more than four TaxIDs) generated with phylotaR for the primates from GenBank release 224. Cluster ID – unique cluster identifier, Parent TaxID – identifier for the parent taxon, TaxIDs – number of unique taxonomic identifiers, GIs – number of sequences, Genera – number of genera, Lmin – minimum sequenc…
Cluster ID	Parent TaxID	TaxIDs	GIs	Genera	Lmin	Lmax	MAD	Defline of longest sequence
1	9443	491	4871	75	252	1153	0.822491	Rhinopithecus roxellana mitochondrion, complete genome
8	9443	319	1636	70	304	980	0.797049	Galago senegalensis mitochondrial DNA, complete genome
0	9443	318	5670	67	253	1837	0.359753	Hylobates muelleri clone tg426 NADH dehydrogenase subunit 3 and NADH dehydrogenase subunit 4L genes, complete sequence; and NADH dehydrogenase subunit 4 gene, partial sequence; mitochondrial
4	9443	307	2015	69	256	720	0.925144	Lagothrix lugens cytochrome c oxidase subunit II-like gene, partial sequence; mitochondrial
13	9443	296	1145	68	308	1595	0.861956	Nycticebus pygmaeus 16S ribosomal RNA gene, complete sequence; mitochondrial
12	9443	283	1290	67	252	1575	0.786688	Cercopithecus mitis opisthostictus voucher RBINS:10595 mitochondrion, partial genome
30	9443	268	965	67	270	1821	0.970844	Daubentonia madagascariensis mitochondrial DNA, complete genome
28	9443	255	979	66	264	842	0.803935	Homo sp. Altai complete mitochondrial genome, isolate Denisova molar
37	9443	249	894	66	273	1026	0.902541	Otolemur crassicaudatus mitochondrion, complete genome
3	9443	246	2083	70	252	1899	0.278464	Saimiri boliviensis growth hormone receptor mRNA, complete cds
43	9443	237	851	66	358	825	0.943292	Lemur catta mitochondrion complete mitochondrial genome
40	9443	227	884	66	537	1050	0.978259	Microcebus arnholdi isolate AMB5.41 mitochondrion, complete genome
19	9443	178	1067	60	262	415	0.91814	Otolemur crassicaudatus isolate OCR-1 ADORA3 gene, partial sequence
52	314293	169	609	42	452	543	0.96761	Chiropotes israelita mitochondrion, complete genome
98	9443	166	276	60	269	1528	0.634855	Daubentonia madagascariensis voucher GEN010_RJS recombination activating protein 1 (Rag1) gene, partial cds
2	9526	157	3362	28	250	1479	0.373047	Homo sapiens isolate HN-SZ754 control region, partial sequence; tRNA-Phe gene, complete sequence; and 12S ribosomal RNA gene, partial sequence; mitochondrial
137	9443	155	198	62	267	662	0.923899	Galago matschiei voucher FMNH_148985 NPAS3.2 gene, intron
158	9443	152	185	61	336	542	0.983794	Daubentonia madagascariensis isolate DMD-5 NEGR1 gene, partial sequence
186	9443	152	167	61	637	951	0.974726	Callithrix geoffroyi isolate CGE-4 AXIN1 gene, partial sequence
197	9443	152	157	60	470	741	0.800571	Microcebus arnholdi AF4/FMR2 family member 2 gene, partial cds
134	9443	149	203	62	283	713	0.953765	Arctocebus calabarensis isolate ACL-1 RPGRIP1 gene, partial sequence
148	9443	149	190	61	404	615	0.910278	Daubentonia madagascariensis isolate DMD-5 SGMS1 gene, partial sequence
166	9443	149	179	60	266	544	0.949135	Otolemur crassicaudatus isolate OCR-1 DMRT1 gene, partial sequence
6	376911	148	1824	26	259	1143	0.844141	Hapalemur griseus griseus isolate dasi511 mitochondrion, partial genome
161	9443	148	183	59	411	747	0.957579	Hylobates agilis isolate HAG-6 FAM123B gene, partial sequence
202	9443	148	154	59	454	627	0.967408	Galago moholi isolate GMO-4 POLA1 gene, partial sequence
204	9443	148	153	59	391	510	0.95512	Galago matschiei voucher FMNH_148985 AFF2 gene, intron
136	9443	147	200	61	386	760	0.754322	Daubentonia madagascariensis isolate DMD-5 RAG2 gene, partial sequence
146	9443	146	191	59	255	580	0.951526	Arctocebus calabarensis isolate ACL-1 FOXP1 gene, partial sequence
153	9443	143	188	56	521	658	0.965143	Galago moholi voucher ABSHER009f SIM1 gene, intron
199	9443	142	156	60	429	567	0.945281	Avahi laniger isolate ALN-1 ZIC3 gene, partial sequence
138	9443	141	197	60	281	696	0.898105	Pongo abelii amyloid beta precursor protein (APP), mRNA
190	9443	141	163	58	341	894	0.561494	Gorilla gorilla isolate Snowflake tyrosinase (Tyr) gene, complete cds
163	9443	140	182	59	342	667	0.960921	Tarsius syrichta isolate TSY-1 MAPKAP1 gene, partial sequence
162	9443	137	182	57	316	558	0.919138	Cercopithecus lhoesti isolate CIH-1 MBD5 gene, partial sequence
205	9443	137	152	56	254	341	0.927651	Galagoides zanzibaricus voucher GZ-UD-002 prepronociceptin (PNOC) gene, partial cds
129	9443	136	217	51	527	950	0.92439	Varecia variegata variegata thyroxine-binding prealbumin (TTR) gene, intron 1
175	9443	136	173	56	304	773	0.960659	Eulemur macaco flavifrons isolate EMC-5 ERC2 gene, partial sequence
213	9443	135	146	55	520	1006	0.984552	Hapalemur griseus isolate HGR-1 CNR1 gene, partial sequence
240	9443	135	139	56	333	606	0.964076	Cheirogaleus medius isolate CMD-1 NPAS3 gene, partial sequence
206	9443	134	152	56	474	716	0.949803	Lepilemur dorsalis isolate LDO-1 LUC7L gene, partial sequence
225	9443	134	140	59	545	790	0.950425	Callithrix penicillata isolate CPE-10 BCOR gene, partial sequence
243	9443	134	138	57	569	613	0.994988	Presbytis comata isolate PCM-1 USH2A gene, partial sequence
68	9443	132	430	40	336	656	0.880112	Callithrix geoffroyi SRY (SRY) gene, partial cds
221	9443	132	142	57	635	1149	0.833848	TSA: Pan troglodytes Chimpanzee_0135436 mRNA sequence
222	9443	132	142	54	480	614	0.954386	Aotus trivirgatus isolate ATR-1 DCTN2 gene, partial sequence
226	9443	132	140	57	362	741	0.92299	Tarsius syrichta isolate TSY-1 FBN1 gene, partial sequence
246	9443	131	137	55	390	743	0.709631	S217P61956RF10.T0 Noemie Pan troglodytes troglodytes STS genomic, sequence tagged site
220	9443	130	142	57	252	363	0.95569	Cebus albifrons isolate CEA-1 PLCB4 gene, partial sequence
254	9443	130	134	57	303	640	0.941674	Hylobates agilis isolate HAG-6 KCNMA1 gene, partial sequence
256	9443	129	133	56	277	409	0.944776	Lagothrix lagotricha isolate LLG-1 CHRNA1 gene, partial sequence
143	9443	128	194	57	274	1037	0.52717	Rhinopithecus brelichi isolate RBR-1 KDM5D gene, partial sequence
179	9443	128	172	51	324	491	0.930552	Tarsius syrichta isolate TSY-1 FES gene, partial sequence
255	9443	128	134	55	531	630	0.982587	Lepilemur ankaranensis isolate LAN-1 DACH1 gene, partial sequence
185	9443	124	167	54	250	673	0.614791	Eulemur fulvus albifrons isolate EFL-7 CREM gene, partial sequence
124	9443	121	225	50	535	846	0.808101	Cacajao calvus isolate CCL-1 CFTR gene, partial sequence
271	9443	120	128	53	690	1809	0.540617	Macaca fascicularis butyrylcholinesterase precursor (BChE) mRNA, complete cds
306	9443	115	119	53	497	802	0.950984	Hylobates lar isolate HLA-1 LRPPRC_171 gene, partial sequence
7	376915	113	1658	17	259	1143	0.839713	Hapalemur griseus griseus isolate dasi511 mitochondrion, partial genome
50	376911	113	694	25	380	980	0.822925	Galago senegalensis mitochondrial DNA, complete genome
14	376911	107	1117	22	346	349	0.997071	Daubentonia madagascariensis mitochondrial DNA, complete genome
307	9443	107	119	50	265	1221	0.413671	TSA: Callithrix jacchus HIPPO_15833 mRNA sequence
17	376911	106	1100	22	458	1404	0.966486	Lemur catta mitochondrion complete mitochondrial genome
365	9443	101	103	45	374	1276	0.952856	Alouatta palliata isolate APL-1 BRCA2 gene, partial sequence
31	376911	99	956	22	511	687	0.980496	Avahi laniger isolate NARA5.12 mitochondrion, complete genome
23	376911	98	1033	17	297	297	1	Propithecus verreauxi coquereli mitochondrial DNA, complete genome
18	376915	97	1076	16	348	348	1	Propithecus verreauxi coquereli mitochondrial DNA, complete genome
20	376915	96	1059	16	458	1404	0.965932	Lemur catta mitochondrion complete mitochondrial genome
24	376915	96	1028	16	297	297	1	Propithecus verreauxi coquereli mitochondrial DNA, complete genome
22	9443	89	1034	41	276	931	0.73347	Cheirogaleus crossleyi isolate AMB5.22 von Willebrand factor (vWF) gene, partial cds
32	376915	89	918	16	511	687	0.979869	Avahi laniger isolate NARA5.12 mitochondrion, complete genome
55	376915	89	603	16	380	975	0.828997	Microcebus griseorufus isolate BEZ7.11 mitochondrion, complete genome
347	9443	86	110	43	633	761	0.973695	Hylobates muelleri isolate HMU-6 UTY gene, partial sequence
401	9443	86	88	42	329	836	0.903137	Galago senegalensis isolate GSE-1 LRPPRC_169 gene, partial sequence
95	376911	84	278	22	1482	1557	0.991653	Cheirogaleus medius mitochondrion, complete genome
96	376911	84	277	22	714	1595	0.983636	Nycticebus pygmaeus 16S ribosomal RNA gene, complete sequence; mitochondrial
103	9443	83	271	23	492	540	0.966325	Cheirogaleus medius isolate KIBO7.9 mitochondrion, complete genome
99	376911	82	273	22	955	1026	0.931742	Otolemur crassicaudatus mitochondrion, complete genome
100	376911	82	271	22	1039	1050	0.994651	Microcebus arnholdi isolate AMB5.41 mitochondrion, complete genome
101	376911	82	271	22	784	825	0.950607	Lemur catta mitochondrion complete mitochondrial genome
102	376911	82	271	22	1787	1821	0.995189	Daubentonia madagascariensis mitochondrial DNA, complete genome
104	376911	82	269	22	492	540	0.966446	Cheirogaleus medius isolate KIBO7.9 mitochondrion, complete genome
295	9443	81	124	39	364	1179	0.645674	S.boliviensis ZFY gene
105	376911	80	267	21	678	681	0.999852	Propithecus verreauxi coquereli mitochondrial DNA, complete genome
5	376911	79	1894	18	251	1798	0.300231	Microcebus rufus isolate TRA8.85 mitochondrion, complete genome
42	9479	79	861	13	291	1285	0.56571	Ateles geoffroyi azuerensis voucher ALM120 cytochrome b gene, partial cds; tRNA-Thr and tRNA-Pro genes, complete sequence; and D-loop, partial sequence; mitochondrial
111	376915	72	237	16	955	957	0.998549	Lemur catta mitochondrial ND1 gene for NADH dehydrogenase subunit 1, complete cds
112	376915	72	237	16	1539	1557	0.991813	Cheirogaleus medius mitochondrion, complete genome
113	376915	72	236	16	814	1588	0.989815	Cheirogaleus crossleyi isolate TRA8.81 mitochondrion, complete genome
114	376915	72	236	16	1042	1050	0.994895	Microcebus arnholdi isolate AMB5.41 mitochondrion, complete genome
115	376915	72	236	16	678	681	0.999832	Propithecus verreauxi coquereli mitochondrial DNA, complete genome
116	376915	72	236	16	784	825	0.950652	Lemur catta mitochondrion complete mitochondrial genome
117	376915	72	236	16	1787	1815	0.998149	Eulemur mongoz complete mitochondrial genome
119	376915	72	234	16	492	540	0.965139	Cheirogaleus medius isolate KIBO7.9 mitochondrion, complete genome
120	9443	69	232	30	316	1096	0.939714	Pan troglodytes vellerosus isolate 12 C-C chemokine receptor 2 transcript variant 2 gene, partial cds
304	9443	64	120	30	933	1035	0.923164	Callithrix geoffroyi isolate 27 melanocortin-1 receptor (MC1R) gene, complete cds
9	376911	63	1473	10	251	1615	0.286269	Microcebus murinus isolate 920FAG mitochondrion, complete genome
10	376915	63	1473	10	251	1615	0.286269	Microcebus murinus isolate 920FAG mitochondrion, complete genome
434	9443	62	75	44	702	1281	0.869435	Miopithecus ogouensis interphotoreceptor retinoid binding protein (IRBP) gene, exon 1 and partial cds
160	9443	61	183	32	252	1644	0.506395	Ateles geoffroyi TRIM5 alpha (TRIM5) mRNA, complete cds
44	376911	59	847	18	294	415	0.914559	Otolemur crassicaudatus isolate OCR-1 ADORA3 gene, partial sequence
11	9443	56	1374	30	257	1541	0.532404	TSA: Callithrix jacchus SKMUSCLE_03728 mRNA sequence
193	9569	56	161	8	346	346	1	Pygathrix nemaeus nemaeus NADH dehydrogenase subunit 3 (ND3) gene, partial cds; tRNA-Arg gene, complete sequence; NADH dehydrogenase subunit 4L (ND4L) and NADH dehydrogenase subunit 4 (ND4) genes, complete cds; and tRNA-His gene, complete sequence; mitochondrial
194	9569	56	161	8	297	297	1	Pygathrix nemaeus nemaeus NADH dehydrogenase subunit 3 (ND3) gene, partial cds; tRNA-Arg gene, complete sequence; NADH dehydrogenase subunit 4L (ND4L) and NADH dehydrogenase subunit 4 (ND4) genes, complete cds; and tRNA-His gene, complete sequence; mitochondrial
195	9569	56	161	8	1373	1378	0.999946	Pygathrix nemaeus nemaeus NADH dehydrogenase subunit 3 (ND3) gene, partial cds; tRNA-Arg gene, complete sequence; NADH dehydrogenase subunit 4L (ND4L) and NADH dehydrogenase subunit 4 (ND4) genes, complete cds; and tRNA-His gene, complete sequence; mitochondrial
15	376915	55	1110	14	397	605	0.90229	Cheirogaleus medius isolate BEMA7.19 D-loop, partial sequence; mitochondrial
88	9569	54	294	9	392	1153	0.714477	Rhinopithecus roxellana mitochondrion, complete genome
364	9443	54	103	35	250	1729	0.398126	Cebus albifrons epsilon-globin gene, complete cds, gamma1-globin gene, complete cds, gamma2-globin gene, complete cds, and eta-globin pseudogene
168	314293	50	178	19	350	1592	0.693136	Lophocebus aterrimus TSPY gene, partial sequence
366	314293	47	102	23	267	1513	0.32445	Callicebus moloch beta-2-microglobulin precursor (B2m) gene, complete cds
45	376915	46	829	10	294	412	0.920538	Cheirogaleus medius isolate CMD-1 ADORA3 gene, partial sequence
74	9569	46	362	8	283	1227	0.589692	Trachypithecus shortridgei mitochondrion, complete genome
371	9569	46	100	8	1800	1812	0.997555	Nasalis larvatus mitochondrion, complete genome
575	376911	46	58	19	804	951	0.964121	Cheirogaleus medius isolate CMD-1 AXIN1 gene, partial sequence
703	376911	46	48	18	545	741	0.858778	Microcebus arnholdi AF4/FMR2 family member 2 gene, partial cds
27	376911	45	979	13	276	931	0.728978	Cheirogaleus crossleyi isolate AMB5.22 von Willebrand factor (vWF) gene, partial cds
505	376911	45	63	19	392	612	0.904684	Euoticus elegantulus voucher AMNH_269911 ATP-binding cassette sub-family A (ABCA1) gene, intron
536	376911	45	61	19	600	716	0.945004	Lepilemur dorsalis isolate LDO-1 LUC7L gene, partial sequence
447	9533	44	72	1	520	952	0.990284	Cercopithecus mitis heymansi voucher RMCA:86.025-M-0005 mitochondrion, partial genome
448	9533	44	72	1	910	1562	0.985097	Cercopithecus pogonias nigripes voucher NHMUK:ZD.1965.3908A mitochondrion, partial genome
215	376911	43	144	16	535	689	0.916757	Hapalemur griseus isolate HGR-1 CFTR gene, partial sequence
33	376911	41	904	11	553	738	0.832533	Cheirogaleus crossleyi isolate AMB5.22 alpha fibrinogen (FIBA) gene, partial cds
34	376911	41	904	11	553	738	0.832533	Cheirogaleus crossleyi isolate AMB5.22 alpha fibrinogen (FIBA) gene, partial cds
767	9443	41	44	36	318	1646	0.285113	Macaca sylvanus mitochondrial cytochrome c somatic (CYCS) gene, complete cds; nuclear gene for mitochondrial product
29	376915	40	974	9	276	931	0.728988	Cheirogaleus crossleyi isolate AMB5.22 von Willebrand factor (vWF) gene, partial cds
771	376911	40	43	19	550	627	0.974445	Galago moholi isolate GMO-4 POLA1 gene, partial sequence
36	376915	39	902	9	553	738	0.832396	Cheirogaleus crossleyi isolate AMB5.22 alpha fibrinogen (FIBA) gene, partial cds
615	376911	39	54	16	521	1528	0.609245	Daubentonia madagascariensis voucher GEN010_RJS recombination activating protein 1 (Rag1) gene, partial cds
790	376911	39	42	18	566	630	0.977286	Lepilemur ankaranensis isolate LAN-1 DACH1 gene, partial sequence
791	376911	39	42	18	390	540	0.953704	Eulemur mongoz isolate EMO-1 ATXN7 gene, partial sequence
814	376911	39	41	19	423	510	0.952319	Galago matschiei voucher FMNH_148985 AFF2 gene, intron
38	30615	38	892	5	259	1141	0.944563	Cheirogaleus medius mitochondrion, complete genome
171	376919	38	175	6	369	1140	0.929965	Callicebus lugens isolate CRB 2205 cytochrome b (cytb) gene, complete cds; mitochondrial
812	376911	38	41	19	486	662	0.95413	Galago matschiei voucher FMNH_148985 NPAS3.2 gene, intron
862	9443	38	39	37	1197	1249	0.988586	Cercopithecus solatus partial VWF gene for von Willebrand factor
16	30615	37	1101	5	384	1798	0.27412	Microcebus rufus isolate TRA8.85 mitochondrion, complete genome
49	30615	37	739	5	511	684	0.980325	Microcebus murinus cytochrome c oxidase subunit II (COII) gene, mitochondrial gene encoding mitochondrial protein, complete cds
598	9533	37	56	1	461	522	0.991414	Cercopithecus diana voucher MfN<DEU>:5186 mitochondrion, partial genome
627	9533	37	53	1	281	297	0.998285	Cercopithecus diana voucher MfN<DEU>:5186 mitochondrion, partial genome
865	376911	37	38	18	348	544	0.971362	Otolemur crassicaudatus isolate OCR-1 DMRT1 gene, partial sequence
51	9443	36	681	20	250	1613	0.237799	Cebus apella MHC class II antigen (CEAP-DRB) pseudogene, CEAP-DRB*W3201 allele, partial sequence
335	376913	36	113	20	287	1784	0.489672	african green monkey kpni family interspersed repeat; ls1
487	9443	36	66	25	302	1066	0.927156	Pan troglodytes troglodytes isolate 80 C-X-C chemokine receptor 4 (CXCR4) gene, partial cds
866	376915	36	38	10	575	741	0.880744	Microcebus arnholdi AF4/FMR2 family member 2 gene, partial cds
895	376911	36	37	17	461	580	0.966682	Arctocebus calabarensis isolate ACL-1 FOXP1 gene, partial sequence
915	376911	36	36	18	431	542	0.991902	Daubentonia madagascariensis isolate DMD-5 NEGR1 gene, partial sequence
789	376911	35	42	18	480	610	0.935675	Daubentonia madagascariensis isolate DMD-5 DCTN2 gene, partial sequence
813	376911	35	41	18	471	681	0.903728	Varecia variegata variegata isolate VVA-2 APP gene, partial sequence
864	376911	35	38	18	411	736	0.965925	Galago matschiei voucher FMNH_148985 APC membrane recruitment protein 1 (FAM123B) gene, partial cds
938	376911	35	35	18	483	662	0.972594	Avahi laniger isolate ALN-1 MAPKAP1 gene, partial sequence
80	30615	34	336	5	348	348	1	Cheirogaleus medius isolate JP6 cytochrome oxidase subunit III (COIII) gene, partial cds; tRNA-Gly gene, complete sequence; NADH dehydrogenase subunit 3 (ND3) gene, complete cds; tRNA-Arg gene, complete sequence; NADH dehydrogenase subunit 4L (ND4L) and NADH dehydrogenase subunit 4 (ND4) genes, complete cds; tRNA-His and tRNA-Ser genes, complete sequence; and tRNA-Leu gene, partial sequence; mito…
81	30615	34	336	5	1373	1378	0.999603	Cheirogaleus medius isolate JP6 cytochrome oxidase subunit III (COIII) gene, partial cds; tRNA-Gly gene, complete sequence; NADH dehydrogenase subunit 3 (ND3) gene, complete cds; tRNA-Arg gene, complete sequence; NADH dehydrogenase subunit 4L (ND4L) and NADH dehydrogenase subunit 4 (ND4) genes, complete cds; tRNA-His and tRNA-Ser genes, complete sequence; and tRNA-Leu gene, partial sequence; mito…
82	30615	34	335	5	297	297	1	Cheirogaleus medius isolate JP6 cytochrome oxidase subunit III (COIII) gene, partial cds; tRNA-Gly gene, complete sequence; NADH dehydrogenase subunit 3 (ND3) gene, complete cds; tRNA-Arg gene, complete sequence; NADH dehydrogenase subunit 4L (ND4L) and NADH dehydrogenase subunit 4 (ND4) genes, complete cds; tRNA-His and tRNA-Ser genes, complete sequence; and tRNA-Leu gene, partial sequence; mito…
210	376917	34	147	8	267	1140	0.881657	Galago senegalensis mitochondrial DNA, complete genome
260	376915	34	131	10	562	689	0.92116	Hapalemur griseus isolate HGR-1 CFTR gene, partial sequence
614	314294	34	55	14	452	1573	0.879524	Macaca hecki 1 IRBP (IRBP) gene, intron 3 and partial cds
701	9443	34	49	25	1881	1887	0.997469	Pygathrix nemaeus nemaeus SAM domain and HD domain-containing protein (SAMHD1) mRNA, complete cds
702	9526	34	49	15	395	421	0.970624	Pygathrix cinerea 1 RL-2012 SMC protein (SMCY7) gene, exon 8 and partial cds
768	9443	34	44	27	373	783	0.884506	Saimiri sciureus prion protein (PRNP) mRNA, complete cds
825	376911	34	40	19	435	760	0.761842	Daubentonia madagascariensis isolate DMD-5 RAG2 gene, partial sequence
894	376911	34	37	19	533	740	0.932031	Eulemur rufus isolate ERF-1 DENND5A gene, partial sequence
912	376911	34	36	16	583	658	0.969098	Galago moholi voucher ABSHER009f SIM1 gene, intron
929	314293	34	36	23	451	1818	0.736249	Ateles belzebuth interphotoreceptor retinoid-binding protein (IRBP) gene, intron 1, complete sequence
227	9443	33	140	18	309	355	0.993179	Avahi laniger clone E1-1 short-wave sensitive type 1 opsin (SWS) gene, exon 1 and partial cds
411	9479	33	82	17	294	856	0.720353	Aotus lemurinus marker 306 genomic sequence
486	9479	33	66	17	483	946	0.743193	Chiropotes satanas 1q31.3 non-coding marker, genomic sequence
564	9479	33	60	16	357	631	0.791521	Aotus lemurinus 3q22.2 non-coding marker, genomic sequence
602	9479	33	56	17	494	869	0.743363	Aotus lemurinus Xq22.1 non-coding marker, genomic sequence
670	314293	33	51	21	350	1036	0.665266	Pan troglodytes troglodytes isolate 266 glucose-6-phosphate dehydrogenase (G6PD) gene, exons 3 through 5 and partial cds
719	9479	33	47	17	377	859	0.660763	Aotus lemurinus 6p22.3 non-coding marker, genomic sequence
893	376911	33	37	18	562	729	0.957179	Lepilemur ankaranensis isolate LAN-1 FBN1 gene, partial sequence
913	376911	33	36	19	428	615	0.931662	Daubentonia madagascariensis isolate DMD-5 SGMS1 gene, partial sequence
914	376911	33	36	17	262	341	0.945015	Galagoides zanzibaricus voucher GZ-UD-002 prepronociceptin (PNOC) gene, partial cds
70	30614	32	386	2	297	1140	0.578368	Lepilemur ruficaudatus cytochrome b (cytb) gene, complete cds; mitochondrial gene for mitochondrial product
251	30615	32	134	5	380	975	0.944087	Microcebus griseorufus isolate BEZ7.11 mitochondrion, complete genome
267	314293	32	129	17	341	1784	0.540711	Saimiri sciureus Duffy antigen/chemokine receptor (DARC) gene, complete cds
390	314293	32	92	19	374	691	0.761939	Homo sapiens ABO gene for transferase A, alpha 1-3-N-acetylgalactosaminyltransferase, complete cds, allele: ABO*A1.02
437	9569	32	74	8	394	1554	0.918101	Presbytis melalophos mitochondrion, complete genome
443	9443	32	73	22	714	1002	0.993137	Cercopithecus lhoesti isolate PR00283Celh bitter taste receptor TAS2R38 (TAS2R38) gene, complete cds
694	376915	32	49	10	392	611	0.910618	Lepilemur ruficaudatus ATP-binding cassette sub-family A (ABC1) gene, partial sequence
737	9479	32	46	17	420	656	0.731873	Aotus lemurinus 10p12.33 non-coding marker, genomic sequence
738	9479	32	46	17	621	1157	0.659427	Alouatta caraya 2p22.3 non-coding marker, genomic sequence
774	376915	32	43	10	635	716	0.948162	Lepilemur dorsalis isolate LDO-1 LUC7L gene, partial sequence
843	376915	32	39	10	869	951	0.974332	Cheirogaleus medius isolate CMD-1 AXIN1 gene, partial sequence
937	376911	32	35	18	429	567	0.932426	Avahi laniger isolate ALN-1 ZIC3 gene, partial sequence
978	376911	32	33	19	595	713	0.954269	Arctocebus calabarensis isolate ACL-1 RPGRIP1 gene, partial sequence
69	376915	31	387	6	503	605	0.929413	Cheirogaleus medius isolate BEMA7.19 D-loop, partial sequence; mitochondrial
76	30614	31	343	2	380	960	0.794728	Megaladapis edwardsi mitochondrion, complete genome
389	9479	31	93	15	348	1497	0.53242	Brachyteles arachnoides isolate CPRJ2160 methyl CpG binding protein 2 transcript variant 2 (MECP2) mRNA, complete cds, alternatively spliced
413	9569	31	81	8	386	957	0.911632	Trachypithecus phayrei phayrei mitochondrion, partial genome
585	9443	31	58	21	490	1101	0.89555	Eulemur fulvus alpha(1,2)fucosyltransferase (FUTH) gene, complete cds
601	9479	31	56	15	341	876	0.674494	Aotus lemurinus 1p31.1 non-coding marker, genomic sequence
720	9526	31	47	13	387	833	0.935864	Hylobates moloch isolate J13 ubiquitously transcribed tetratricopeptide repeat protein (UTY) gene, intron 18 and partial cds
788	376911	31	42	16	702	1275	0.819533	Euoticus elegantulus interphotoreceptor retinoid binding protein (IRBP) gene, exon 1 and partial cds
992	376911	31	32	17	447	639	0.901506	Hapalemur occidentalis isolate HOC-1 KCNMA1 gene, partial sequence
993	376911	31	32	18	570	612	0.997345	Daubentonia madagascariensis isolate DMD-5 USH2A gene, partial sequence
77	9452	30	340	1	380	955	0.798851	Lepilemur otto isolate BIBO7.1 mitochondrion, complete genome
87	378855	30	314	4	366	1285	0.435342	Ateles geoffroyi azuerensis voucher ALM120 cytochrome b gene, partial cds; tRNA-Thr and tRNA-Pro genes, complete sequence; and D-loop, partial sequence; mitochondrial
131	378855	30	211	4	307	1140	0.704319	Alouatta seniculus macconnelli mitochondrial cytb gene for cytochrome b
451	9569	30	71	8	1354	1580	0.986548	Trachypithecus phayrei phayrei mitochondrion, partial genome
474	9569	30	67	8	500	685	0.990544	Trachypithecus shortridgei nuclear copy of mitochondrial genome and flanking genomic sequence
491	9569	30	65	8	955	958	0.997318	Rhinopithecus roxellana mitochondrion, complete genome
492	9569	30	65	8	1042	1045	0.997527	Trachypithecus shortridgei nuclear copy of mitochondrial genome and flanking genomic sequence
493	9569	30	65	8	680	684	0.996041	Trachypithecus phayrei phayrei mitochondrion, partial genome
494	9569	30	65	8	784	784	1	Trachypithecus obscurus mitochondrion, complete genome
495	9569	30	65	8	521	528	0.994522	Trachypithecus phayrei phayrei mitochondrion, partial genome
842	376915	30	39	9	521	1528	0.589274	Lepilemur edwardsi voucher CO005 recombination activating protein 1 (Rag1) gene, partial cds
979	376911	30	33	18	648	790	0.947833	Microcebus murinus isolate CMI-3 BCOR gene, partial sequence
1009	9479	30	32	16	441	902	0.555086	Leontopithecus chrysomelas marker m003 genomic sequence
1021	9479	30	31	16	313	745	0.606928	Cacajao calvus marker 888 genomic sequence
1023	9479	30	31	16	476	896	0.936132	Callicebus nigrifrons marker m043_044 genomic sequence
1024	9479	30	31	16	505	856	0.804153	Aotus lemurinus marker 399 genomic sequence
1025	9479	30	31	16	502	734	0.730333	Cacajao calvus marker 136 genomic sequence
1026	314293	30	31	19	593	690	0.948294	Papio papio voucher Brookfield Zoo-95-25043 glucose-6-phosphate dehydrogenase (G6PD) gene, intron 5
1048	9479	30	30	16	679	752	0.987145	Saimiri ustus marker mC21_01 genomic sequence
1049	9479	30	30	16	487	732	0.950182	Alouatta caraya marker m_201 genomic sequence
155	9577	29	187	3	985	1141	0.998514	Hylobates agilis mitochondrial DNA, complete genome
689	9479	29	50	17	420	737	0.841737	Ateles belzebuth 5p15.33 non-coding marker, genomic sequence
806	9569	29	42	9	429	609	0.918797	Pygathrix bieti SRY gene, partial cds
1022	9479	29	31	16	511	869	0.66955	Cacajao calvus marker 252 genomic sequence
1029	376911	29	30	17	670	768	0.958203	Propithecus tattersalli isolate PTA-1 LRPPRC_171 gene, partial sequence
1050	9479	29	30	15	452	780	0.630385	Ateles belzebuth marker 066 genomic sequence
1052	9479	29	30	15	429	709	0.664551	Cacajao calvus marker 399 genomic sequence
1053	9479	29	30	16	274	814	0.406102	Cacajao calvus marker 374 genomic sequence
1086	9479	29	29	16	643	795	0.947343	Pithecia irrorata marker mC13_02 genomic sequence
1087	9479	29	29	16	412	750	0.957747	Aotus lemurinus marker m252 genomic sequence
1090	9479	29	29	16	518	560	0.97697	Ateles geoffroyi marker m016 genomic sequence
78	30614	28	337	1	348	348	1	Lepilemur edwardsi isolate JP163 cytochrome oxidase subunit III (COIII) gene, partial cds; tRNA-Gly gene, complete sequence; NADH dehydrogenase subunit 3 (ND3) gene, complete cds; tRNA-Arg gene, complete sequence; NADH dehydrogenase subunit 4L (ND4L) and NADH dehydrogenase subunit 4 (ND4) genes, complete cds; tRNA-His and tRNA-Ser genes, complete sequence; and tRNA-Leu gene, partial sequence; mit…
79	9452	28	337	1	348	348	1	Lepilemur edwardsi isolate JP163 cytochrome oxidase subunit III (COIII) gene, partial cds; tRNA-Gly gene, complete sequence; NADH dehydrogenase subunit 3 (ND3) gene, complete cds; tRNA-Arg gene, complete sequence; NADH dehydrogenase subunit 4L (ND4L) and NADH dehydrogenase subunit 4 (ND4) genes, complete cds; tRNA-His and tRNA-Ser genes, complete sequence; and tRNA-Leu gene, partial sequence; mit…
85	30614	28	320	1	386	1744	0.373133	Lepilemur ahmansoni isolate KIBO22 mitochondrion, complete genome
86	9452	28	320	1	386	1744	0.373133	Lepilemur ahmansoni isolate KIBO22 mitochondrion, complete genome
89	30614	28	292	2	1376	1378	0.999995	Lepilemur edwardsi isolate JP207 cytochrome oxidase subunit III (COIII) gene, partial cds; tRNA-Gly gene, complete sequence; NADH dehydrogenase subunit 3 (ND3) gene, complete cds; tRNA-Arg gene, complete sequence; NADH dehydrogenase subunit 4L (ND4L) and NADH dehydrogenase subunit 4 (ND4) genes, complete cds; tRNA-His and tRNA-Ser genes, complete sequence; and tRNA-Leu gene, partial sequence; mit…
394	30615	28	88	5	1518	1588	0.996157	Cheirogaleus crossleyi isolate TRA8.81 mitochondrion, complete genome
395	30615	28	88	5	955	956	0.99899	Microcebus murinus isolate 203A mitochondrion, complete genome
396	30615	28	88	5	1042	1050	0.997489	Microcebus arnholdi isolate AMB5.41 mitochondrion, complete genome
397	30615	28	88	5	1539	1557	0.992402	Cheirogaleus medius mitochondrion, complete genome
398	30615	28	88	5	678	681	0.999549	Cheirogaleus medius mitochondrion, complete genome
399	30615	28	88	5	784	784	1	Cheirogaleus medius mitochondrion, complete genome
400	30615	28	88	5	1812	1812	1	Cheirogaleus medius mitochondrion, complete genome
402	30615	28	86	5	519	540	0.971964	Cheirogaleus medius isolate KIBO7.9 mitochondrion, complete genome
690	314293	28	50	15	828	1170	0.855043	Callithrix sp. oxytocin receptor (OXTR) mRNA, complete cds
1051	9479	28	30	15	410	884	0.70313	Cacajao calvus marker 636 genomic sequence
1058	376911	28	29	17	539	773	0.952045	Eulemur macaco flavifrons isolate EMC-5 ERC2 gene, partial sequence
1088	9479	28	29	15	280	740	0.487698	Ateles belzebuth marker 897 genomic sequence
1089	9479	28	29	15	512	844	0.656153	Aotus lemurinus marker 659 genomic sequence
1100	376911	28	28	14	620	691	0.960513	Loris tardigradus sterol regulatory element-binding transcription factor (SREBF2) gene, partial sequence
1101	376911	28	28	14	780	828	0.979943	Eulemur macaco macaco zinc finger protein 202-like gene, partial sequence
1102	376911	28	28	14	676	741	0.967756	Lepilemur ruficaudatus leucine-rich PPR motif-containing protein gene gene, partial sequence
1103	376911	28	28	14	825	893	0.962166	Otolemur garnettii garnettii leucine-rich PPR motif-containing protein gene, partial sequence
1104	376911	28	28	14	760	817	0.963411	Microcebus murinus cystic fibrosis transmembrane conductance (CFTR) gene, partial sequence
1105	376911	28	28	14	759	821	0.971768	Eulemur fulvus collaris clone EFC395, genomic sequence
1106	376911	28	28	14	703	758	0.970128	Eulemur macaco flavifrons cytomatrix protein p110 gene, partial sequence
1122	9479	28	28	14	288	842	0.813539	Saguinus niger marker mC17_04 genomic sequence
1123	9479	28	28	16	575	669	0.980248	Aotus vociferans marker mC16_02 genomic sequence
1124	9479	28	28	15	468	839	0.925932	Callicebus nigrifrons marker m265 genomic sequence
1125	9479	28	28	14	493	934	0.73069	Aotus lemurinus marker m232 genomic sequence
1126	9479	28	28	15	614	1040	0.938255	Callithrix penicillata marker m224 genomic sequence
1127	9479	28	28	16	446	611	0.923252	Leontopithecus chrysomelas marker m223 genomic sequence
1128	9479	28	28	15	266	511	0.861127	Alouatta caraya marker m220 genomic sequence
1129	9479	28	28	16	360	616	0.925441	Callithrix kuhlii marker m219 genomic sequence
1130	9479	28	28	15	511	547	0.992818	Callithrix kuhlii marker m217 genomic sequence
1131	9479	28	28	15	471	687	0.950354	Lagothrix lagotricha marker m210 genomic sequence
1132	9479	28	28	16	257	397	0.915887	Aotus lemurinus marker m202 genomic sequence
1135	9479	28	28	16	324	367	0.985889	Callithrix penicillata marker m033 genomic sequence
1138	376911	28	28	14	620	691	0.960513	Loris tardigradus sterol regulatory element-binding transcription factor (SREBF2) gene, partial sequence
1139	376911	28	28	14	780	828	0.979943	Eulemur macaco macaco zinc finger protein 202-like gene, partial sequence
1140	376911	28	28	14	676	741	0.967756	Lepilemur ruficaudatus leucine-rich PPR motif-containing protein gene gene, partial sequence
1141	376911	28	28	14	825	893	0.962166	Otolemur garnettii garnettii leucine-rich PPR motif-containing protein gene, partial sequence
1142	376911	28	28	14	760	817	0.963411	Microcebus murinus cystic fibrosis transmembrane conductance (CFTR) gene, partial sequence
1143	376911	28	28	14	759	821	0.971768	Eulemur fulvus collaris clone EFC395, genomic sequence
1144	376911	28	28	14	703	758	0.970128	Eulemur macaco flavifrons cytomatrix protein p110 gene, partial sequence
21	13149	27	1050	1	384	1798	0.27048	Microcebus rufus isolate TRA8.85 mitochondrion, complete genome
73	9452	27	380	1	297	1140	0.578223	Lepilemur ruficaudatus cytochrome b (cytb) gene, complete cds; mitochondrial gene for mitochondrial product
90	30614	27	290	1	297	297	1	Lepilemur edwardsi isolate JP163 cytochrome oxidase subunit III (COIII) gene, partial cds; tRNA-Gly gene, complete sequence; NADH dehydrogenase subunit 3 (ND3) gene, complete cds; tRNA-Arg gene, complete sequence; NADH dehydrogenase subunit 4L (ND4L) and NADH dehydrogenase subunit 4 (ND4) genes, complete cds; tRNA-His and tRNA-Ser genes, complete sequence; and tRNA-Leu gene, partial sequence; mit…
91	9452	27	290	1	297	297	1	Lepilemur edwardsi isolate JP163 cytochrome oxidase subunit III (COIII) gene, partial cds; tRNA-Gly gene, complete sequence; NADH dehydrogenase subunit 3 (ND3) gene, complete cds; tRNA-Arg gene, complete sequence; NADH dehydrogenase subunit 4L (ND4L) and NADH dehydrogenase subunit 4 (ND4) genes, complete cds; tRNA-His and tRNA-Ser genes, complete sequence; and tRNA-Leu gene, partial sequence; mit…
92	9452	27	290	1	1376	1378	0.999995	Lepilemur edwardsi isolate JP207 cytochrome oxidase subunit III (COIII) gene, partial cds; tRNA-Gly gene, complete sequence; NADH dehydrogenase subunit 3 (ND3) gene, complete cds; tRNA-Arg gene, complete sequence; NADH dehydrogenase subunit 4L (ND4L) and NADH dehydrogenase subunit 4 (ND4) genes, complete cds; tRNA-His and tRNA-Ser genes, complete sequence; and tRNA-Leu gene, partial sequence; mit…
886	9443	27	38	19	378	1480	0.638709	Colobus guereza chromosome 1 ASPM (ASPM) gene, complete cds
990	9443	27	33	20	369	1567	0.382259	Nomascus leucogenys glycoprotein, alpha-galactosyltransferase 1 pseudogene (GGTA1P), non-coding RNA
1013	376911	27	31	17	635	984	0.948958	Cheirogaleus medius isolate CMD-1 EDG1 gene, partial sequence
1098	376911	27	28	15	333	606	0.939121	Cheirogaleus medius isolate CMD-1 NPAS3 gene, partial sequence
1107	376915	27	28	10	510	576	0.984561	Lepilemur ruficaudatus isolate LER-1 FOXP1 gene, partial sequence
1108	376915	27	28	10	520	542	0.985372	Microcebus murinus isolate CMI-3 DMRT1 gene, partial sequence
1133	9479	27	28	15	497	671	0.790026	Cacajao calvus marker 964 genomic sequence
1134	9479	27	28	15	422	668	0.701935	Cacajao calvus marker 703 genomic sequence
1136	9479	27	28	14	377	718	0.587495	Cacajao calvus marker 813 genomic sequence
1149	376911	27	27	17	495	558	0.978959	Otolemur crassicaudatus isolate OCR-1 MBD5 gene, partial sequence
1171	9479	27	27	15	384	625	0.966222	Aotus vociferans marker mC16_01 genomic sequence
1172	9479	27	27	14	643	723	0.977819	Saguinus martinsi marker m258 genomic sequence
1173	9479	27	27	16	284	321	0.970809	Leontopithecus chrysomelas marker m045 genomic sequence
107	9445	26	249	5	290	1143	0.82583	Hapalemur griseus griseus isolate dasi511 mitochondrion, partial genome
285	376911	26	124	11	309	355	0.995252	Avahi laniger clone E1-1 short-wave sensitive type 1 opsin (SWS) gene, exon 1 and partial cds
328	378855	26	114	4	566	720	0.94961	Lagothrix lugens cytochrome c oxidase subunit II-like gene, partial sequence; mitochondrial
489	30614	26	65	2	684	684	1	Lepilemur ruficaudatus specimen-voucher SMG7395M cytochrome oxidase subunit II (COII) gene, complete cds; mitochondrial gene for mitochondrial product
523	30614	26	62	2	1494	1579	0.995168	Lepilemur ruficaudatus isolate KIR6.5 mitochondrion, complete genome
524	30614	26	62	2	955	957	0.997978	Megaladapis edwardsi mitochondrion, complete genome
525	30614	26	62	2	1042	1044	0.998177	Megaladapis edwardsi mitochondrion, complete genome
526	30614	26	62	2	1542	1554	0.993679	Lepilemur ruficaudatus mitochondrion, complete genome
527	30614	26	62	2	784	784	1	Lepilemur hubbardorum isolate ZOMB6.3 mitochondrion, complete genome
528	30614	26	62	2	1812	1812	1	Lepilemur hubbardorum isolate ZOMB6.3 mitochondrion, complete genome
739	314293	26	46	15	294	1848	0.325416	Cercopithecus neglectus bst2 gene for bone marrow stromal cell antigen 2
987	9569	26	33	9	675	932	0.961113	Pygathrix nigripes isolate PNI-1 TTR gene, partial sequence
1030	376911	26	30	16	374	475	0.980772	Daubentonia madagascariensis isolate DMD-5 TYR gene, partial sequence
1031	376911	26	30	15	724	1006	0.975182	Hapalemur griseus isolate HGR-1 CNR1 gene, partial sequence
1059	376911	26	29	16	290	360	0.974042	Lepilemur ankaranensis isolate LAN-1 PLCB4 gene, partial sequence
1148	376911	26	27	16	292	391	0.938145	Propithecus tattersalli isolate PTA-1 CHRNA1 gene, partial sequence
1150	376915	26	27	10	570	621	0.992187	Cheirogaleus medius isolate CMD-1 POLA1 gene, partial sequence
1151	376915	26	27	10	566	630	0.984009	Lepilemur ankaranensis isolate LAN-1 DACH1 gene, partial sequence
1152	376915	26	27	10	390	540	0.972908	Eulemur mongoz isolate EMO-1 ATXN7 gene, partial sequence
1174	9479	26	27	14	475	707	0.693436	Cacajao calvus marker 507 genomic sequence
1180	376915	26	26	10	431	541	0.990971	Cheirogaleus medius isolate CMD-1 NEGR1 gene, partial sequence
1198	9479	26	26	15	335	652	0.936527	Lagothrix lagotricha marker mC13_04 genomic sequence
1199	9479	26	26	16	423	543	0.95743	Cebus xanthosternos marker m263 genomic sequence
1200	9479	26	26	15	266	423	0.969631	Ateles belzebuth marker m216 genomic sequence
1201	9479	26	26	14	451	486	0.978316	Alouatta caraya marker m215 genomic sequence
1203	9443	26	26	26	676	1691	0.660169	Lemur catta TTN gene, complete sequence
53	13149	25	605	1	307	1140	0.92736	Microcebus ravelobensis YLE66 cytochrome b (cytb) gene, complete cds; mitochondrial gene for mitochondrial product
56	13149	25	557	1	511	684	0.97471	Microcebus murinus cytochrome c oxidase subunit II (COII) gene, mitochondrial gene encoding mitochondrial protein, complete cds
108	38068	25	249	3	366	1285	0.402835	Ateles geoffroyi azuerensis voucher ALM120 cytochrome b gene, partial cds; tRNA-Thr and tRNA-Pro genes, complete sequence; and D-loop, partial sequence; mitochondrial
506	9452	25	63	1	684	684	1	Lepilemur ruficaudatus specimen-voucher SMG7395M cytochrome oxidase subunit II (COII) gene, complete cds; mitochondrial gene for mitochondrial product
549	30614	25	60	1	681	681	1	Lepilemur hubbardorum isolate ZOMB6.3 mitochondrion, complete genome
550	30614	25	60	1	492	522	0.995498	Lepilemur hubbardorum isolate ZOMB6.3 mitochondrion, complete genome
551	9452	25	60	1	1494	1579	0.99543	Lepilemur ruficaudatus isolate KIR6.5 mitochondrion, complete genome
552	9452	25	60	1	955	955	1	Lepilemur hubbardorum isolate ZOMB6.3 mitochondrion, complete genome
553	9452	25	60	1	1042	1043	0.999073	Lepilemur ruficaudatus mitochondrion, complete genome
554	9452	25	60	1	1542	1554	0.993726	Lepilemur ruficaudatus mitochondrion, complete genome
555	9452	25	60	1	681	681	1	Lepilemur hubbardorum isolate ZOMB6.3 mitochondrion, complete genome
556	9452	25	60	1	784	784	1	Lepilemur hubbardorum isolate ZOMB6.3 mitochondrion, complete genome
557	9452	25	60	1	1812	1812	1	Lepilemur hubbardorum isolate ZOMB6.3 mitochondrion, complete genome
558	9452	25	60	1	492	522	0.995498	Lepilemur hubbardorum isolate ZOMB6.3 mitochondrion, complete genome
659	314293	25	52	16	286	1852	0.49514	Chlorocebus aethiops aethiops haplotype 5 apolipoprotein B mRNA editing enzyme, catalytic polypeptide-like 3G (APOBEC3G) gene, complete cds
861	9479	25	39	16	503	870	0.722458	Aotus lemurinus marker 281 genomic sequence
1181	376915	25	26	10	453	496	0.9817	Microcebus murinus isolate CMI-3 AFF2 gene, partial sequence
1202	9479	25	26	14	341	728	0.613905	Ateles belzebuth marker 270 genomic sequence
1209	376915	25	25	10	572	662	0.98145	Avahi laniger isolate ALN-1 MAPKAP1 gene, partial sequence
1240	9479	25	25	13	484	537	0.969088	Cebus albifrons marker mC12_01 genomic sequence
1241	9479	25	25	15	491	701	0.954693	Aotus lemurinus marker m271 genomic sequence
1242	9479	25	25	15	584	775	0.922013	Callimico goeldii marker m266 genomic sequence
142	376911	24	194	11	288	491	0.626325	Propithecus tattersalli natural resistance-associated macrophage protein (NRAMP) gene, partial sequence
144	376911	24	194	11	288	491	0.626325	Propithecus tattersalli natural resistance-associated macrophage protein (NRAMP) gene, partial sequence
1099	376911	24	28	15	335	735	0.717007	Daubentonia madagascariensis voucher GEN010_RJS brain-derived neurotrophic factor (BDNF) gene, partial cds
1208	376915	24	25	10	486	650	0.956923	Eulemur fulvus albifrons isolate EFL-7 NPAS3.2 gene, partial sequence
1291	9479	24	24	13	525	576	0.973958	Saguinus martinsi marker mC18_03 genomic sequence
1292	9479	24	24	13	373	1003	0.852858	Saguinus martinsi marker m267 genomic sequence
139	13149	23	195	1	348	348	1	Microcebus murinus isolate JP285 cytochrome oxidase subunit III (COIII) gene, partial cds; tRNA-Gly gene, complete sequence; NADH dehydrogenase subunit 3 (ND3) gene, complete cds; tRNA-Arg gene, complete sequence; NADH dehydrogenase subunit 4L (ND4L) and NADH dehydrogenase subunit 4 (ND4) genes, complete cds; tRNA-His and tRNA-Ser genes, complete sequence; and tRNA-Leu gene, partial sequence; mit…
140	13149	23	195	1	297	297	1	Microcebus murinus isolate JP285 cytochrome oxidase subunit III (COIII) gene, partial cds; tRNA-Gly gene, complete sequence; NADH dehydrogenase subunit 3 (ND3) gene, complete cds; tRNA-Arg gene, complete sequence; NADH dehydrogenase subunit 4L (ND4L) and NADH dehydrogenase subunit 4 (ND4) genes, complete cds; tRNA-His and tRNA-Ser genes, complete sequence; and tRNA-Leu gene, partial sequence; mit…
141	13149	23	195	1	1378	1378	1	Microcebus murinus isolate JP285 cytochrome oxidase subunit III (COIII) gene, partial cds; tRNA-Gly gene, complete sequence; NADH dehydrogenase subunit 3 (ND3) gene, complete cds; tRNA-Arg gene, complete sequence; NADH dehydrogenase subunit 4L (ND4L) and NADH dehydrogenase subunit 4 (ND4) genes, complete cds; tRNA-His and tRNA-Ser genes, complete sequence; and tRNA-Leu gene, partial sequence; mit…
178		23	172	6	386	951	0.565317	Macaca arctoides mitochondrion, complete genome
192		23	162	5	392	1141	0.674701	Macaca sylvanus mitochondrial genome
334	376915	23	113	8	346	355	0.997756	Avahi laniger clone E1-1 short-wave sensitive type 1 opsin (SWS) gene, exon 1 and partial cds
436	376917	23	74	8	381	980	0.778709	Galago senegalensis mitochondrial DNA, complete genome
1310	376915	23	23	9	620	688	0.964232	Eulemur fulvus sanfordi sterol regulatory element-binding transcription factor (SREBF2) gene, partial sequence
1311	376915	23	23	9	792	828	0.984089	Eulemur macaco macaco zinc finger protein 202-like gene, partial sequence
1312	376915	23	23	9	676	741	0.968491	Lepilemur ruficaudatus leucine-rich PPR motif-containing protein gene gene, partial sequence
1313	376915	23	23	9	825	886	0.968495	Lepilemur ruficaudatus leucine-rich PPR motif-containing protein gene, partial sequence
1314	376915	23	23	9	767	817	0.966314	Microcebus murinus cystic fibrosis transmembrane conductance (CFTR) gene, partial sequence
1315	376915	23	23	9	770	821	0.975851	Eulemur fulvus collaris clone EFC395, genomic sequence
1316	376915	23	23	9	703	758	0.972697	Eulemur macaco flavifrons cytomatrix protein p110 gene, partial sequence
1342	9479	23	23	14	408	602	0.973061	Aotus azarai marker mC17_01 genomic sequence
1343	9479	23	23	13	324	442	0.948357	Callithrix kuhlii marker m254 genomic sequence
94	9445	22	279	5	251	799	0.621552	Eulemur macaco macaco isolate JP80 tRNA-Thr gene, partial sequence; tRNA-Pro gene, complete sequence; and D-loop, partial sequence; mitochondrial
378	13149	22	95	1	380	975	0.946224	Microcebus griseorufus isolate BEZ7.11 mitochondrion, complete genome
379	38068	22	95	3	620	720	0.958801	Lagothrix lugens cytochrome c oxidase subunit II-like gene, partial sequence; mitochondrial
1062	376915	22	29	9	702	1275	0.797755	Hapalemur griseus interphotoreceptor retinoid binding protein (IRBP) gene, exon 1 and partial cds
1210	376915	22	25	10	539	681	0.910602	Varecia variegata variegata isolate VVA-2 APP gene, partial sequence
1236	9569	22	25	8	475	819	0.697582	Colobus polykomos tyrosinase genes, partial cds
1248	376911	22	24	14	250	673	0.658494	Eulemur fulvus albifrons isolate EFL-7 CREM gene, partial sequence
1307	376915	22	23	10	606	612	0.999574	Microcebus murinus isolate CMI-3 USH2A gene, partial sequence
1308	376915	22	23	10	669	735	0.975806	Cheirogaleus medius isolate CMD-1 FAM123B gene, partial sequence
1309	376915	22	23	10	501	608	0.980478	Eulemur mongoz isolate EMO-1 DCTN2 gene, partial sequence
1346	314294	22	23	11	524	571	0.960862	Piliocolobus badius SMC protein (SMCY) gene, intron
1379	9479	22	22	13	345	723	0.950836	Brachyteles arachnoides marker mC19_03 genomic sequence
1382	9479	22	22	12	262	268	0.993216	Callithrix kuhlii marker m007 genomic sequence
1385	9526	22	22	12	807	1186	0.960946	Chlorocebus aethiops albumin (ALB) gene, intron 3 and partial cds
39	30615	21	884	3	565	738	0.830731	Cheirogaleus crossleyi isolate AMB5.22 alpha fibrinogen (FIBA) gene, partial cds
46	30615	21	797	3	426	931	0.81593	Cheirogaleus crossleyi isolate AMB5.22 von Willebrand factor (vWF) gene, partial cds
152	9445	21	188	5	1375	1404	0.981398	Lemur catta mitochondrion complete mitochondrial genome
154	9445	21	187	5	297	297	1	Eulemur fulvus fulvus mitochondrial DNA, complete genome
249	54136	21	136	1	392	1141	0.672456	Trachypithecus obscurus mitochondrion, complete genome
315	314295	21	118	5	642	1191	0.906239	Pan troglodytes schweinfurthii isolate Mimi noncoding region 2 genomic sequence
362	378855	21	103	4	656	681	0.977902	Alouatta palliata mexicana isolate S001 ATP synthase 8 and ATP synthase 6 genes, complete cds; mitochondrial genes for mitochondrial products
408	9506	21	82	1	454	1285	0.552662	Ateles geoffroyi azuerensis voucher ALM120 cytochrome b gene, partial cds; tRNA-Thr and tRNA-Pro genes, complete sequence; and D-loop, partial sequence; mitochondrial
571	9533	21	59	1	495	539	0.946448	Cercopithecus cephus ngottoensis isolate R12115 16S ribosomal RNA gene, partial sequence; mitochondrial gene for mitochondrial product
586	314293	21	58	12	253	656	0.548649	Gorilla gorilla protamine 1 (PRM1) gene, complete cds
1170	9443	21	27	17	250	1517	0.491882	Callithrix kuhlii androgen receptor (AR) gene, exon 1 and partial cds
1179	376911	21	26	8	527	950	0.898178	Varecia variegata variegata thyroxine-binding prealbumin (TTR) gene, intron 1
1222	378855	21	25	4	774	1440	0.856167	Alouatta palliata mexicana isolate S001 recombination activating protein 1 (RAG1) gene, partial cds
1250	376915	21	24	10	438	760	0.736787	Microcebus murinus isolate MMR-2 RAG2 gene, partial sequence
1357	376915	21	22	9	266	339	0.949853	Cheirogaleus medius isolate CMD-1 PNOC gene, partial sequence
1380	9479	21	22	14	488	733	0.73335	Cacajao calvus marker 017 genomic sequence
1381	9479	21	22	12	280	709	0.428709	Ateles belzebuth marker 715 genomic sequence
1406	376915	21	21	8	583	648	0.982143	Eulemur fulvus fulvus isolate EFL-4 SIM1 gene, partial sequence
1444	9479	21	21	12	296	712	0.853264	Saguinus niger marker mC11_04 genomic sequence
1451	314294	21	21	11	719	855	0.904539	Macaca sylvanus transition protein 2 (TNP2) gene, intron 1
47	30615	20	791	3	305	412	0.920492	Cheirogaleus medius isolate CMD-1 ADORA3 gene, partial sequence
65	9445	20	463	5	397	585	0.910853	Varecia variegata variegata isolate KIAN137 mitochondrial D-loop, partial sequence
147	376915	20	190	7	288	491	0.619477	Propithecus tattersalli natural resistance-associated macrophage protein (NRAMP) gene, partial sequence
203	314293	20	154	13	357	1066	0.710399	Pan paniscus cell-line Coriell PR00251 genomic sequence
286	376915	20	124	8	704	1098	0.698675	Microcebus murinus mRNA for MHC class I antigen (Mimu-W01 gene)
323	376911	20	116	8	704	753	0.968849	Lemur catta partial mRNA for MHC class I antigen (leca-W01 gene)
327	314295	20	116	5	705	729	0.978549	Gorilla gorilla intergenic spacer, locus 21, isolate akiba
333	314295	20	114	5	820	897	0.991345	Nomascus leucogenys isolate 1006 noncoding region 1 genomic sequence
387	38069	20	93	3	531	1140	0.958451	Callicebus lugens isolate CRB 2205 cytochrome b (cytb) gene, complete cds; mitochondrial
450	9443	20	72	15	297	1595	0.323668	Lagothrix lagotricha P556 gene for M/LWS type cone opsin, complete cds
453	9443	20	71	14	378	1377	0.440261	Procolobus badius pancreatic ribonuclease precursor subtype P1a (RNASE1) gene, complete cds
496		20	65	5	908	1564	0.799803	Theropithecus gelada mitochondrion, complete genome
588	40297	20	57	4	270	1140	0.847892	Galago senegalensis mitochondrial DNA, complete genome
1137	9443	20	28	18	464	1049	0.831132	Pan paniscus trace amine-associated receptor 4 pseudogene (TAAR4P) on chromosome 6
1194	9569	20	26	9	616	957	0.804799	Colobus guereza isolate CGU-7 ZFY gene, partial sequence
1251	376915	20	24	7	674	950	0.908684	Varecia variegata variegata thyroxine-binding prealbumin (TTR) gene, intron 1
1397	376911	20	21	13	509	527	0.9925	Eulemur fulvus rufus 16S ribosomal RNA gene, mitochondrial gene for mitochondrial RNA, partial sequence
1400	376915	20	21	10	533	740	0.961969	Eulemur rufus isolate ERF-1 DENND5A gene, partial sequence
1402	376915	20	21	9	333	606	0.922599	Cheirogaleus medius isolate CMD-1 NPAS3 gene, partial sequence
1403	376915	20	21	10	546	639	0.961696	Hapalemur occidentalis isolate HOC-1 KCNMA1 gene, partial sequence
1445	314293	20	21	11	257	763	0.480372	Aotus nancymaae oxytocin preproprotein (OXT) gene, complete cds
1467	376915	20	20	10	639	710	0.966338	Microcebus murinus isolate CMI-3 RPGRIP1 gene, partial sequence
93	38070	19	290	2	301	1140	0.852864	Cebus cay isolate CA549 cytochrome b (cytb) gene, complete cds; mitochondrial
97	30615	19	277	5	411	605	0.926121	Cheirogaleus medius isolate BEMA7.19 D-loop, partial sequence; mitochondrial
169	9445	19	176	4	348	348	1	Eulemur fulvus fulvus mitochondrial DNA, complete genome
314	314295	19	118	5	967	1164	0.92445	Pan troglodytes schweinfurthii isolate Sultana noncoding region 4 genomic sequence
326	314295	19	116	5	689	809	0.956268	Pan troglodytes schweinfurthii isolate Mzee noncoding region 10 genomic sequence
337	314295	19	113	5	871	1626	0.821099	Pan paniscus isolate Zorba noncoding region 5 genomic sequence
338	314295	19	113	5	684	815	0.940388	Pan troglodytes schweinfurthii isolate Mary noncoding region 13 genomic sequence
345	314295	19	111	5	764	799	0.997181	Hylobates lar isolate 501 noncoding region 16 genomic sequence
346	314295	19	111	5	761	819	0.957815	Gorilla gorilla intergenic spacer, locus 15, isolate anthal
563		19	60	4	265	297	0.998204	Macaca sylvanus NADH dehydrogenase subunit 4L gene, complete cds; and NADH dehydrogenase subunit 4 gene, partial cds; mitochondrial genes for mitochondrial products
1354	376911	19	22	13	274	334	0.964072	Microcebus murinus isolate CMI-3 KDM5C gene, partial sequence
1398	376911	19	21	12	690	998	0.935442	Cheirogaleus medius isolate CMD-1 BCHE gene, partial sequence
1407	30615	19	21	3	575	741	0.95945	Microcebus arnholdi AF4/FMR2 family member 2 gene, partial cds
1464	376915	19	20	9	467	567	0.967989	Avahi laniger isolate ALN-1 ZIC3 gene, partial sequence
1466	376915	19	20	10	522	615	0.969431	Eulemur fulvus albifrons isolate EFL-7 SGMS1 gene, partial sequence
1468	376915	19	20	9	659	729	0.983333	Lepilemur ankaranensis isolate LAN-1 FBN1 gene, partial sequence
1530	9569	19	19	8	941	1000	0.996684	Colobus angolensis palliatus isolate CAN-1 CNR1 gene, partial sequence
1567	9479	19	19	10	474	674	0.953225	Aotus lemurinus marker mC11_02 genomic sequence
1568	314293	19	19	15	515	550	0.959617	Hylobates lar CDK5 regulatory subunit associated protein 2 (CDK5RAP2) gene, exon 24 and partial cds
1569	314293	19	19	15	299	412	0.937021	Trachypithecus auratus CDK5 regulatory subunit associated protein 2 (CDK5RAP2) gene, exon 21 and partial cds
1570	9443	19	19	18	328	627	0.971879	Leontopithecus rosalia isolate PR00786 paired box 9 (PAX9) gene, complete cds
336	314295	18	113	5	628	678	0.968361	Gorilla gorilla intergenic spacer, locus 20, isolate akiba
407	38039	18	82	3	369	1137	0.900026	Cacajao melanocephalus FMNH88250 cytochrome b (cytb) gene, complete cds; mitochondrial
425	9445	18	77	5	380	957	0.815576	Varecia variegata variegata mitochondrial DNA, complete genome
504	9526	18	64	5	290	1769	0.551618	Macaca fascicularis brain cDNA clone: QmoA-10269, similar to human parathyroid hormone-responsive B1 gene (B1),transcript variant 2, mRNA, RefSeq: NM_198428.1
636	13149	18	52	1	1581	1587	0.998546	Microcebus berthae isolate KIR6.30 mitochondrion, complete genome
637	13149	18	52	1	955	956	0.999014	Microcebus murinus isolate 203A mitochondrion, complete genome
638	13149	18	52	1	1047	1050	0.99978	Microcebus arnholdi isolate AMB5.41 mitochondrion, complete genome
639	13149	18	52	1	1542	1548	0.999478	Microcebus arnholdi isolate AMB5.41 mitochondrion, complete genome
640	13149	18	52	1	678	681	0.999238	Microcebus arnholdi isolate AMB5.41 mitochondrion, complete genome
641	13149	18	52	1	784	784	1	Microcebus arnholdi isolate AMB5.41 mitochondrion, complete genome
642	13149	18	52	1	1812	1812	1	Microcebus arnholdi isolate AMB5.41 mitochondrion, complete genome
643	13149	18	52	1	519	525	0.99956	Microcebus arnholdi isolate AMB5.41 mitochondrion, complete genome
1054	314293	18	30	15	292	1700	0.696784	Papio cynocephalus 2'-5' oligoadenylate synthetase 1 (OAS1) gene, partial cds
1293	9443	18	24	17	654	1110	0.919707	Galago moholi G protein-coupled receptor 33 (GPR33) gene, GPR33-A allele, partial sequence
1401	376915	18	21	9	290	360	0.971825	Lepilemur ankaranensis isolate LAN-1 PLCB4 gene, partial sequence
1404	376915	18	21	10	635	984	0.95601	Cheirogaleus medius isolate CMD-1 EDG1 gene, partial sequence
1405	376915	18	21	9	724	1006	0.968096	Hapalemur griseus isolate HGR-1 CNR1 gene, partial sequence
1446	314293	18	21	12	399	599	0.839097	Callithrix geoffroyi ASIP (ASIP) gene, complete cds
1496	376915	18	20	2	697	1907	0.408049	Lemur catta ZHX1 (ZHX1) gene, partial cds
1518	376915	18	19	10	675	790	0.946835	Microcebus murinus isolate CMI-3 BCOR gene, partial sequence
1571	9479	18	19	15	297	301	0.995803	Brachyteles arachnoides epsilon-globin gene, complete cds
1582	376911	18	18	2	697	884	0.800214	Lemur catta ZHX1 (ZHX1) gene, partial cds
1586	376915	18	18	10	495	557	0.977259	Microcebus murinus isolate CMI-3 MBD5 gene, partial sequence
1587	376915	18	18	2	697	884	0.800214	Lemur catta ZHX1 (ZHX1) gene, partial cds
1602	9569	18	18	8	530	559	0.985391	Rhinopithecus brelichi isolate RBR-1 ZIC3 gene, partial sequence
1603	9569	18	18	8	611	613	0.998187	Presbytis comata isolate PCM-1 USH2A gene, partial sequence
1604	9569	18	18	8	596	599	0.997496	Colobus guereza isolate CGU-7 SGMS1 gene, partial sequence
1605	9569	18	18	8	635	713	0.965171	Colobus polykomos isolate CPO-2 RPGRIP1 gene, partial sequence
1606	9569	18	18	8	499	552	0.956824	Nasalis larvatus isolate NLA-2 RAG2 gene, partial sequence
1607	9569	18	18	8	531	733	0.978399	Colobus guereza isolate CGU-7 DENND5A gene, partial sequence
1608	9569	18	18	8	611	613	0.999275	Colobus angolensis palliatus isolate CAN-1 POLA1 gene, partial sequence
1609	9569	18	18	8	351	356	0.996099	Semnopithecus entellus entellus isolate SEE-1 PLCB4 gene, partial sequence
1610	9569	18	18	8	616	653	0.994215	Colobus polykomos isolate CPO-2 NPAS3.2 gene, partial sequence
1611	9569	18	18	8	531	605	0.962443	Colobus guereza isolate CGU-7 NPAS3 gene, partial sequence
1612	9569	18	18	8	336	541	0.976278	Colobus guereza isolate CGU-7 NEGR1 gene, partial sequence
1613	9569	18	18	8	543	558	0.996416	Nasalis larvatus isolate NLA-2 MBD5 gene, partial sequence
1614	9569	18	18	8	739	800	0.987431	Colobus guereza isolate CGU-7 LRPPRC_171 gene, partial sequence
1615	9569	18	18	8	303	632	0.954641	Semnopithecus entellus entellus isolate SEE-1 KCNMA1 gene, partial sequence
1616	9569	18	18	8	604	728	0.965278	Colobus angolensis palliatus isolate CAN-1 FBN1 gene, partial sequence
1617	9569	18	18	8	732	732	1	Colobus angolensis palliatus isolate CAN-1 FAM123B gene, partial sequence
1618	9569	18	18	8	756	761	0.998686	Pygathrix nigripes isolate PNI-1 ERC2 gene, partial sequence
1619	9569	18	18	8	966	972	0.996914	Colobus guereza isolate CGU-7 EDG1 gene, partial sequence
1620	9569	18	18	8	533	539	0.997114	Nasalis larvatus isolate NLA-2 DMRT1 gene, partial sequence
1621	9569	18	18	8	593	626	0.991125	Colobus angolensis palliatus isolate CAN-1 DACH1 gene, partial sequence
1622	9569	18	18	8	688	771	0.976149	Colobus guereza isolate CGU-7 BCOR gene, partial sequence
1623	9569	18	18	8	531	532	0.999896	Colobus angolensis palliatus isolate CAN-1 ATXN7 gene, partial sequence
1624	9569	18	18	8	575	584	0.98887	Trachypithecus obscurus isolate TOB-4 AFF2.2 gene, partial sequence
1625	9569	18	18	8	501	511	0.998043	Colobus guereza isolate CGU-7 ABCA1 gene, partial sequence
1650	9479	18	18	12	1865	1886	0.994403	Brachyteles hypoxanthus oxytocin receptor gene, promoter region
1651	9443	18	18	18	449	454	0.993514	Lagothrix lagotricha isolate PR00525 msh homeobox 1-like protein (MSX1) gene, partial cds
1654	9443	18	18	2	969	1449	0.688981	Pongo abelii mRNA; cDNA DKFZp469M2320 (from clone DKFZp469M2320)
1655	9443	18	18	2	842	893	0.946062	Pongo abelii F-box protein 42 (FBXO42), mRNA
25	376911	17	1003	11	672	681	0.99418	Allocebus trichotis voucher DPZ06 clone 65 vomeronasal 1 receptor (V1R) gene, partial cds
26	376911	17	1003	11	672	681	0.99418	Allocebus trichotis voucher DPZ06 clone 65 vomeronasal 1 receptor (V1R) gene, partial cds
71	376911	17	382	6	397	585	0.921153	Varecia variegata variegata isolate KIAN137 mitochondrial D-loop, partial sequence
72	376915	17	382	6	397	585	0.921153	Varecia variegata variegata isolate KIAN137 mitochondrial D-loop, partial sequence
170	9445	17	175	4	276	816	0.380644	Varecia variegata variegata von Willebrand Factor (VWF) gene, partial sequence
223	9443	17	142	14	483	939	0.688911	Eulemur mongoz olfactory receptor family 7 subfamily D member 4/1 (OR7D4/1) mRNA, complete cds
348	38070	17	108	2	638	708	0.952226	Cebus apella voucher PL-IGAB-ZI65 cytochrome oxidase subunit I (COI) gene, partial cds; mitochondrial
439	9443	17	74	16	252	1944	0.55778	Callicebus moloch growth hormone-like protein 4 (ghlp) pseudogene, partial sequence
484	9445	17	66	5	684	684	1	Eulemur fulvus fulvus mitochondrial DNA, complete genome
581	376919	17	58	6	612	707	0.952227	Cacajao calvus isolate CCL-1 RPGRIP1 gene, partial sequence
582	376919	17	58	6	316	557	0.786696	Cacajao calvus isolate CCL-1 MBD5 gene, partial sequence
583	376919	17	58	6	543	726	0.943312	Callicebus caligatus isolate CCG-1 DENND5A gene, partial sequence
596	376919	17	56	6	591	647	0.973559	Cacajao calvus isolate CCL-1 SIM1 gene, partial sequence
618	376919	17	54	6	267	637	0.893308	Callicebus moloch isolate CMH-1 NPAS3.2 gene, partial sequence
683	376919	17	50	6	404	603	0.797081	Cacajao calvus isolate CCL-1 SGMS1 gene, partial sequence
685	376919	17	50	6	592	765	0.972523	Chiropotes israelita isolate CIS-1 ERC2 gene, partial sequence
705	376919	17	48	6	627	1077	0.932799	Cacajao calvus isolate CCL-1 RAG1 gene, partial sequence
716	376919	17	47	6	384	541	0.969717	Cacajao calvus isolate CCL-1 NEGR1 gene, partial sequence
748	376919	17	45	6	562	732	0.951002	Cacajao calvus isolate CCL-1 FAM123B gene, partial sequence
819	54136	17	41	1	346	346	1	Trachypithecus obscurus mitochondrion, complete genome
820	54136	17	41	1	297	297	1	Trachypithecus obscurus mitochondrion, complete genome
821	54136	17	41	1	1377	1378	0.999982	Trachypithecus obscurus mitochondrion, complete genome
942	9506	17	35	1	620	696	0.991626	Ateles paniscus cytochrome oxidase subunit II (COII) gene, complete cds; mitochondrial gene for mitochondrial product
1010	314293	17	32	12	343	1878	0.744476	Cercopithecus wolfi CD4 gene, partial cds
1061	376911	17	29	6	437	506	0.966335	Daubentonia madagascariensis isolate Daub_91ck casein kinase II beta subunit gene, intron sequence
1092	376911	17	29	6	437	506	0.966335	Daubentonia madagascariensis isolate Daub_91ck casein kinase II beta subunit gene, intron sequence
1191	9533	17	26	1	468	615	0.932083	Cercopithecus diana sex-determining protein SRY (SRY) gene, complete cds
1447	314293	17	21	17	1033	1176	0.984451	Erythrocebus patas clone RG microcephalin (Mcph1) gene, exon 8 and partial cds
1465	376915	17	20	9	374	475	0.976316	Cheirogaleus medius isolate CMD-1 TYR gene, partial sequence
1469	376915	17	20	9	379	735	0.713401	Lepilemur edwardsi voucher CO005 brain-derived neurotrophic factor (BDNF) gene, partial cds
1520	13149	17	19	1	583	741	0.978194	Microcebus arnholdi AF4/FMR2 family member 2 gene, partial cds
1664	376911	17	17	10	798	836	0.979735	Galago senegalensis isolate GSE-1 LRPPRC_169 gene, partial sequence
1665	376911	17	17	1	671	671	1	Microcebus arnholdi regulator of G-protein signaling-like protein 1 gene, partial cds
1666	376911	17	17	1	881	881	1	Microcebus arnholdi ERBB receptor feedback inhibitor 1 gene, partial cds
1667	376911	17	17	1	645	648	0.999455	Microcebus arnholdi spastic paraplegia 20 (SPG20) gene, partial cds
1668	376911	17	17	1	969	972	0.999818	Microcebus arnholdi interferon-induced protein with tetratricopeptide repeats 5 (IFIT5) gene, partial cds
1669	376911	17	17	1	1002	1002	1	Microcebus arnholdi methyl-CpG binding domain protein 5 gene, partial cds
1670	376911	17	17	1	842	842	1	Microcebus arnholdi F-box protein 42 gene, partial cds
1671	376911	17	17	1	1545	1545	1	Microcebus arnholdi solute carrier family 8 member 3 (SLC8A3) gene, partial cds
1677	376915	17	17	9	699	768	0.955653	Propithecus tattersalli isolate PTA-1 LRPPRC_171 gene, partial sequence
1678	376915	17	17	9	723	773	0.989194	Eulemur macaco flavifrons isolate EMC-5 ERC2 gene, partial sequence
1680	376915	17	17	1	671	671	1	Microcebus arnholdi regulator of G-protein signaling-like protein 1 gene, partial cds
1681	376915	17	17	1	881	881	1	Microcebus arnholdi ERBB receptor feedback inhibitor 1 gene, partial cds
1682	376915	17	17	1	645	648	0.999455	Microcebus arnholdi spastic paraplegia 20 (SPG20) gene, partial cds
1683	376915	17	17	1	969	972	0.999818	Microcebus arnholdi interferon-induced protein with tetratricopeptide repeats 5 (IFIT5) gene, partial cds
1684	376915	17	17	1	1002	1002	1	Microcebus arnholdi methyl-CpG binding domain protein 5 gene, partial cds
1685	376915	17	17	1	842	842	1	Microcebus arnholdi F-box protein 42 gene, partial cds
1686	376915	17	17	1	1545	1545	1	Microcebus arnholdi solute carrier family 8 member 3 (SLC8A3) gene, partial cds
1689	30615	17	17	1	671	671	1	Microcebus arnholdi regulator of G-protein signaling-like protein 1 gene, partial cds
1690	30615	17	17	1	881	881	1	Microcebus arnholdi ERBB receptor feedback inhibitor 1 gene, partial cds
1691	30615	17	17	1	645	648	0.999455	Microcebus arnholdi spastic paraplegia 20 (SPG20) gene, partial cds
1692	30615	17	17	1	969	972	0.999818	Microcebus arnholdi interferon-induced protein with tetratricopeptide repeats 5 (IFIT5) gene, partial cds
1693	30615	17	17	1	697	697	1	Microcebus arnholdi zinc fingers and homeoboxes protein 1 (ZHX1) gene, partial cds
1694	30615	17	17	1	1002	1002	1	Microcebus arnholdi methyl-CpG binding domain protein 5 gene, partial cds
1695	30615	17	17	1	842	842	1	Microcebus arnholdi F-box protein 42 gene, partial cds
1696	30615	17	17	1	1545	1545	1	Microcebus arnholdi solute carrier family 8 member 3 (SLC8A3) gene, partial cds
1698	13149	17	17	1	671	671	1	Microcebus arnholdi regulator of G-protein signaling-like protein 1 gene, partial cds
1699	13149	17	17	1	881	881	1	Microcebus arnholdi ERBB receptor feedback inhibitor 1 gene, partial cds
1700	13149	17	17	1	645	648	0.999455	Microcebus arnholdi spastic paraplegia 20 (SPG20) gene, partial cds
1701	13149	17	17	1	969	972	0.999818	Microcebus arnholdi interferon-induced protein with tetratricopeptide repeats 5 (IFIT5) gene, partial cds
1702	13149	17	17	1	697	697	1	Microcebus arnholdi zinc fingers and homeoboxes protein 1 (ZHX1) gene, partial cds
1703	13149	17	17	1	1002	1002	1	Microcebus arnholdi methyl-CpG binding domain protein 5 gene, partial cds
1704	13149	17	17	1	842	842	1	Microcebus arnholdi F-box protein 42 gene, partial cds
1705	13149	17	17	1	1545	1545	1	Microcebus arnholdi solute carrier family 8 member 3 (SLC8A3) gene, partial cds
1722	9569	17	17	8	1077	1077	1	Colobus angolensis palliatus isolate CAN-1 RAG1 gene, partial sequence
1723	9569	17	17	8	646	707	0.984941	Nasalis larvatus isolate NLA-2 LUC7L gene, partial sequence
1724	9569	17	17	8	895	998	0.990334	Trachypithecus obscurus isolate TOB-4 BCHE gene, partial sequence
1725	9569	17	17	8	948	948	1	Colobus angolensis palliatus isolate CAN-1 AXIN1 gene, partial sequence
1726	9569	17	17	8	612	687	0.965922	Trachypithecus delacouri isolate TDE-1 APP gene, partial sequence
1727	9569	17	17	8	364	413	0.9906	Colobus angolensis palliatus isolate CAN-1 ADORA3 gene, partial sequence
1729	9569	17	17	7	277	329	0.976041	Presbytis comata isolate PCM-1 PNOC gene, partial sequence
1730	9569	17	17	7	424	436	0.985834	Pygathrix cinerea isolate PCN-2 CREM gene, partial sequence
1731	9569	17	17	7	460	495	0.995128	Colobus angolensis palliatus isolate CAN-1 AFF2 gene, partial sequence
1770	9479	17	17	12	287	287	1	Callithrix penicillata arginine vasopressin receptor A1 (AVPR1a) gene, exon 2 and partial cds
1771	9479	17	17	12	970	970	1	Callithrix penicillata arginine vasopressin receptor A1 (AVPR1a) gene, exon 1 and partial cds
1773	314293	17	17	13	252	260	0.972398	Hylobates lar CDK5 regulatory subunit associated protein 2 (CDK5RAP2) gene, exon 34 and partial cds
1774	314293	17	17	11	382	447	0.956573	Papio papio voucher Brookfield Zoo-95-25043 glucose-6-phosphate dehydrogenase (G6PD) gene, intron 8
1776	9443	17	17	14	543	1194	0.830476	Alouatta caraya glutamate receptor ionotropic N-methyl D-aspartate 2A (GRIN2A) gene, exon 14 and partial cds
60	376911	16	512	3	740	896	0.945576	Cheirogaleus major alpha enolase gene, partial sequence
61	376915	16	512	3	740	896	0.945576	Cheirogaleus major alpha enolase gene, partial sequence
62	30615	16	512	3	740	896	0.945576	Cheirogaleus major alpha enolase gene, partial sequence
63	30615	16	512	3	740	896	0.945576	Cheirogaleus major alpha enolase gene, partial sequence
156	9445	16	186	4	288	489	0.614157	Hapalemur griseus griseus natural resistance-associated macrophage protein (NRAMP) gene, partial sequence
350	9486	16	108	1	755	1140	0.990806	Saguinus oedipus mitochondrion, partial genome
354	9445	16	106	5	708	1098	0.694573	Lemur catta isolate I1-1 MHC class I antigen mRNA, complete cds
369	314295	16	101	4	832	1249	0.813934	Pan troglodytes troglodytes isolate Clara chromosome 5 noncoding region 3.2, partial sequence
471	376913	16	69	9	492	1793	0.665681	Tarsius sp. isolate CD41 PR domain 9 protein (PRDM9) gene, PRDM9-2 allele, partial cds
597	376919	16	56	6	446	573	0.953098	Cacajao calvus isolate CCL-1 FOXP1 gene, partial sequence
607	376919	16	55	6	558	663	0.952091	Callicebus caligatus isolate CCG-1 MAPKAP1 gene, partial sequence
610	376919	16	55	5	286	412	0.949117	Cacajao calvus isolate CCL-1 ADORA3 gene, partial sequence
634		16	53	5	427	633	0.916629	Callithrix pygmaea SRY (SRY) gene, partial cds
779	376919	16	43	6	303	542	0.894963	Cacajao calvus isolate CCL-1 DMRT1 gene, partial sequence
787	9443	16	43	10	511	611	0.969322	Semnopithecus hypoleucos isolate CES09373 anonymous intergenic region X2 genomic sequence
887	9443	16	38	14	465	1800	0.560175	Cercopithecus diana abnormal spindle-like microcephaly-associated protein (ASPM) gene, exon 18 and partial cds
1109	376915	16	28	5	437	494	0.988577	Eulemur rubriventer isolate Lrubf1ck casein kinase II beta subunit gene, intron sequence
1112	9445	16	28	4	537	608	0.932272	Varecia variegata rubra ATP-binding cassette sub-family A (ABC1) gene, partial sequence
1345	9443	16	23	15	264	1748	0.589643	Saimiri sciureus PH-20 gene, complete cds
1384	314293	16	22	14	1536	1665	0.991482	Cercocebus torquatus atys eukaryotic translation initiation factor 2-alpha kinase 2 (EIF2AK2) mRNA, complete cds
1416	9445	16	21	4	635	709	0.953187	Hapalemur griseus isolate HGR-1 LUC7L gene, partial sequence
1452	9528	16	21	5	320	648	0.698707	Macaca maura isolate WM005 ataxin 10 (ATXN10) gene, intron
1522	9445	16	19	4	521	1077	0.760348	Eulemur rufus isolate ERF-1 RAG1 gene, partial sequence
1591	9445	16	18	4	869	950	0.973801	Eulemur macaco flavifrons isolate EMC-5 AXIN1 gene, partial sequence
1679	376915	16	17	8	378	673	0.706669	Eulemur fulvus albifrons isolate EFL-7 CREM gene, partial sequence
1799	9569	16	16	8	742	754	0.98881	Trachypithecus obscurus von Willebrandt factor (VWF) gene, intron 11 and partial cds
1800	9569	16	16	8	340	343	0.996902	Colobus guereza isolate CGU-7 KDM5C gene, partial sequence
1801	9569	16	16	7	277	407	0.967598	Colobus polykomos isolate CPO-2 CHRNA1 gene, partial sequence
1803	9569	16	16	7	342	659	0.95514	Colobus angolensis palliatus isolate CAN-1 MAPKAP1 gene, partial sequence
1804	9569	16	16	7	407	582	0.880584	Trachypithecus delacouri isolate TDE-1 BDNF gene, partial sequence
1805	9569	16	16	6	635	868	0.960757	Semnopithecus entellus entellus isolate SEE-1 ZFX gene, partial sequence
1820	314293	16	16	10	282	364	0.899038	Papio papio voucher Brookfield Zoo-95-25043 glucose-6-phosphate dehydrogenase (G6PD) gene, intron 7
35	376915	15	902	9	672	681	0.99411	Allocebus trichotis voucher DPZ06 clone 65 vomeronasal 1 receptor (V1R) gene, partial cds
135	378850	15	201	1	627	1140	0.96678	Saimiri sciureus mitochondrial DNA, complete genome
145	30599	15	193	3	557	569	0.986295	Indri indri isolate JAR4 D-loop, partial sequence; mitochondrial
200	38066	15	154	1	307	1140	0.630314	Alouatta seniculus macconnelli mitochondrial cytb gene for cytochrome b
208	13513	15	150	1	290	1140	0.966643	Eulemur fulvus fulvus mitochondrial DNA, complete genome
368	314295	15	101	4	688	776	0.956377	Pongo abelii isolate SPPY36 noncoding region 8 genomic sequence
421	9578	15	79	1	1140	1141	0.999578	Hylobates agilis mitochondrial DNA, complete genome
590	38068	15	57	3	548	1140	0.904263	Ateles belzebuth mitochondrion, complete genome
608	376919	15	55	5	384	476	0.933193	Callicebus cupreus isolate CCU-2 FES gene, partial sequence
609	376919	15	55	5	522	681	0.900441	Callicebus nigrifrons isolate CNI-1 APP gene, partial sequence
684	376919	15	50	5	506	706	0.943456	Cacajao melanocephalus isolate CAM-1 RAG2 gene, partial sequence
706	376919	15	48	5	349	428	0.892572	Callicebus cupreus isolate CCU-2 CREM gene, partial sequence
903	9573	15	37	1	1135	1141	0.999716	Presbytis melalophos cytochrome b (CYTB) gene, complete cds; and tRNA-Thr and tRNA-Pro genes, D-loop, tRNA-Phe, 12S ribosomal RNA, tRNA-Val, and 16S ribosomal RNA genes, complete sequence; mitochondrial
906	9443	15	37	12	301	1450	0.357204	Saguinus oedipus chorionic gonadotropin beta subunit (CGB) gene, exons 1-3
928		15	36	4	954	1035	0.923913	Callithrix pygmaea isolate 2507 melanocortin-1 receptor (MC1R) gene, complete cds
1153	9445	15	27	4	437	494	0.988304	Eulemur rubriventer isolate Lrubf1ck casein kinase II beta subunit gene, intron sequence
1183	9445	15	26	4	294	412	0.899832	Eulemur mongoz isolate EMO-1 ADORA3 gene, partial sequence
1290		15	24	3	1537	1573	0.996477	Macaca hecki 1 IRBP (IRBP) gene, intron 3 and partial cds
1375		15	22	5	741	929	0.916577	Macaca sylvanus isolate MSY-3 TTR gene, partial sequence
1383	9479	15	22	15	391	885	0.870211	Aotus lemurinus 2p21 non-coding marker, genomic sequence
1474	9445	15	20	4	583	689	0.900943	Hapalemur griseus isolate HGR-1 CFTR gene, partial sequence
1573	9443	15	19	12	402	1281	0.445622	Microcebus murinus immunity-related GTPase M9 (IRGM9) gene, complete cds
1657	314293	15	18	11	252	1498	0.312157	Owl monkey (A.trivirgatus) insulin gene, complete cds
1783	376915	15	16	9	690	998	0.936373	Cheirogaleus medius isolate CMD-1 BCHE gene, partial sequence
1802	9569	15	16	8	1555	1565	0.999002	Colobus guereza retinol binding protein 3 (IRBP) gene, intron 3
1853	9569	15	15	8	821	823	0.999433	Nasalis larvatus ubiquitously transcribed tetratricopeptide repeat protein (UTY) gene, intron 18 and partial cds
1854	9569	15	15	8	409	421	0.981631	Pygathrix cinerea 1 RL-2012 SMC protein (SMCY7) gene, exon 8 and partial cds
1855	9569	15	15	8	644	667	0.976212	Trachypithecus obscurus dead box protein (DBY) gene, intron 5 and partial cds
1856	9569	15	15	8	1155	1162	0.996041	Procolobus verus albumin (ALB) gene, intron 3 and partial cds
1857	9569	15	15	7	442	479	0.991093	Semnopithecus entellus entellus isolate SEE-1 FES gene, partial sequence
1858	9569	15	15	7	731	803	0.972686	Presbytis comata isolate PCM-1 CFTR gene, partial sequence
1859	9569	15	15	8	719	755	0.994437	Colobus guereza transition protein 2 (TNP2) gene, intron 1
1860	9569	15	15	8	538	571	0.971512	Piliocolobus badius SMC protein (SMCY) gene, intron
1861	9569	15	15	7	581	647	0.983411	Colobus guereza isolate CGU-7 SIM1 gene, partial sequence
1876	9443	15	15	14	302	1403	0.630554	Chlorocebus aethiops sonic hedgehog (shh) gene, promoter region and 5' UTR
57	13149	14	551	1	584	666	0.906267	Microcebus ravelobensis fibrinogen alpha polypeptide isoform alpha-E (FGA) gene, partial sequence
58	13149	14	545	1	321	395	0.970717	Microcebus murinus isolate CMI-3 ADORA3 gene, partial sequence
64	13149	14	510	1	740	861	0.984036	Microcebus murinus voucher 74b ENO1 gene, intron 8
66	13149	14	462	1	555	797	0.939932	Microcebus sp. d'Ambre voucher RMR156 VWF gene, VWF-1 allele, partial sequence
132	376911	14	210	3	503	605	0.934648	Cheirogaleus medius isolate BEMA7.19 D-loop, partial sequence; mitochondrial
173	30614	14	173	1	525	553	0.978541	Lepilemur mustelinus isolate FAN4.24 D-loop, partial sequence; mitochondrial
174	9452	14	173	1	525	553	0.978541	Lepilemur mustelinus isolate FAN4.24 D-loop, partial sequence; mitochondrial
207	378850	14	151	1	546	1061	0.818165	Saimiri sciureus mitochondrial DNA, complete genome
265	9443	14	130	14	323	480	0.821042	Otolemur crassicaudatus pyrin (MEFV) gene, partial cds
393	38066	14	90	1	656	681	0.97471	Alouatta palliata mexicana isolate S001 ATP synthase 8 and ATP synthase 6 genes, complete cds; mitochondrial genes for mitochondrial products
403	9577	14	85	3	810	1561	0.981565	Hylobates muelleri isolate T16 mitochondrial sequence
404	9443	14	85	12	289	1828	0.347741	Eulemur fulvus secreted form immunoglobulin epsilon heavy chain constant region (IGHE) gene, partial cds
433	9577	14	75	3	500	684	0.991306	Hylobates agilis mitochondrial DNA, complete genome
442	9577	14	73	3	1171	1837	0.757399	Hylobates muelleri clone tg426 NADH dehydrogenase subunit 3 and NADH dehydrogenase subunit 4L genes, complete sequence; and NADH dehydrogenase subunit 4 gene, partial sequence; mitochondrial
457	9577	14	69	3	879	955	0.994294	Hoolock leuconedys isolate DH3 mitochondrion, complete genome
477	9577	14	67	3	941	1044	0.997627	Hylobates agilis mitochondrial DNA, complete genome
478	9577	14	67	3	1542	1551	0.994371	Nomascus leucogenys mitochondrion, complete genome
479	9577	14	67	3	755	784	0.999448	Hylobates agilis mitochondrial DNA, complete genome
480	9577	14	67	3	1754	1812	0.998336	Hylobates agilis mitochondrial DNA, complete genome
481	9577	14	67	3	525	525	1	Hylobates agilis mitochondrial DNA, complete genome
499	9577	14	64	3	260	346	0.99291	Hylobates agilis mitochondrial DNA, complete genome
500	9577	14	64	3	294	297	0.999842	Hylobates agilis mitochondrial DNA, complete genome
501	9577	14	64	3	956	957	0.999233	Hylobates agilis mitochondrial DNA, complete genome
687	9569	14	50	5	292	400	0.8849	Colobus guereza protamine P1 gene, complete cds
769	9443	14	44	14	647	851	0.78317	Gorilla gorilla OR10J5-like gene, partial sequence
863	314293	14	39	8	409	602	0.816637	Rhinopithecus avunculus chromosome X marker marker X37 genomic sequence
922	9573	14	36	1	523	1085	0.549411	Presbytis melalophos cytochrome b (CYTB) gene, complete cds; and tRNA-Thr and tRNA-Pro genes, D-loop, tRNA-Phe, 12S ribosomal RNA, tRNA-Val, and 16S ribosomal RNA genes, complete sequence; mitochondrial
991	9443	14	33	8	564	1432	0.583672	TSA: Macaca mulatta Mamu_302055 mRNA sequence
1027	9443	14	31	13	480	693	0.915608	Cebus apella clone OLG_22 olfactory receptor-like protein gene, partial sequence
1145	9443	14	28	14	624	948	0.739263	Gorilla gorilla isolate PPOR3A1 olfactory receptor gene, complete cds
1243	9443	14	25	14	486	836	0.778517	Gorilla gorilla OR10A5-like gene, partial sequence
1244	314293	14	25	8	254	1562	0.414699	Gorilla gorilla tumor necrosis factor gene, partial cds
1454	9526	14	21	5	275	1226	0.437039	Hylobates muelleri MAOA gene, promoter region, alele: Hm-4
1523	9445	14	19	4	702	1275	0.780227	Hapalemur griseus interphotoreceptor retinoid binding protein (IRBP) gene, exon 1 and partial cds
1574	314293	14	19	9	274	665	0.76114	Cercocebus chrysogaster isolate cer serotonin transporter (SLC6A4) gene, promoter region
1648	9479	14	18	14	617	868	0.749232	Aotus lemurinus marker 296 genomic sequence
1649	9443	14	18	12	762	1331	0.74209	Aotus nancymaae trace amine-associated receptor 3 pseudogene (TAAR3P)
1661	9528	14	18	8	458	580	0.871169	Lophocebus aterrimus CD4 gene, partial cds
1716	9533	14	17	1	319	805	0.762806	Cercopithecus pogonias nigripes voucher NHMUK:ZD.1965.3908A mitochondrion, partial genome
1772	9479	14	17	14	746	767	0.993174	Cacajao rubicundus 14q32.13 non-coding marker, genomic sequence
1906	9445	14	14	4	510	574	0.986436	Eulemur fulvus fulvus isolate EFL-4 FOXP1 gene, partial sequence
1907	9445	14	14	4	531	542	0.988403	Hapalemur occidentalis isolate HOC-1 DMRT1 gene, partial sequence
1908	9445	14	14	4	566	628	0.984986	Hapalemur occidentalis isolate HOC-1 DACH1 gene, partial sequence
1909	9445	14	14	4	390	540	0.97381	Eulemur mongoz isolate EMO-1 ATXN7 gene, partial sequence
1910	9445	14	14	4	631	688	0.966258	Eulemur fulvus sanfordi sterol regulatory element-binding transcription factor (SREBF2) gene, partial sequence
1911	9445	14	14	4	792	828	0.987664	Eulemur macaco macaco zinc finger protein 202-like gene, partial sequence
1912	9445	14	14	4	676	740	0.972973	Eulemur fulvus albifrons leucine-rich PPR motif-containing protein gene gene, partial sequence
1913	9445	14	14	4	825	874	0.974093	Lemur catta leucine-rich PPR motif-containing protein gene, partial sequence
1914	9445	14	14	4	770	808	0.98064	Eulemur fulvus fulvus cystic fibrosis transmembrane conductance (CFTR) gene, partial sequence
1915	9445	14	14	4	770	821	0.975987	Eulemur fulvus collaris clone EFC395, genomic sequence
1916	9445	14	14	4	703	758	0.979269	Eulemur macaco flavifrons cytomatrix protein p110 gene, partial sequence
1917	9445	14	14	4	553	690	0.971222	Eulemur coronatus fibrinogen alpha polypeptide isoform alpha-E (FGA) gene, partial sequence
1940	9569	14	14	7	255	574	0.903559	Colobus angolensis palliatus isolate CAN-1 FOXP1 gene, partial sequence
1941	9569	14	14	8	1014	1268	0.976622	Piliocolobus badius isolate PBD-1 BRCA2 gene, partial sequence
1942	9569	14	14	7	574	815	0.96617	Semnopithecus hector isolate SHE-1 LRPPRC_169 gene, partial sequence
1999	314293	14	14	14	408	466	0.940374	TSA: Callithrix jacchus SAMPLE1_22175 mRNA sequence
2000	9443	14	14	13	1095	1205	0.978245	Ateles fusciceps alpha 2B adrenergic receptor (adra2b) gene, exon 1 and partial cds
2003	9443	14	14	9	434	525	0.948163	Trachypithecus johnii chromosome X marker marker X45 genomic sequence
2004	9443	14	14	9	480	598	0.88151	Rhinopithecus roxellana chromosome 21 marker ENC35 genomic sequence
2005	9443	14	14	9	567	777	0.819636	Gorilla gorilla anonymous intergenic region A1 genomic sequence
2012	9528	14	14	8	759	763	0.99897	Chlorocebus aethiops pygerythrus simian endogenous retrovirus pol and env genes, partial sequence
122	1532884	13	230	1	301	1140	0.872452	Cebus cay isolate CA549 cytochrome b (cytb) gene, complete cds; mitochondrial
123	13513	13	229	1	260	1690	0.330785	Eulemur macaco macaco mitochondrial DNA, complete genome
125	13513	13	224	1	491	507	0.996698	Eulemur fulvus collaris isolate DOG8 D-loop, partial sequence; mitochondrial
159	13513	13	183	1	288	488	0.609334	Eulemur coronatus natural resistance-associated macrophage protein (NRAMP) gene, partial sequence
184	13513	13	171	1	276	808	0.372619	Eulemur macaco macaco von Willebrand Factor (VWF) gene, partial sequence
281	30599	13	126	4	269	1140	0.951629	Propithecus verreauxi coquereli mitochondrial DNA, complete genome
305	9443	13	120	10	400	1084	0.619034	TSA: Macaca mulatta Mamu_366517 mRNA sequence
374	1532884	13	97	1	638	708	0.952429	Cebus apella voucher PL-IGAB-ZI65 cytochrome oxidase subunit I (COI) gene, partial cds; mitochondrial
416	9461	13	80	4	267	1140	0.97102	Loris tardigradus mitochondrial DNA, complete genome
503	314293	13	64	13	644	880	0.780717	Gorilla gorilla OR13C6p-like gene, partial sequence
522	9443	13	63	13	655	685	0.972819	Papio papio clone OLG_36 olfactory receptor-like protein gene, partial sequence
545		13	61	5	500	684	0.916499	Macaca sylvanus mitochondrial genome
562		13	60	5	406	1569	0.762131	Erythrocebus patas voucher NHMUK:ZD.1935.10.22.23 mitochondrion, partial genome
619	38069	13	54	3	316	557	0.773688	Callicebus caligatus isolate CCG-1 MBD5 gene, partial sequence
624	38069	13	53	3	446	564	0.967349	Callicebus caligatus isolate CCG-1 FOXP1 gene, partial sequence
625	38069	13	53	3	384	476	0.936618	Callicebus cupreus isolate CCU-2 FES gene, partial sequence
626	38069	13	53	3	585	726	0.946463	Callicebus caligatus isolate CCG-1 DENND5A gene, partial sequence
649	38069	13	52	3	591	643	0.978078	Callicebus moloch isolate CMH-1 SIM1 gene, partial sequence
650	38069	13	52	3	558	663	0.950864	Callicebus caligatus isolate CCG-1 MAPKAP1 gene, partial sequence
652	38069	13	52	3	286	412	0.953137	Callicebus caligatus isolate CCG-1 ADORA3 gene, partial sequence
660	38069	13	51	3	612	683	0.983493	Callicebus cupreus isolate CCU-2 RPGRIP1 gene, partial sequence
686	38069	13	50	3	478	637	0.903925	Callicebus moloch isolate CMH-1 NPAS3.2 gene, partial sequence
709	9577	13	48	3	624	681	0.99792	Hylobates agilis mitochondrial DNA, complete genome
729	38069	13	46	3	404	590	0.798268	Callicebus caligatus isolate CCG-1 SGMS1 gene, partial sequence
730	38069	13	46	3	592	760	0.978919	Callicebus caligatus isolate CCG-1 ERC2 gene, partial sequence
731	38069	13	46	3	349	428	0.891203	Callicebus cupreus isolate CCU-2 CREM gene, partial sequence
733	9506	13	46	1	548	1140	0.90492	Ateles belzebuth mitochondrion, complete genome
749	38069	13	45	3	633	825	0.967946	Callicebus caligatus isolate CCG-1 ABCA1 gene, partial sequence
756	38069	13	44	3	627	1077	0.927619	Callicebus caligatus isolate CCG-1 RAG1 gene, partial sequence
780	38069	13	43	3	384	540	0.972222	Callicebus cupreus isolate CCU-2 NEGR1 gene, partial sequence
816	38069	13	41	3	594	732	0.955951	Callicebus caligatus isolate CCG-1 FAM123B gene, partial sequence
831	38069	13	40	3	303	540	0.894491	Callicebus caligatus isolate CCG-1 DMRT1 gene, partial sequence
837	9569	13	40	7	511	611	0.973241	Semnopithecus hypoleucos isolate CES09373 anonymous intergenic region X2 genomic sequence
871	9569	13	38	7	409	602	0.817669	Rhinopithecus avunculus chromosome X marker marker X37 genomic sequence
908	9528	13	37	2	426	441	0.97426	Macaca nigra isolate 661 natural resistance-associated macrophage protein 1 (NRAMP) gene, partial cds
973		13	34	5	955	957	0.998279	Erythrocebus patas voucher NHMUK:ZD.1935.10.22.23 mitochondrion, partial genome
1095	314293	13	29	13	482	957	0.703455	Gorilla gorilla isolate PPOR1D9P olfactory receptor pseudogene, complete sequence
1146	314293	13	28	8	288	555	0.704247	Hylobates concolor gene for dopamine receptor D4, partial cds, drd4 8-repeat allele
1167	54136	13	27	1	394	1545	0.900875	Trachypithecus obscurus mitochondrion, complete genome
1175	314293	13	27	13	641	668	0.994289	Cercopithecus aethiops clone OLG_22 olfactory receptor-like protein gene, partial sequence
1178	376911	13	26	8	513	705	0.877687	Lemur catta voucher PL-IGAB-ZI68 cytochrome oxidase subunit I (COI) gene, partial cds; mitochondrial
1195	54136	13	26	1	386	957	0.94711	Trachypithecus phayrei phayrei mitochondrion, partial genome
1448	9443	13	21	12	588	611	0.976853	Aotus azarai ubiquinol-cytochrome c oxidoreductase subunit 9 and Rieske iron sulfur protein (ISP) gene, complete cds
1449	9443	13	21	12	1099	1190	0.948019	Pongo abelii alcohol dehydrogenase 1A (class I), alpha polypeptide (ADH1A), mRNA
1584	376917	13	18	8	804	951	0.94164	Otolemur crassicaudatus isolate OCR-1 AXIN1 gene, partial sequence
1785	9445	13	16	4	674	950	0.898487	Varecia variegata variegata thyroxine-binding prealbumin (TTR) gene, intron 1
1817	9443	13	16	11	879	1017	0.965339	Nomascus gabriellae isolate NgabriTA5 trace amine-associated receptor 5 (TAAR5) pseudogene, complete sequence
1829	376917	13	15	8	604	658	0.971733	Galago moholi voucher ABSHER009f SIM1 gene, intron
1830	376917	13	15	8	428	614	0.878176	Galago moholi isolate GMO-4 SGMS1 gene, partial sequence
1831	376917	13	15	8	550	627	0.958533	Galago moholi isolate GMO-4 POLA1 gene, partial sequence
1832	376917	13	15	8	630	662	0.976939	Galago matschiei voucher FMNH_148985 NPAS3.2 gene, intron
1833	376917	13	15	8	562	719	0.93936	Galago thomasi isolate GTH-1 FBN1 gene, partial sequence
1834	376917	13	15	8	411	736	0.952808	Galago matschiei voucher FMNH_148985 APC membrane recruitment protein 1 (FAM123B) gene, partial cds
1835	376917	13	15	8	558	733	0.895043	Perodicticus potto isolate PEP-2 DENND5A gene, partial sequence
1877	9443	13	15	12	413	630	0.912381	Leontopithecus rosalia TLR4 gene for toll-like receptor 4, partial cds
1879	314293	13	15	12	352	747	0.542972	Hylobates lar saitohin (STH) gene, complete cds
1882	314293	13	15	9	361	376	0.979965	Ateles geoffroyi gene for immunoglobulin alpha heavy chain, partial cds, isolate:UTS437
1893	376911	13	14	13	1197	1249	0.983701	Lemur catta partial VWF gene for von Willebrand factor
1897	376917	13	14	8	292	390	0.897619	Perodicticus potto isolate PEP-2 CHRNA1 gene, partial sequence
1901	376917	13	14	8	423	510	0.948039	Galago matschiei voucher FMNH_148985 AFF2 gene, intron
1997		13	14	5	475	819	0.609977	Macaca arctoides tyrosinase genes, partial cds
2011	314293	13	14	10	260	412	0.70215	Gorilla gorilla isolate Snowflake tyrosinase (Tyr) gene, complete cds
2023	376915	13	13	7	798	831	0.985004	Lepilemur dorsalis isolate LDO-1 LRPPRC_169 gene, partial sequence
2025	376915	13	13	7	520	527	0.996351	Eulemur fulvus rufus 16S ribosomal RNA gene, mitochondrial gene for mitochondrial RNA, partial sequence
2026	376915	13	13	8	364	391	0.984261	Propithecus tattersalli isolate PTA-1 CHRNA1 gene, partial sequence
2028	9445	13	13	4	616	620	0.997891	Varecia rubra isolate VVA-7 POLA1 gene, partial sequence
2029	9445	13	13	4	431	541	0.983791	Eulemur fulvus albifrons isolate EFL-7 NEGR1 gene, partial sequence
2030	9445	13	13	4	579	662	0.979549	Eulemur fulvus fulvus isolate EFL-4 MAPKAP1 gene, partial sequence
2031	9445	13	13	4	483	495	0.986169	Eulemur rufus isolate ERF-1 AFF2 gene, partial sequence
2070	9569	13	13	8	718	753	0.989172	Colobus guereza isolate CGU-7 UTY gene, partial sequence
2071	9569	13	13	8	539	1037	0.894741	Rhinopithecus brelichi isolate RBR-1 KDM5D gene, partial sequence
2098		13	13	5	462	557	0.965198	Macaca cyclopis isolate MCY-3 ZIC3 gene, partial sequence
2099		13	13	5	611	613	0.998871	Macaca maura isolate MCA-1 USH2A gene, partial sequence
2100		13	13	5	314	343	0.983853	Erythrocebus patas isolate EPA-9 KDM5C gene, partial sequence
2101		13	13	5	567	614	0.965046	Macaca nigra isolate MNG-3 SGMS1 gene, partial sequence
2102		13	13	5	677	710	0.985807	Erythrocebus patas isolate EPA-9 RPGRIP1 gene, partial sequence
2103		13	13	5	467	552	0.923913	Macaca sylvanus isolate MSY-3 RAG2 gene, partial sequence
2104		13	13	5	1077	1077	1	Allenopithecus nigroviridis isolate ANI-1 RAG1 gene, partial sequence
2105		13	13	5	723	733	0.998636	Allenopithecus nigroviridis isolate ANI-1 DENND5A gene, partial sequence
2106		13	13	5	611	614	0.997745	Allenopithecus nigroviridis isolate ANI-1 POLA1 gene, partial sequence
2107		13	13	5	576	659	0.977939	Macaca nigra isolate MNG-3 NPAS3.2 gene, partial sequence
2108		13	13	5	588	605	0.99199	Callithrix pygmaea isolate CPY-5 NPAS3 gene, partial sequence
2109		13	13	5	490	541	0.992748	Allenopithecus nigroviridis isolate ANI-1 NEGR1 gene, partial sequence
2110		13	13	5	549	558	0.997656	Allenopithecus nigroviridis isolate ANI-1 MBD5 gene, partial sequence
2111		13	13	5	747	800	0.989423	Erythrocebus patas isolate EPA-9 LRPPRC_171 gene, partial sequence
2112		13	13	5	591	640	0.972115	Macaca arctoides isolate MAC-1 KCNMA1 gene, partial sequence
2113		13	13	5	433	478	0.985999	Allenopithecus nigroviridis isolate ANI-1 FES gene, partial sequence
2114		13	13	5	729	741	0.988477	Callithrix pygmaea isolate CPY-5 FAM123B gene, partial sequence
2115		13	13	5	475	538	0.985988	Allenopithecus nigroviridis isolate ANI-1 DMRT1 gene, partial sequence
2116		13	13	5	574	608	0.981022	Callithrix pygmaea isolate CPY-5 DCTN2 gene, partial sequence
2117		13	13	5	1000	1000	1	Allenopithecus nigroviridis isolate ANI-1 CNR1 gene, partial sequence
2118		13	13	5	671	789	0.937311	Macaca tonkeana isolate MTO-6 BCOR gene, partial sequence
2119		13	13	5	998	999	0.999076	Theropithecus gelada isolate TGE-2 BCHE gene, partial sequence
2120		13	13	5	932	951	0.994823	Callithrix pygmaea isolate CPY-5 AXIN1 gene, partial sequence
2121		13	13	5	611	687	0.937185	Macaca siberu isolate MSE-1 APP gene, partial sequence
2122		13	13	5	426	494	0.983027	Allenopithecus nigroviridis isolate ANI-1 AFF2 gene, partial sequence
2123		13	13	5	363	413	0.967592	Macaca maura isolate MCA-1 ADORA3 gene, partial sequence
2124		13	13	5	508	821	0.656704	Callithrix pygmaea isolate CPY-5 ABCA1 gene, partial sequence
2130	314293	13	13	10	285	288	0.991186	Ateles fusciceps beta-defensin 104 (DEFB104) mRNA, complete cds
2132	314293	13	13	13	451	474	0.986368	Leontopithecus chrysomelas NIN (NIN) gene, exon 18 and partial cds
2133	9443	13	13	13	327	1946	0.622302	Aotus azarai PIWIL3 gene, exons 16, 18 through 20 and partial cds
2136	9443	13	13	10	631	675	0.981538	Lemur catta ATP7A (ATP7A) gene, partial cds
130	30599	12	213	3	1378	1383	0.996795	Propithecus verreauxi coquereli mitochondrial DNA, complete genome
172	9443	12	174	3	921	1130	0.845087	Gorilla gorilla V1RL2 pseudogene, partial sequence
268	13513	12	128	1	348	348	1	Eulemur fulvus fulvus mitochondrial DNA, complete genome
269	13513	12	128	1	297	297	1	Eulemur fulvus fulvus mitochondrial DNA, complete genome
270	13513	12	128	1	1378	1381	0.997862	Eulemur mongoz complete mitochondrial genome
322		12	117	4	573	1096	0.660701	Theropithecus gelada mitochondrion, complete genome
355	314293	12	105	9	297	1134	0.636441	Hylobates concolor endogenous virus HERV-K11q12 clone JFH59 5' LTR, complete sequence
651	38069	12	52	3	522	681	0.899074	Callicebus nigrifrons isolate CNI-1 APP gene, partial sequence
691	314293	12	50	12	256	1923	0.275039	Macaca fascicularis MHC class I chain-related protein (Mafa-MIC1) gene, Mafa-MIC1*10 allele, partial cds
693	314295	12	50	3	754	759	0.997391	Hylobates agilis isolate 1135 noncoding region 12 genomic sequence
717	38069	12	47	3	507	706	0.945904	Callicebus nigrifrons isolate CNI-1 RAG2 gene, partial sequence
754		12	45	4	511	784	0.899235	Macaca sylvanus mitochondrial genome
796	38069	12	42	3	710	879	0.931876	Callicebus caligatus isolate CCG-1 ZFX gene, partial sequence
923	9577	12	36	3	252	439	0.716021	Hoolock leuconedys x Hoolock tianxing cytochrome b (CYTB) gene, partial cds; mitochondrial
974		12	34	4	346	346	1	Macaca sylvanus mitochondrial genome
975		12	34	4	1283	1378	0.997524	Macaca sylvanus mitochondrial genome
989		12	33	4	1806	1812	0.998495	Macaca sylvanus mitochondrial genome
998	54136	12	32	1	1064	1227	0.892293	Trachypithecus shortridgei mitochondrion, complete genome
1005		12	32	4	1042	1044	0.998204	Macaca sylvanus mitochondrion, complete genome
1006		12	32	4	572	681	0.994998	Macaca sylvanus mitochondrial genome
1007		12	32	4	519	528	0.995384	Macaca sylvanus mitochondrial genome
1014	9461	12	31	4	381	974	0.814367	Loris tardigradus mitochondrial DNA, complete genome
1060	376911	12	29	8	853	863	0.991529	Avahi occidentalis isolate ANK33 12S ribosomal RNA gene, partial sequence; mitochondrial gene for mitochondrial product
1063	376915	12	29	8	853	863	0.991529	Avahi occidentalis isolate ANK33 12S ribosomal RNA gene, partial sequence; mitochondrial gene for mitochondrial product
1091	376915	12	29	8	853	863	0.991529	Avahi occidentalis isolate ANK33 12S ribosomal RNA gene, partial sequence; mitochondrial gene for mitochondrial product
1237	54136	12	25	1	1542	1580	0.987494	Trachypithecus phayrei phayrei mitochondrion, partial genome
1238	54136	12	25	1	500	685	0.987854	Trachypithecus shortridgei nuclear copy of mitochondrial genome and flanking genomic sequence
1272	54136	12	24	1	955	957	0.998215	Trachypithecus obscurus mitochondrion, complete genome
1273	54136	12	24	1	1042	1045	0.997488	Trachypithecus shortridgei nuclear copy of mitochondrial genome and flanking genomic sequence
1274	54136	12	24	1	680	684	0.996223	Trachypithecus phayrei phayrei mitochondrion, partial genome
1275	54136	12	24	1	784	784	1	Trachypithecus obscurus mitochondrion, complete genome
1276	54136	12	24	1	1800	1806	0.999746	Trachypithecus obscurus mitochondrion, complete genome
1277	54136	12	24	1	521	528	0.99416	Trachypithecus phayrei phayrei mitochondrion, partial genome
1295	9443	12	24	12	648	658	0.998607	Eulemur mongoz clone OLG_14 olfactory receptor-like protein gene, partial sequence
1499	314293	12	20	12	664	668	0.998353	Alouatta caraya clone OLG_27 olfactory receptor-like protein gene, partial sequence
1583	376917	12	18	7	480	585	0.916524	Galago senegalensis isolate GSE-1 DCTN2 gene, partial sequence
1675	376917	12	17	8	600	709	0.946652	Galago thomasi isolate GTH-1 LUC7L gene, partial sequence
1779	9528	12	17	4	575	1083	0.710608	Cercopithecus aethiops G-protein coupled receptor (GPR15) gene, complete cds
1781	376917	12	16	7	365	415	0.957831	Otolemur crassicaudatus isolate OCR-1 ADORA3 gene, partial sequence
1846	378855	12	15	4	651	709	0.965867	Lagothrix cana isolate LAC-2 RPGRIP1 gene, partial sequence
1847	378855	12	15	4	686	725	0.98446	Alouatta palliata isolate APL-1 DENND5A gene, partial sequence
1881	314293	12	15	12	1986	1989	0.999397	Aotus trivirgatus myxovirus (influenza virus) resistance 1 (MxA) mRNA, complete cds
1894	376917	12	14	8	429	561	0.887828	Otolemur crassicaudatus isolate OCR-1 ZIC3 gene, partial sequence
1895	376917	12	14	8	435	760	0.80047	Galago moholi isolate GMO-4 RAG2 gene, partial sequence
1896	376917	12	14	7	572	628	0.966333	Loris tardigradus isolate LTA-2 DACH1 gene, partial sequence
1898	376917	12	14	8	648	789	0.950389	Otolemur crassicaudatus isolate OCR-1 BCOR gene, partial sequence
1899	376917	12	14	7	394	534	0.924157	Nycticebus bengalensis isolate NBE-1 ATXN7 gene, partial sequence
1900	376917	12	14	7	471	674	0.899746	Loris tardigradus isolate LTA-2 APP gene, partial sequence
1933	38068	12	14	3	774	1440	0.799504	Ateles fusciceps robustus isolate S061 recombination activating protein 1 (RAG1) gene, partial cds
2017	376917	12	13	8	670	768	0.961538	Perodicticus potto isolate PEP-2 LRPPRC_171 gene, partial sequence
2018	376917	12	13	8	515	612	0.886501	Euoticus elegantulus voucher AMNH_269911 ATP-binding cassette sub-family A (ABCA1) gene, intron
2024	376915	12	13	6	335	487	0.92513	Lepilemur dorsalis isolate LDO-1 FES gene, partial sequence
2042	378855	12	13	4	426	819	0.599887	Ateles paniscus tyrosinase and tyrosinase genes, partial cds
2043	378855	12	13	4	444	711	0.769555	Brachyteles arachnoides isolate BAR-1 RAG2 gene, partial sequence
2044	378855	12	13	4	279	330	0.952681	Lagothrix lagotricha isolate LLG-1 PNOC gene, partial sequence
2045	378855	12	13	4	264	350	0.961538	Alouatta palliata isolate APL-1 PLCB4 gene, partial sequence
2046	378855	12	13	4	909	972	0.987259	Ateles fusciceps EDG1 (EDG1) gene, partial cds
2047	378855	12	13	4	371	432	0.963497	Alouatta sara isolate ASA-1 CREM gene, partial sequence
2048	378855	12	13	4	990	1000	0.999	Brachyteles arachnoides isolate BAR-1 CNR1 gene, partial sequence
2049	378855	12	13	4	318	412	0.92289	Lagothrix lagotricha isolate LLG-1 ADORA3 gene, partial sequence
2129	314293	12	13	12	655	670	0.994834	Autos azarai clone OLG_27 olfactory receptor-like protein gene, partial sequence
2135	314293	12	13	12	1596	1623	0.994881	Miopithecus talapoin talapoin mitochondrial antiviral signaling protein (MAVS) mRNA, complete cds; nuclear gene for mitochondrial product
2141	314293	12	13	11	352	1674	0.795331	Hylobates lar cyclic GMP-AMP synthase mRNA, complete cds
2150	376911	12	12	9	480	625	0.935467	Lepilemur dorsalis isolate LDO-1 ZFX gene, partial sequence
2165	9445	12	12	4	486	650	0.93141	Eulemur fulvus albifrons isolate EFL-7 NPAS3.2 gene, partial sequence
2185	378855	12	12	4	440	559	0.94037	Alouatta sara isolate ASA-1 ZIC3 gene, partial sequence
2186	378855	12	12	4	600	612	0.995779	Lagothrix cana isolate LAC-2 USH2A gene, partial sequence
2187	378855	12	12	4	276	339	0.978614	Alouatta palliata isolate APL-1 KDM5C gene, partial sequence
2188	378855	12	12	4	586	647	0.978619	Ateles belzebuth chamek isolate ACM-1 SIM1 gene, partial sequence
2189	378855	12	12	4	587	606	0.982536	Ateles paniscus isolate APC-1 SGMS1 gene, partial sequence
2190	378855	12	12	4	583	607	0.992449	Ateles belzebuth isolate ABZ-1 POLA1 gene, partial sequence
2191	378855	12	12	4	519	631	0.914554	Brachyteles arachnoides isolate BAR-1 NPAS3.2 gene, partial sequence
2192	378855	12	12	4	583	605	0.980579	Lagothrix cana isolate LAC-2 NPAS3 gene, partial sequence
2193	378855	12	12	4	475	541	0.987677	Ateles belzebuth isolate ABZ-1 NEGR1 gene, partial sequence
2194	378855	12	12	4	519	571	0.96979	Ateles belzebuth chamek isolate ACM-1 FOXP1 gene, partial sequence
2195	378855	12	12	4	395	480	0.94375	Lagothrix lagotricha isolate LLG-1 FES gene, partial sequence
2196	378855	12	12	4	482	542	0.975554	Ateles belzebuth isolate ABZ-1 DMRT1 gene, partial sequence
2197	378855	12	12	4	565	610	0.969262	Ateles geoffroyi isolate AGO-2 DCTN2 gene, partial sequence
2199	378855	12	12	4	486	495	0.994276	Ateles belzebuth isolate ABZ-1 AFF2 gene, partial sequence
2258		12	12	4	572	647	0.987635	Callithrix pygmaea isolate CPY-5 SIM1 gene, partial sequence
2259		12	12	4	258	330	0.949495	Callithrix pygmaea isolate CPY-5 PNOC gene, partial sequence
2260		12	12	5	351	356	0.99485	Macaca maura isolate MCA-1 PLCB4 gene, partial sequence
2261		12	12	4	623	702	0.972104	Allenopithecus nigroviridis isolate ANI-1 LUC7L gene, partial sequence
2262		12	12	5	454	578	0.957468	Allenopithecus nigroviridis isolate ANI-1 FOXP1 gene, partial sequence
2263		12	12	4	595	727	0.971573	Allenopithecus nigroviridis isolate ANI-1 FBN1 gene, partial sequence
2264		12	12	5	685	761	0.988611	Macaca sylvanus isolate MSY-3 ERC2 gene, partial sequence
2265		12	12	5	615	627	0.993089	Callithrix pygmaea isolate CPY-5 DACH1 gene, partial sequence
2266		12	12	5	376	407	0.962121	Erythrocebus patas isolate EPA-9 CHRNA1 gene, partial sequence
2267		12	12	5	719	799	0.955569	Allenopithecus nigroviridis isolate ANI-1 CFTR gene, partial sequence
2268		12	12	5	1203	1264	0.992286	Theropithecus gelada isolate TGE-2 BRCA2 gene, partial sequence
2269		12	12	4	575	589	0.985286	Theropithecus gelada isolate TGE-2 AFF2.2 gene, partial sequence
2271	314293	12	12	12	1485	1604	0.958905	Saimiri boliviensis centromere protein J (CENPJ) gene, exon 7 and partial cds
2274	9443	12	12	11	300	315	0.985979	Tarsius spectrum BMI1 (BMI1) gene, 3' UTR
2279	314293	12	12	12	266	1086	0.936157	Aotus trivirgatus radical S-adenosyl methionine domain-containing protein 2 (RSAD2) mRNA, complete cds
2283	314293	12	12	11	810	834	0.994604	Chlorocebus aethiops apolipoprotein A-V (APOA5) gene, partial cds
2285	314293	12	12	8	449	571	0.932428	Trachypithecus hatinhensis chromosome X marker marker X2 genomic sequence
2286	314293	12	12	7	490	564	0.959959	Ateles geoffroyi anonymous intergenic region A5 genomic sequence
187	30599	11	166	2	348	348	1	Propithecus verreauxi coquereli mitochondrial DNA, complete genome
188	30599	11	166	2	297	297	1	Propithecus verreauxi coquereli mitochondrial DNA, complete genome
189	13149	11	163	1	443	567	0.958938	Microcebus murinus isolate MOR62 mitochondrial D-loop, partial sequence
313	9526	11	118	5	363	1910	0.556451	Chlorocebus aethiops isolate AGM serotonin receptor type 1B (HTR1B) gene, complete cds
349	38070	11	108	2	585	1222	0.944028	Cebus unicolor voucher MPEG:43805 tRNA-Pro gene and D-loop, partial sequence; mitochondrial
454	376918	11	70	1	549	696	0.9039	Aotus azarai azarai cytochrome oxidase subunit II (COII) gene, partial cds; mitochondrial gene for mitochondrial product
665	9569	11	51	6	378	806	0.60417	Rhinopithecus roxellana RNASE1 pseudogene, complete sequence
726	9445	11	46	5	955	957	0.999409	Lemur catta mitochondrial ND1 gene for NADH dehydrogenase subunit 1, complete cds
727	9445	11	46	5	1542	1542	1	Hapalemur griseus mitochondrial gene for cytochrome C oxidase, complete cds
728	376919	11	46	3	536	660	0.982477	Cheracebus lugens voucher JPB81 cytochrome c oxidase subunit I (COI) gene, partial cds; mitochondrial
732	38069	11	46	3	536	660	0.982477	Cheracebus lugens voucher JPB81 cytochrome c oxidase subunit I (COI) gene, partial cds; mitochondrial
742	9445	11	45	5	814	1579	0.984646	Varecia variegata variegata mitochondrial DNA, complete genome
743	9445	11	45	5	1042	1044	0.999638	Eulemur fulvus fulvus mitochondrial DNA, complete genome
744	9445	11	45	5	681	681	1	Eulemur fulvus fulvus mitochondrial DNA, complete genome
745	9445	11	45	5	784	825	0.952135	Lemur catta mitochondrion complete mitochondrial genome
746	9445	11	45	5	1787	1815	0.998188	Eulemur mongoz complete mitochondrial genome
747	9445	11	45	5	512	519	0.996746	Eulemur fulvus fulvus mitochondrial DNA, complete genome
773	40297	11	43	4	383	980	0.756597	Galago senegalensis mitochondrial DNA, complete genome
830	376918	11	40	1	1140	1140	1	Aotus nancymaae mitochondrial cytb gene for cytochrome b, isolate M35
888	314293	11	38	11	561	1617	0.747583	Aotus nancymaae endogenous retrovirus group FRD member 1, envelope (ERVFRD-1), mRNA
1093	9443	11	29	10	483	675	0.91484	Cercopithecus aethiops clone OLG_43 olfactory receptor-like protein gene, partial sequence
1163	591932	11	27	1	346	346	1	Procolobus badius mitochondrion, complete genome
1164	591932	11	27	1	297	297	1	Procolobus badius mitochondrion, complete genome
1165	591932	11	27	1	1378	1378	1	Procolobus badius mitochondrion, complete genome
1166	591932	11	27	1	1806	1806	1	Procolobus badius mitochondrion, complete genome
1168		11	27	3	730	752	0.989903	Erythrocebus patas isolate EPA-9 UTY gene, partial sequence
1169		11	27	1	573	573	1	Macaca sylvanus NADH dehydrogenase subunit 4L gene, complete cds; and NADH dehydrogenase subunit 4 gene, partial cds; mitochondrial genes for mitochondrial products
1249	376917	11	24	5	1470	1595	0.987879	Nycticebus pygmaeus 16S ribosomal RNA gene, complete sequence; mitochondrial
1294	9443	11	24	11	556	667	0.992191	Eulemur mongoz clone OLG_66 olfactory receptor-like protein gene, partial sequence
1320	378855	11	23	3	1197	1806	0.985339	Ateles belzebuth mitochondrion, complete genome
1428	13513	11	21	1	437	494	0.985541	Eulemur rubriventer isolate Lrubf1ck casein kinase II beta subunit gene, intron sequence
1497	9443	11	20	11	666	674	0.997404	Cebus apella clone 1 olfactory receptor gene, partial cds
1501	9479	11	20	4	362	847	0.854664	Cebus apella Alu insertion locus Cebidae6 genomic sequence
1658	314293	11	18	10	486	1014	0.634396	Pan troglodytes clone 1e3p_chimp1 olfactory receptor-like gene, partial sequence
1659	314293	11	18	11	654	676	0.99285	Lagothrix lagotricha clone 14 olfactory receptor pseudogene, partial sequence
1732	54136	11	17	1	455	605	0.928439	Trachypithecus cristatus SRY (SRY) gene, partial cds
1814		11	16	2	325	648	0.760802	Macaca maura isolate WM005 ataxin 10 (ATXN10) gene, intron
2001	9443	11	14	10	253	828	0.426329	Saimiri sciureus zonadhesin mRNA, partial cds
2125		11	13	3	367	957	0.832329	Erythrocebus patas isolate EPA-9 ZFY gene, partial sequence
2128	9443	11	13	10	755	978	0.859289	Pan troglodytes TAS2R7 gene for taste receptor, type 2, member 7, complete cds, haplotype: 7
2131	314293	11	13	9	500	1568	0.533016	Pan paniscus vomeronasal type-1 receptor 1 pseudogene (VN1R1) on chromosome 19
2137	9443	11	13	10	419	723	0.742313	Aotus trivirgatus transient receptor potential channel 2 (TRPC2) gene, complete cds
2151	376911	11	12	7	633	753	0.960713	Nycticebus pygmaeus isolate NPY-1 UTY gene, partial sequence
2152	376911	11	12	7	606	952	0.939338	Lepilemur dorsalis isolate LDO-1 KDM5D gene, partial sequence
2155	376917	11	12	8	610	713	0.950912	Arctocebus calabarensis isolate ACL-1 RPGRIP1 gene, partial sequence
2156	376917	11	12	7	262	341	0.957478	Galagoides zanzibaricus voucher GZ-UD-002 prepronociceptin (PNOC) gene, partial cds
2157	376917	11	12	8	539	768	0.905273	Perodicticus potto isolate PEP-2 ERC2 gene, partial sequence
2198	378855	11	12	4	714	998	0.94489	Ateles geoffroyi isolate AGO-2 BCHE gene, partial sequence
2214	9533	11	12	1	369	570	0.854386	Cercopithecus petaurista brain-derived neurotrophic factor (BDNF) gene, partial cds
2270	9443	11	12	11	1075	1973	0.804105	TSA: Callithrix jacchus HIPPO_01287 mRNA sequence
2296	376917	11	11	7	447	628	0.800376	Galago senegalensis isolate GSE-1 KCNMA1 gene, partial sequence
2339	376919	11	11	5	573	613	0.961293	Callicebus cupreus isolate CCU-2 DCTN2 gene, partial sequence
2340	376919	11	11	5	485	495	0.987144	Callicebus caligatus isolate CCG-1 AFF2 gene, partial sequence
2356	378855	11	11	4	576	664	0.968237	Alouatta palliata isolate APL-1 MAPKAP1 gene, partial sequence
2357	378855	11	11	4	550	631	0.975364	Ateles belzebuth chamek isolate ACM-1 KCNMA1 gene, partial sequence
2358	378855	11	11	4	342	409	0.959769	Lagothrix lagotricha isolate LLG-1 CHRNA1 gene, partial sequence
2359	378855	11	11	4	1260	1276	0.994657	Alouatta palliata isolate APL-1 BRCA2 gene, partial sequence
2360	378855	11	11	4	667	778	0.972774	Ateles geoffroyi isolate AGO-2 BCOR gene, partial sequence
2361	378855	11	11	4	838	951	0.980881	Lagothrix cana isolate LAC-2 AXIN1 gene, partial sequence
2362	378855	11	11	4	555	584	0.977273	Ateles belzebuth chamek isolate ACM-1 AFF2.2 gene, partial sequence
2391	9533	11	11	1	282	330	0.969972	Cercopithecus albogularis kolbi isolate CAB-1 PNOC gene, partial sequence
2393	9533	11	11	1	327	356	0.990296	Cercopithecus ascanius schmidti isolate CAS-1 PLCB4 gene, partial sequence
2402	9569	11	11	6	480	598	0.871389	Rhinopithecus roxellana chromosome 21 marker ENC35 genomic sequence
2403	9569	11	11	6	538	855	0.938862	Piliocolobus badius chromosome 14 marker ENC15 genomic sequence
2404	9569	11	11	6	515	639	0.886328	Trachypithecus shortridgei chromosome 14 marker ENC14 genomic sequence
2405	9569	11	11	6	567	639	0.942951	Colobus guereza chromosome 7 marker ENC5 genomic sequence
2406	9569	11	11	6	433	472	0.958783	Trachypithecus shortridgei chromosome 20 marker chr20-5 genomic sequence
2407	9569	11	11	6	564	590	0.981202	Rhinopithecus avunculus chromosome 20 marker chr20-4 genomic sequence
2408	9569	11	11	6	431	478	0.952453	Trachypithecus shortridgei chromosome 19 marker chr19-5 genomic sequence
2409	9569	11	11	6	444	557	0.93243	Piliocolobus badius chromosome 19 marker chr19-1 genomic sequence
2410	9569	11	11	6	463	490	0.970501	Rhinopithecus roxellana chromosome 18 marker chr18-4 genomic sequence
2411	9569	11	11	6	442	527	0.927894	Trachypithecus shortridgei chromosome 17 marker chr17-8 genomic sequence
2412	9569	11	11	6	376	417	0.941574	Rhinopithecus bieti chromosome 15 marker chr15-3 genomic sequence
2413	9569	11	11	6	746	838	0.951942	Piliocolobus badius chromosome 15 marker chr15-1 genomic sequence
2414	9569	11	11	6	322	416	0.92701	Rhinopithecus bieti chromosome 13 marker chr13-3 genomic sequence
2415	9569	11	11	6	503	589	0.960488	Trachypithecus germaini chromosome 12 marker chr12-1 genomic sequence
2416	9569	11	11	6	461	575	0.905296	Trachypithecus johnii chromosome X marker marker X65 genomic sequence
2417	9569	11	11	6	434	525	0.955152	Trachypithecus johnii chromosome X marker marker X45 genomic sequence
2418	9569	11	11	6	453	567	0.875581	Trachypithecus hatinhensis chromosome X marker marker X5 genomic sequence
2419	9569	11	11	6	451	534	0.910623	Trachypithecus johnii chromosome 10 marker chr10-5 genomic sequence
2420	9569	11	11	6	434	499	0.954819	Trachypithecus germaini chromosome 10 marker chr10-1 genomic sequence
2421	9569	11	11	6	441	520	0.933566	Rhinopithecus bieti chromosome 9 marker chr9-5 genomic sequence
2422	9569	11	11	6	448	514	0.959498	Trachypithecus germaini chromosome 8 marker chr8-2 genomic sequence
2423	9569	11	11	6	503	568	0.953905	Nasalis larvatus chromosome 8 marker chr8-1 genomic sequence
2424	9569	11	11	6	476	498	0.984118	Presbytis melalophos chromosome 7 marker chr7-6 genomic sequence
2425	9569	11	11	6	379	452	0.950925	Trachypithecus germaini chromosome 6 marker chr6-5 genomic sequence
2426	9569	11	11	6	448	539	0.928487	Trachypithecus germaini chromosome 5 marker chr5-6 genomic sequence
2427	9569	11	11	6	392	490	0.925046	Colobus guereza chromosome 4 marker chr4-7 genomic sequence
2428	9569	11	11	6	436	504	0.93254	Nasalis larvatus chromosome 3 marker chr3-2 genomic sequence
2429	9569	11	11	6	394	424	0.965051	Rhinopithecus roxellana chromosome 2 marker chr2-8 genomic sequence
2430	9569	11	11	6	389	462	0.946871	Rhinopithecus bieti chromosome 1 marker chr1-4 genomic sequence
2540		11	11	5	901	972	0.991863	Erythrocebus patas isolate EPA-9 EDG1 gene, partial sequence
2541		11	11	4	475	532	0.989747	Erythrocebus patas isolate EPA-9 ATXN7 gene, partial sequence
2542		11	11	4	574	810	0.856453	Theropithecus gelada isolate TGE-2 LRPPRC_169 gene, partial sequence
2545	9443	11	11	10	433	1576	0.511883	Sequence 197 from Patent WO2013011479
2547	314293	11	11	9	467	471	0.994596	Nomascus concolor DEFB1-like protein gene, complete cds
2552	9443	11	11	11	1605	1605	1	Microcebus murinus lactate dehydrogenase B gene, complete cds
2557	9443	11	11	7	441	468	0.984848	Trachypithecus hatinhensis chromosome 13 marker chr13-6 genomic sequence
2560	314293	11	11	11	668	670	0.999322	Aotus azarai clone 12 olfactory receptor gene, partial cds
2565	314293	11	11	10	837	1014	0.981442	Lagothrix lagotricha L1TD1 gene, complete cds
2566	314293	11	11	10	1089	1638	0.838328	Erythrocebus patas L1TD1 gene, complete cds
2567	314293	11	11	10	792	792	1	Saimiri sciureus apolipoprotein A-IV (APOA4) gene, exon 3 and partial cds
2576	9569	11	11	6	538	855	0.938862	Piliocolobus badius chromosome 14 marker ENC15 genomic sequence
2577	9569	11	11	6	515	639	0.886328	Trachypithecus shortridgei chromosome 14 marker ENC14 genomic sequence
2578	9569	11	11	6	433	472	0.958783	Trachypithecus shortridgei chromosome 20 marker chr20-5 genomic sequence
2579	9569	11	11	6	564	590	0.981202	Rhinopithecus avunculus chromosome 20 marker chr20-4 genomic sequence
2580	9569	11	11	6	431	478	0.952453	Trachypithecus shortridgei chromosome 19 marker chr19-5 genomic sequence
2581	9569	11	11	6	444	557	0.93243	Piliocolobus badius chromosome 19 marker chr19-1 genomic sequence
2582	9569	11	11	6	463	490	0.970501	Rhinopithecus roxellana chromosome 18 marker chr18-4 genomic sequence
2583	9569	11	11	6	442	527	0.927894	Trachypithecus shortridgei chromosome 17 marker chr17-8 genomic sequence
2584	9569	11	11	6	376	417	0.941574	Rhinopithecus bieti chromosome 15 marker chr15-3 genomic sequence
2585	9569	11	11	6	746	838	0.951942	Piliocolobus badius chromosome 15 marker chr15-1 genomic sequence
2586	9569	11	11	6	322	416	0.92701	Rhinopithecus bieti chromosome 13 marker chr13-3 genomic sequence
2587	9569	11	11	6	503	589	0.960488	Trachypithecus germaini chromosome 12 marker chr12-1 genomic sequence
2588	9569	11	11	6	461	575	0.905296	Trachypithecus johnii chromosome X marker marker X65 genomic sequence
2589	9569	11	11	6	453	567	0.875581	Trachypithecus hatinhensis chromosome X marker marker X5 genomic sequence
2590	9569	11	11	6	451	534	0.910623	Trachypithecus johnii chromosome 10 marker chr10-5 genomic sequence
2591	9569	11	11	6	434	499	0.954819	Trachypithecus germaini chromosome 10 marker chr10-1 genomic sequence
2592	9569	11	11	6	441	520	0.933566	Rhinopithecus bieti chromosome 9 marker chr9-5 genomic sequence
2593	9569	11	11	6	448	514	0.959498	Trachypithecus germaini chromosome 8 marker chr8-2 genomic sequence
2594	9569	11	11	6	503	568	0.953905	Nasalis larvatus chromosome 8 marker chr8-1 genomic sequence
2595	9569	11	11	6	476	498	0.984118	Presbytis melalophos chromosome 7 marker chr7-6 genomic sequence
2596	9569	11	11	6	379	452	0.950925	Trachypithecus germaini chromosome 6 marker chr6-5 genomic sequence
2597	9569	11	11	6	448	539	0.928487	Trachypithecus germaini chromosome 5 marker chr5-6 genomic sequence
2598	9569	11	11	6	392	490	0.925046	Colobus guereza chromosome 4 marker chr4-7 genomic sequence
2599	9569	11	11	6	436	504	0.93254	Nasalis larvatus chromosome 3 marker chr3-2 genomic sequence
2600	9569	11	11	6	394	424	0.965051	Rhinopithecus roxellana chromosome 2 marker chr2-8 genomic sequence
2601	9569	11	11	6	389	462	0.946871	Rhinopithecus bieti chromosome 1 marker chr1-4 genomic sequence
180	376911	10	171	1	921	1008	0.946603	Microcebus murinus isolate F-01-08 vomeronasal 1 receptor VN1R-Mmur065 gene, complete cds
181	376915	10	171	1	921	1008	0.946603	Microcebus murinus isolate F-01-08 vomeronasal 1 receptor VN1R-Mmur065 gene, complete cds
182	30615	10	171	1	921	1008	0.946603	Microcebus murinus isolate F-01-08 vomeronasal 1 receptor VN1R-Mmur065 gene, complete cds
183	13149	10	171	1	921	1008	0.946603	Microcebus murinus isolate F-01-08 vomeronasal 1 receptor VN1R-Mmur065 gene, complete cds
367		10	101	5	264	604	0.508557	Theropithecus gelada Alu insertion locus Agilis_Yd_100 independent insertion
385	9443	10	94	8	837	1617	0.740806	Aotus vociferans natural killer cell immunoglobulin-like receptor (KIR4DL10) mRNA, KIR4DL10*01 allele, partial cds
420	325165	10	80	1	1140	1141	0.999299	Nomascus siki mitochondrial DNA, complete genome
422	9604	10	79	3	758	814	0.958278	Gorilla gorilla intergenic spacer, locus 11, isolate akiba
424	9604	10	78	3	735	743	0.995151	Gorilla gorilla intergenic spacer, locus 17, isolate akiba
426	9604	10	77	3	751	933	0.813199	qgl04g12.b1 Clint Pan troglodytes verus STS genomic, sequence tagged site
429	9526	10	76	8	524	1721	0.453859	TSA: Macaca mulatta Mamu_377406 mRNA sequence
430	9604	10	76	3	735	782	0.951323	Gorilla gorilla intergenic spacer, locus 14, isolate akiba
456	30600	10	69	1	557	560	0.998732	Propithecus diadema edwardsi isolate Tra121 mitochondrial D-loop, partial sequence
616	30615	10	54	4	346	355	0.995305	Mirza coquereli clone E1-3 short-wave sensitive type 1 opsin (SWS) gene, exon 1 and partial cds
635	9526	10	53	5	453	1896	0.27043	TSA: Macaca mulatta Mamu_389528 mRNA sequence
815	13513	10	41	1	708	739	0.987788	Eulemur rubriventer gene for MHC class I antigen, partial cds, allele: Euru-W32*02
823	9443	10	41	9	458	839	0.613593	Gorilla gorilla OR1J2-like gene, partial sequence
872	9577	10	38	2	706	710	0.998073	Nomascus leucogenys isolate 1005 noncoding region 21 genomic sequence
873	9577	10	38	2	652	670	0.991555	Hylobates pileatus isolate 1227 noncoding region 20 genomic sequence
874	9577	10	38	2	783	784	0.999027	Hylobates lar isolate 26 noncoding region 15 genomic sequence
875	9577	10	38	2	798	799	0.998913	Hylobates lar isolate 501 noncoding region 16 genomic sequence
876	9577	10	38	2	793	805	0.997221	Hylobates agilis isolate 1135 noncoding region 13 genomic sequence
877	9577	10	38	2	754	759	0.997816	Hylobates agilis isolate 1135 noncoding region 12 genomic sequence
878	9577	10	38	2	768	772	0.999727	Nomascus leucogenys isolate 1005 noncoding region 10 genomic sequence
879	9577	10	38	2	688	690	0.998703	Nomascus leucogenys isolate 1005 noncoding region 8 genomic sequence
880	9577	10	38	2	886	888	0.998933	Nomascus leucogenys isolate 1005 noncoding region 7 genomic sequence
881	9577	10	38	2	871	873	0.999277	Nomascus leucogenys isolate 1005 noncoding region 5 genomic sequence
882	9577	10	38	2	983	986	0.998879	Hylobates agilis isolate 1136 noncoding region 4 genomic sequence
883	9577	10	38	2	832	840	0.996021	Hylobates muelleri isolate 1058 noncoding region 3 genomic sequence
884	9577	10	38	2	1054	1060	0.996425	Nomascus leucogenys isolate 378 noncoding region 2 genomic sequence
885	9577	10	38	2	891	897	0.994719	Nomascus leucogenys isolate 1006 noncoding region 1 genomic sequence
999	9570	10	32	1	346	346	1	Colobus guereza mitochondrion, complete genome
1000	9570	10	32	1	297	297	1	Colobus guereza mitochondrion, complete genome
1001	9570	10	32	1	1378	1378	1	Colobus guereza mitochondrion, complete genome
1008		10	32	1	426	441	0.975553	Macaca nigra isolate 661 natural resistance-associated macrophage protein 1 (NRAMP) gene, partial cds
1067	376918	10	29	1	1539	1557	0.999336	Aotus azarai boliviensis isolate 17954 cytochrome oxidase subunit 1 (CO1) gene, complete cds; tRNA-Ser and tRNA-Asp genes, complete sequence; and cytochrome oxidase subunit 2 (CO2) gene, complete cds; mitochondrial
1205	9443	10	26	4	366	1012	0.586272	Tarsius syrichta amelogenin (AMELX) gene, partial cds
1362	378855	10	22	3	534	534	1	Ateles belzebuth mitochondrion, complete genome
1502	314293	10	20	9	278	873	0.963517	Sapajus apella arylamine N-acetyltransferase 1 (NAT1) gene, complete cds
1524	13513	10	19	1	537	607	0.939651	Eulemur fulvus fulvus ATP-binding cassette sub-family A (ABC1) gene, partial sequence
1575	9526	10	19	8	324	1942	0.7334	Colobus guereza TIM1 gene for T-cell immunoglobulin and mucin domain-containing protein 1, complete cds
1818	314293	10	16	4	462	1989	0.519702	TSA: Macaca mulatta Mamu_365772 mRNA sequence
1819	314293	10	16	7	261	573	0.548757	TSA: Pan troglodytes Chimpanzee_0143134 mRNA sequence
1821	9443	10	16	10	473	667	0.944996	Eulemur mongoz clone 18 olfactory receptor gene, partial cds
1841	376919	10	15	5	462	561	0.936423	Callicebus caligatus isolate CCG-1 ZIC3 gene, partial sequence
1874	9443	10	15	10	655	670	0.998507	Callithrix jacchus clone 20 olfactory receptor gene, partial cds
2007	314293	10	14	10	663	667	0.999357	Autos azarai clone OLG_9 olfactory receptor-like protein gene, partial sequence
2033	13513	10	13	1	635	705	0.947081	Eulemur mongoz isolate EMO-1 LUC7L gene, partial sequence
2034	13513	10	13	1	583	637	0.955199	Eulemur macaco flavifrons isolate EMC-5 CFTR gene, partial sequence
2167	13513	10	12	1	521	1077	0.718199	Eulemur rufus isolate ERF-1 RAG1 gene, partial sequence
2215	9533	10	12	1	346	346	1	Cercopithecus albogularis voucher NHMUK:ZD.1906.6.5.6 mitochondrion, partial genome
2280	314293	10	12	10	658	658	1	Autos azarai clone OLG_25 olfactory receptor-like protein gene, partial sequence
2281	314293	10	12	9	268	1728	0.928	Macaca fascicularis testis cDNA clone: QtsA-18827, similar to human polymerase (DNA directed), lambda (POLL), mRNA, RefSeq: NM_013274.2
2284	314293	10	12	10	390	747	0.614458	Pan paniscus lysozyme c precursor (LZM) gene, complete cds
2297	376917	10	11	7	530	1150	0.645138	Nycticebus bengalensis isolate NBE-1 GHR gene, partial sequence
2303	376915	10	11	6	606	952	0.938121	Lepilemur dorsalis isolate LDO-1 KDM5D gene, partial sequence
2310	9445	10	11	4	278	335	0.957395	Lemur catta isolate LCT-10 PNOC gene, partial sequence
2311	9445	10	11	4	539	681	0.889868	Varecia variegata variegata isolate VVA-2 APP gene, partial sequence
2314	13513	10	11	1	702	1202	0.775979	Eulemur coronatus retinol-binding protein 3 precursor (RBP3) gene, exon 1 and partial cds
2315	13513	10	11	1	869	950	0.973206	Eulemur macaco flavifrons isolate EMC-5 AXIN1 gene, partial sequence
2392	9533	10	11	1	281	845	0.833029	Cercopithecus albogularis kolbi isolate CAB-1 ZFX gene, partial sequence
2551	9443	10	11	10	327	784	0.59775	JP 2013506686-A/207: METHODS FOR MODULATION OF AUTOPHAGY THROUGH THE MODULATION OF AUTOPHAGY-ENHANCING GENE PRODUCTS
2640	9445	10	10	4	612	612	1	Eulemur coronatus isolate ECR-2 USH2A gene, partial sequence
2641	9445	10	10	3	612	648	0.986728	Eulemur fulvus fulvus isolate EFL-4 SIM1 gene, partial sequence
2643	9445	10	10	4	651	740	0.96527	Eulemur rufus isolate ERF-1 DENND5A gene, partial sequence
2644	9445	10	10	4	702	732	0.988115	Eulemur mongoz isolate EMO-1 FAM123B gene, partial sequence
2645	9445	10	10	4	586	608	0.986842	Eulemur mongoz isolate EMO-1 DCTN2 gene, partial sequence
2648	13513	10	10	1	632	688	0.972674	Eulemur fulvus sanfordi sterol regulatory element-binding transcription factor (SREBF2) gene, partial sequence
2649	13513	10	10	1	808	828	0.991667	Eulemur macaco macaco zinc finger protein 202-like gene, partial sequence
2650	13513	10	10	1	680	740	0.978378	Eulemur fulvus albifrons leucine-rich PPR motif-containing protein gene gene, partial sequence
2651	13513	10	10	1	825	856	0.988201	Eulemur fulvus albifrons leucine-rich PPR motif-containing protein gene, partial sequence
2652	13513	10	10	1	772	808	0.981436	Eulemur fulvus fulvus cystic fibrosis transmembrane conductance (CFTR) gene, partial sequence
2653	13513	10	10	1	770	821	0.977345	Eulemur fulvus collaris clone EFC395, genomic sequence
2654	13513	10	10	1	703	758	0.982454	Eulemur macaco flavifrons cytomatrix protein p110 gene, partial sequence
2655	13513	10	10	1	553	690	0.960145	Eulemur coronatus fibrinogen alpha polypeptide isoform alpha-E (FGA) gene, partial sequence
2674	376919	10	10	5	534	613	0.965742	Callicebus caligatus isolate CCG-1 POLA1 gene, partial sequence
2675	376919	10	10	5	298	357	0.948179	Pithecia irrorata isolate PIR-1 PLCB4 gene, partial sequence
2676	376919	10	10	5	571	601	0.97421	Cacajao calvus isolate CCL-1 NPAS3 gene, partial sequence
2686	378855	10	10	4	821	929	0.953929	Ateles fusciceps isolate AFC-7 TTR gene, partial sequence
2687	378855	10	10	4	469	760	0.95	Lagothrix lagotricha isolate LLG-1 ERC2 gene, partial sequence
2692	378855	10	10	3	663	704	0.988636	Ateles belzebuth isolate ABZ-1 LUC7L gene, partial sequence
2694	378855	10	10	3	712	732	0.996995	Lagothrix lagotricha isolate LLG-1 FAM123B gene, partial sequence
2724	9533	10	10	1	947	968	0.997831	Cercopithecus albogularis kolbi isolate CAB-1 EDG1 gene, partial sequence
2726	9533	10	10	1	438	475	0.991158	Cercopithecus albogularis kolbi isolate CAB-1 TYR gene, partial sequence
2727	9533	10	10	1	699	930	0.93828	Cercopithecus cephus isolate CCE-1 TTR gene, partial sequence
2728	9533	10	10	1	338	343	0.99621	Cercopithecus diana isolate CDA-3 KDM5C gene, partial sequence
2729	9533	10	10	1	469	613	0.976509	Cercopithecus albogularis kolbi isolate CAB-1 POLA1 gene, partial sequence
2730	9533	10	10	1	543	558	0.996774	Cercopithecus albogularis kolbi isolate CAB-1 MBD5 gene, partial sequence
2731	9533	10	10	1	651	702	0.980342	Cercopithecus albogularis kolbi isolate CAB-1 LUC7L gene, partial sequence
2732	9533	10	10	1	707	727	0.994498	Cercopithecus albogularis kolbi isolate CAB-1 FBN1 gene, partial sequence
2733	9533	10	10	1	572	761	0.975164	Cercopithecus cephus isolate CCE-1 ERC2 gene, partial sequence
2734	9533	10	10	1	266	538	0.919517	Cercopithecus albogularis kolbi isolate CAB-1 DMRT1 gene, partial sequence
2735	9533	10	10	1	527	604	0.961755	Cercopithecus mona isolate CMO-2 DCTN2 gene, partial sequence
2736	9533	10	10	1	392	406	0.98399	Cercopithecus neglectus isolate CNE-1 CHRNA1 gene, partial sequence
2737	9533	10	10	1	935	948	0.997257	Cercopithecus albogularis kolbi isolate CAB-1 AXIN1 gene, partial sequence
2738	9533	10	10	1	575	590	0.981864	Cercopithecus mona isolate CMO-2 AFF2.2 gene, partial sequence
2739	9533	10	10	1	415	494	0.972065	Cercopithecus albogularis kolbi isolate CAB-1 AFF2 gene, partial sequence
2770	9569	10	10	6	319	426	0.930282	Rhinopithecus roxellana chromosome 21 marker ENC25 genomic sequence
2771	9569	10	10	5	490	558	0.962186	Rhinopithecus roxellana chromosome 16 marker ENC19 genomic sequence
2772	9569	10	10	6	425	491	0.918737	Rhinopithecus roxellana chromosome 12 marker chr12-2 genomic sequence
2773	9569	10	10	6	522	571	0.961646	Trachypithecus hatinhensis chromosome X marker marker X2 genomic sequence
2774	9569	10	10	6	420	494	0.954656	Colobus guereza chromosome 11 marker chr11-2 genomic sequence
2775	9569	10	10	6	318	381	0.897375	Nasalis larvatus chromosome 6 marker chr6-6 genomic sequence
2776	9569	10	10	5	425	503	0.937376	Trachypithecus germaini chromosome 4 marker chr4-2 genomic sequence
2777	9569	10	10	5	495	554	0.962094	Trachypithecus hatinhensis chromosome 1 marker chr1-6 genomic sequence
2781	9577	10	10	3	288	318	0.949057	Hylobates klossii MAOA gene, repeat region
2830		10	10	4	651	662	0.993958	Allenopithecus nigroviridis isolate ANI-1 MAPKAP1 gene, partial sequence
2831		10	10	4	425	437	0.981922	Macaca maura isolate MCA-1 CREM gene, partial sequence
2839	314293	10	10	10	1115	1198	0.981302	Ateles geoffroyi plasminogen (PLG) gene, exon 6 and partial cds
2840	314293	10	10	10	259	1320	0.279318	JP 2017121241-A/5621: MODIFIED POLYNUCLEOTIDES FOR THE PRODUCTION OF PROTEINS ASSOCIATED WITH HUMAN DISEASE
2841	9443	10	10	10	252	444	0.781757	Saimiri boliviensis isolate 90362 paired box 9 (PAX9) gene, complete cds
2842	9443	10	10	9	294	1907	0.269009	Sequence 1795 from Patent WO2013151668
2844	9443	10	10	9	309	510	0.660196	Macaca fascicularis testis cDNA, clone: QtsA-17521, similar to human cytochrome c oxidase subunit 8A (COX8A), mRNA, RefSeq: NM_004074.2
2845	9443	10	10	10	467	1521	0.919395	Cercopithecus cephus cryopyrin (CIAS1) gene, partial cds
2846	9443	10	10	10	1450	1620	0.945247	Colobus angolensis palliatus OXTR gene, promoter region
2854	314293	10	10	9	419	640	0.782344	Chlorocebus sabaeus VHL like (VHLL) pseudogene on chromosome 20
2857	314293	10	10	10	975	1156	0.95173	Callithrix pygmaea apolipoprotein L6 (ApoL6) gene, partial cds
2865	314293	10	10	9	255	258	0.990698	Nomascus concolor hepcidin (HAMP) mRNA, complete cds
2874	9569	10	10	6	319	426	0.930282	Rhinopithecus roxellana chromosome 21 marker ENC25 genomic sequence
2875	9569	10	10	6	425	491	0.918737	Rhinopithecus roxellana chromosome 12 marker chr12-2 genomic sequence
2876	9569	10	10	6	420	494	0.954656	Colobus guereza chromosome 11 marker chr11-2 genomic sequence
2877	9569	10	10	6	318	381	0.897375	Nasalis larvatus chromosome 6 marker chr6-6 genomic sequence
2878	9569	10	10	5	425	503	0.937376	Trachypithecus germaini chromosome 4 marker chr4-2 genomic sequence
2879	9569	10	10	5	495	554	0.962094	Trachypithecus hatinhensis chromosome 1 marker chr1-6 genomic sequence
261	376911	9	130	1	906	909	0.997715	Microcebus murinus isolate F-01-08 vomeronasal 1 receptor VN1R-Mmur031 gene, complete cds
262	376915	9	130	1	906	909	0.997715	Microcebus murinus isolate F-01-08 vomeronasal 1 receptor VN1R-Mmur031 gene, complete cds
263	30615	9	130	1	906	909	0.997715	Microcebus murinus isolate F-01-08 vomeronasal 1 receptor VN1R-Mmur031 gene, complete cds
264	13149	9	130	1	906	909	0.997715	Microcebus murinus isolate F-01-08 vomeronasal 1 receptor VN1R-Mmur031 gene, complete cds
370	30615	9	100	3	566	648	0.988102	Cheirogaleus medius isolate CMD-1 CFTR gene, partial sequence
440	9604	9	74	3	779	958	0.973819	Pan paniscus isolate Zorba noncoding region 6 genomic sequence
534	314293	9	62	8	767	958	0.901071	Gorilla gorilla chromosome 12 taste receptor T2R47 gene, partial cds
547	9526	9	61	4	492	696	0.828505	Hylobates moloch isolate NAN33 marker T2986 genomic sequence
584	30595	9	58	1	627	1137	0.947503	Cacajao melanocephalus FMNH88250 cytochrome b (cytb) gene, complete cds; mitochondrial
671	376911	9	50	1	894	897	0.999933	Microcebus bongolavensis vomeronasal 1 receptor VN1R-Mmur066 gene, complete cds
674	376915	9	50	1	894	897	0.999933	Microcebus bongolavensis vomeronasal 1 receptor VN1R-Mmur066 gene, complete cds
677	30615	9	50	1	894	897	0.999933	Microcebus bongolavensis vomeronasal 1 receptor VN1R-Mmur066 gene, complete cds
678	13149	9	50	1	894	897	0.999933	Microcebus bongolavensis vomeronasal 1 receptor VN1R-Mmur066 gene, complete cds
714	9528	9	48	2	1266	1677	0.876988	Chlorocebus aethiops isolate AGM serotonin receptor type 1A (HTR1A) gene, complete cds
835	9554	9	40	1	500	684	0.870943	Papio papio isolate Phpapio1 cytochrome oxidase subunit II (COII) gene, complete cds; mitochondrial
1032	9462	9	30	1	270	1140	0.812749	Galago senegalensis mitochondrial DNA, complete genome
1034	378850	9	30	1	549	696	0.962021	Saimiri boliviensis cytochrome oxidase subunit II (COII) gene, complete cds; mitochondrial gene for mitochondrial product
1066	13513	9	29	1	684	684	1	Eulemur fulvus fulvus mitochondrial DNA, complete genome
1206	314293	9	26	7	330	1584	0.665695	Papio cynocephalus anubis immunoglobulin gamma-1 heavy chain constant region gene, partial cds
1239	9577	9	25	2	601	735	0.977361	Hylobates pileatus isolate J17 testis-specific protein (TSPY) gene, exons 1, 2 and partial cds
1278	9577	9	24	2	778	833	0.995198	Hylobates moloch isolate J13 ubiquitously transcribed tetratricopeptide repeat protein (UTY) gene, intron 18 and partial cds
1297	9528	9	24	2	751	762	0.990157	Macaca fascicularis isolate Mfas11 serotonin receptor type 1A (HTR1A) gene, complete cds
1298	9528	9	24	2	406	408	0.999183	Chlorocebus aethiops isolate AGM serotonin receptor type 1A (HTR1A) gene, complete cds
1334	54136	9	23	1	319	382	0.960961	Trachypithecus obscurus protamine P1 gene, complete cds
1335	9577	9	23	2	405	408	0.998508	Hylobates lar isolate 103 SMCY gene, intron
1336	9577	9	23	2	723	735	0.991127	Hylobates moloch isolate 1228 dead box protein (DBY) gene, partial sequence
1337	9577	9	23	2	556	557	0.999688	Hylobates lar isolate 103 ribosomal protein S4 (RPS4Y) gene, partial cds
1338	9577	9	23	2	1526	1615	0.954718	Nomascus concolor isolate Nc noncoding region downstream from the DAZ gene fragment 1 genomic sequence
1339	9577	9	23	2	1273	1281	0.99647	Nomascus leucogenys isolate 1006 noncoding region downstream from the DAZ gene fragment 2 genomic sequence
1344	314293	9	23	6	264	1907	0.394542	TSA: Callithrix jacchus SKMUSCLE_17780 mRNA sequence
1349	9577	9	23	2	556	557	0.999688	Hylobates lar isolate 103 ribosomal protein S4 (RPS4Y) gene, partial cds
1350	9577	9	23	2	1526	1615	0.954718	Nomascus concolor isolate Nc noncoding region downstream from the DAZ gene fragment 1 genomic sequence
1351	9577	9	23	2	1273	1281	0.99647	Nomascus leucogenys isolate 1006 noncoding region downstream from the DAZ gene fragment 2 genomic sequence
1363	38070	9	22	2	287	315	0.969986	Cebus albifrons epsilon-globin gene, complete cds, gamma1-globin gene, complete cds, gamma2-globin gene, complete cds, and eta-globin pseudogene
1377		9	22	4	450	472	0.978525	Rungwecebus kipunji voucher SHCP:2458 NADH dehydrogenase subunit 4 (ND4) gene, partial cds; tRNA-His, tRNA-Ser, and tRNA-Leu genes, complete sequence; and NADH dehydrogenase subunit 5 (ND5) gene, partial cds; mitochondrial
1399	376917	9	21	5	684	684	1	Galago senegalensis mitochondrial DNA, complete genome
1462	376917	9	20	5	955	1026	0.935234	Otolemur crassicaudatus mitochondrion, complete genome
1478	378850	9	20	1	803	954	0.95891	Saimiri sciureus mitochondrial DNA, complete genome
1511	376917	9	19	5	1039	1044	0.997832	Loris tardigradus mitochondrial DNA, complete genome
1512	376917	9	19	5	784	784	1	Galago senegalensis mitochondrial DNA, complete genome
1513	376917	9	19	5	1800	1818	0.997655	Perodicticus potto mitochondrial DNA, complete genome
1514	376917	9	19	5	528	528	1	Galago senegalensis mitochondrial DNA, complete genome
1594	9522	9	18	1	689	1140	0.963255	Callicebus nigrifrons voucher CPE04 cytochrome b (CYTB) gene, complete cds; mitochondrial
1597	378850	9	18	1	1533	1542	0.99946	Saimiri sciureus mitochondrial DNA, complete genome
1599	38070	9	18	2	413	413	1	Sapajus flavius Alu insertion locus CesSa1 genomic sequence
1600	38070	9	18	2	758	847	0.901089	Cebus apella Alu insertion locus Cebidae6 genomic sequence
1652	9443	9	18	9	383	391	0.99318	Leontopithecus rosalia isolate PR00786 paired box 9 (PAX9) gene, complete cds
1660	314293	9	18	8	330	825	0.471111	TSA: Macaca mulatta Mamu_418403 mRNA sequence
1706	13513	9	17	1	370	412	0.910051	Eulemur mongoz isolate EMO-1 ADORA3 gene, partial sequence
1728	9569	9	17	4	951	954	0.99815	Colobus polykomos MC1R gene for melanocortin 1 receptor, complete cds
1778	314293	9	17	5	260	1690	0.393073	Pan paniscus KLF10 (KLF10) gene, partial cds
1795	378855	9	16	4	925	955	0.988482	Ateles belzebuth mitochondrion, complete genome
1823	314293	9	16	7	280	1758	0.42335	Chlorocebus aethiops Apobec3DE (Apobec3DE) gene, partial cds
1862	9569	9	15	4	1019	1059	0.984891	Trachypithecus phayrei C-C chemokine receptor type 5 (CCR5) gene, complete cds
1875	9443	9	15	9	342	1006	0.59841	Propithecus coquereli isolate 6667 msh homeobox 1-like protein (MSX1) gene, complete cds
1931	378855	9	14	4	334	335	0.999787	Ateles geoffroyi yucatanensis haplotype Agy15 aldolase A gene, intron V and partial cds
1939	9533	9	14	1	294	549	0.932084	Cercopithecus cephus bone marrow stromal cell antigen 2 (BST2) mRNA, complete cds
2009	314293	9	14	9	325	1248	0.686012	Papio hamadryas ursinus tumor necrosis factor alpha gene, promoter region and 5' UTR
2010	378855	9	14	4	334	335	0.999787	Ateles geoffroyi yucatanensis haplotype Agy15 aldolase A gene, intron V and partial cds
2015	9526	9	14	3	488	636	0.850067	Pan paniscus isolate Pp2 preprodynorphin (PDYN) gene, partial cds
2272	9443	9	12	9	393	486	0.903292	Hylobates leucogenys eosinophil-derived neurotoxin (EDN) gene, complete cds
2273	9443	9	12	9	828	900	0.972407	Aotus azarai TAS2R4 gene for bitter taste receptor T2R4, complete cds
2295	376917	9	11	5	304	333	0.965602	Galagoides zanzibaricus voucher GZ-UD-002 SMCX (KDM5C) gene, partial cds
2366	38068	9	11	3	651	709	0.966534	Lagothrix cana isolate LAC-2 RPGRIP1 gene, partial sequence
2367	38068	9	11	3	686	725	0.984828	Ateles belzebuth isolate ABZ-1 DENND5A gene, partial sequence
2369	38066	9	11	1	1030	1440	0.928283	Alouatta palliata mexicana isolate S001 recombination activating protein 1 (RAG1) gene, partial cds
2554	9443	9	11	8	648	667	0.994957	Eulemur mongoz clone 24 olfactory receptor gene, partial cds
2605	376911	9	10	9	425	434	0.989631	Perodicticus potto cytochrome c (CYCS) gene, complete cds
2624	376915	9	10	7	274	334	0.962575	Microcebus murinus isolate CMI-3 KDM5C gene, partial sequence
2642	9445	9	10	4	444	760	0.7825	Eulemur coronatus isolate ECR-2 RAG2 gene, partial sequence
2646	9445	9	10	4	385	673	0.736404	Eulemur fulvus albifrons isolate EFL-7 CREM gene, partial sequence
2693	378855	9	10	3	460	679	0.917231	Ateles geoffroyi isolate AGO-2 FBN1 gene, partial sequence
2695	378855	9	10	3	589	685	0.927883	Ateles geoffroyi isolate AGO-2 APP gene, partial sequence
2699	38068	9	10	3	426	819	0.609035	Ateles paniscus tyrosinase and tyrosinase genes, partial cds
2700	38068	9	10	3	444	711	0.758509	Brachyteles arachnoides isolate BAR-1 RAG2 gene, partial sequence
2701	38068	9	10	3	279	330	0.949697	Lagothrix lagotricha isolate LLG-1 PNOC gene, partial sequence
2702	38068	9	10	3	264	349	0.953295	Lagothrix lagotricha isolate LLG-1 PLCB4 gene, partial sequence
2703	38068	9	10	3	909	972	0.986214	Ateles fusciceps EDG1 (EDG1) gene, partial cds
2704	38068	9	10	3	371	432	0.961111	Ateles fusciceps isolate AFC-7 CREM gene, partial sequence
2705	38068	9	10	3	990	1000	0.9987	Brachyteles arachnoides isolate BAR-1 CNR1 gene, partial sequence
2706	38068	9	10	3	321	412	0.922573	Lagothrix lagotricha isolate LLG-1 ADORA3 gene, partial sequence
2725	9533	9	10	1	520	1000	0.952	Cercopithecus albogularis kolbi isolate CAB-1 CNR1 gene, partial sequence
2847	9443	9	10	7	255	288	0.939583	Lemur catta clone Lca001 Runt-related transcription factor 2 (Runx2) gene, partial cds
2851	9443	9	10	9	658	1336	0.543263	JP 2003284573-A/178: Guanosine triphosphate-binding protein coupled receptors
2858	314293	9	10	5	346	501	0.828543	Saimiri sciureus interferon-gamma mRNA, complete cds
2859	314293	9	10	9	610	1615	0.535789	Pongo abelii mRNA; cDNA DKFZp468H0923 (from clone DKFZp468H0923)
2861	314293	9	10	9	1002	1646	0.649332	Pongo abelii mRNA; cDNA DKFZp469B0634 (from clone DKFZp469B0634)
2888	376911	9	9	4	760	760	1	Cheirogaleus medius v-Ha-ras Harvey rat sarcoma viral oncogene-like protein (HRAS) gene, exons 1, 2 and partial cds
2890	376917	9	9	7	541	542	0.998975	Galago moholi isolate GMO-4 NEGR1 gene, partial sequence
2891	376917	9	9	7	483	662	0.945116	Galago moholi isolate GMO-4 MAPKAP1 gene, partial sequence
2892	376917	9	9	7	348	544	0.938521	Otolemur crassicaudatus isolate OCR-1 DMRT1 gene, partial sequence
2893	376917	9	9	7	545	587	0.975393	Galago thomasi isolate GTH-1 AFF2.2 gene, partial sequence
2913	376915	9	9	4	760	760	1	Cheirogaleus medius v-Ha-ras Harvey rat sarcoma viral oncogene-like protein (HRAS) gene, exons 1, 2 and partial cds
2921	13513	9	9	1	619	619	1	Eulemur fulvus fulvus isolate EFL-4 POLA1 gene, partial sequence
2922	13513	9	9	1	431	541	0.976792	Eulemur fulvus albifrons isolate EFL-7 NEGR1 gene, partial sequence
2923	13513	9	9	1	510	574	0.984127	Eulemur fulvus fulvus isolate EFL-4 FOXP1 gene, partial sequence
2924	13513	9	9	1	531	536	0.997305	Eulemur mongoz isolate EMO-1 DMRT1 gene, partial sequence
2925	13513	9	9	1	566	628	0.97983	Eulemur fulvus collaris isolate EFL-15 DACH1 gene, partial sequence
2926	13513	9	9	1	390	540	0.963374	Eulemur mongoz isolate EMO-1 ATXN7 gene, partial sequence
2927	13513	9	9	1	483	495	0.982941	Eulemur rufus isolate ERF-1 AFF2 gene, partial sequence
2933	376919	9	9	6	279	279	1	Callicebus personatus nigrifrons voucher code 1493, Centro de Primatologia do Rio de Janeiro beta-2-microglobulin precursor, gene, complete cds
2934	376919	9	9	6	675	686	0.990606	Callicebus hoffmannsi beta-2-microglobulin precursor, gene, complete cds
2936	376919	9	9	4	425	475	0.959532	Cacajao calvus isolate CCL-1 TYR gene, partial sequence
2937	376919	9	9	5	285	341	0.941349	Cacajao calvus isolate CCL-1 KDM5C gene, partial sequence
2938	376919	9	9	4	983	1000	0.997333	Cacajao calvus isolate CCL-1 CNR1 gene, partial sequence
2939	376919	9	9	4	754	788	0.968415	Callicebus cupreus isolate CCU-2 BCOR gene, partial sequence
2940	376919	9	9	4	922	998	0.974727	Cacajao calvus isolate CCL-1 BCHE gene, partial sequence
2941	376919	9	9	5	637	950	0.919766	Cacajao calvus isolate CCL-1 AXIN1 gene, partial sequence
2942	376919	9	9	5	539	576	0.974923	Callicebus caligatus isolate CCG-1 AFF2.2 gene, partial sequence
2947	378855	9	9	4	664	886	0.956484	Alouatta caraya isolate ACA-3 ZFY gene, partial sequence
2948	378855	9	9	4	711	760	0.979094	Ateles belzebuth isolate ABZ-1 UTY gene, partial sequence
2949	378855	9	9	3	714	766	0.9868	Lagothrix cana isolate LAC-2 LRPPRC_171 gene, partial sequence
2950	378855	9	9	3	795	808	0.993399	Lagothrix cana isolate LAC-2 LRPPRC_169 gene, partial sequence
2952	378855	9	9	3	501	536	0.992745	Ateles belzebuth isolate ABZ-1 ATXN7 gene, partial sequence
2954	38068	9	9	3	440	556	0.939648	Lagothrix lagotricha isolate LLG-1 ZIC3 gene, partial sequence
2955	38068	9	9	3	602	612	0.99655	Lagothrix cana isolate LAC-2 USH2A gene, partial sequence
2956	38068	9	9	3	276	339	0.975746	Ateles fusciceps isolate AFC-7 KDM5C gene, partial sequence
2957	38068	9	9	3	622	647	0.987464	Ateles belzebuth chamek isolate ACM-1 SIM1 gene, partial sequence
2958	38068	9	9	3	587	606	0.985882	Ateles paniscus isolate APC-1 SGMS1 gene, partial sequence
2959	38068	9	9	3	583	607	0.991763	Ateles belzebuth isolate ABZ-1 POLA1 gene, partial sequence
2960	38068	9	9	3	572	631	0.926395	Brachyteles arachnoides isolate BAR-1 NPAS3.2 gene, partial sequence
2961	38068	9	9	3	583	605	0.981818	Lagothrix cana isolate LAC-2 NPAS3 gene, partial sequence
2962	38068	9	9	3	475	541	0.985213	Ateles belzebuth isolate ABZ-1 NEGR1 gene, partial sequence
2963	38068	9	9	3	550	631	0.973411	Ateles belzebuth chamek isolate ACM-1 KCNMA1 gene, partial sequence
2964	38068	9	9	3	519	571	0.972368	Ateles belzebuth chamek isolate ACM-1 FOXP1 gene, partial sequence
2965	38068	9	9	3	402	480	0.958102	Lagothrix lagotricha isolate LLG-1 FES gene, partial sequence
2966	38068	9	9	3	482	542	0.97663	Ateles belzebuth isolate ABZ-1 DMRT1 gene, partial sequence
2967	38068	9	9	3	565	610	0.972131	Ateles geoffroyi isolate AGO-2 DCTN2 gene, partial sequence
2968	38068	9	9	3	667	778	0.97158	Ateles geoffroyi isolate AGO-2 BCOR gene, partial sequence
2970	38068	9	9	3	486	495	0.994837	Ateles belzebuth isolate ABZ-1 AFF2 gene, partial sequence
2983	9533	9	9	1	470	556	0.96203	Cercopithecus cephus isolate CCE-1 ZIC3 gene, partial sequence
2984	9533	9	9	1	611	612	0.999818	Cercopithecus albogularis kolbi isolate CAB-1 USH2A gene, partial sequence
2985	9533	9	9	1	535	599	0.987757	Cercopithecus ascanius schmidti isolate CAS-1 SGMS1 gene, partial sequence
2986	9533	9	9	1	674	709	0.971948	Cercopithecus diana isolate CDA-3 RPGRIP1 gene, partial sequence
2987	9533	9	9	1	689	733	0.992876	Cercopithecus albogularis kolbi isolate CAB-1 DENND5A gene, partial sequence
2988	9533	9	9	1	580	655	0.97693	Cercopithecus mona isolate CMO-2 NPAS3.2 gene, partial sequence
2989	9533	9	9	1	587	605	0.982002	Cercopithecus diana isolate CDA-3 NPAS3 gene, partial sequence
2990	9533	9	9	1	537	541	0.998973	Cercopithecus albogularis kolbi isolate CAB-1 NEGR1 gene, partial sequence
2991	9533	9	9	1	780	800	0.993056	Cercopithecus diana isolate CDA-3 LRPPRC_171 gene, partial sequence
2992	9533	9	9	1	480	628	0.962668	Cercopithecus mitis isolate CMT-1 KCNMA1 gene, partial sequence
2993	9533	9	9	1	474	478	0.997211	Cercopithecus albogularis kolbi isolate CAB-1 FES gene, partial sequence
2994	9533	9	9	1	709	732	0.990589	Cercopithecus albogularis kolbi isolate CAB-1 FAM123B gene, partial sequence
2995	9533	9	9	1	618	626	0.993965	Cercopithecus neglectus isolate CNE-1 DACH1 gene, partial sequence
2996	9533	9	9	1	426	436	0.983945	Cercopithecus petaurista petaurista isolate CPP-1 CREM gene, partial sequence
2997	9533	9	9	1	759	774	0.988516	Cercopithecus diana isolate CDA-3 BCOR gene, partial sequence
2998	9533	9	9	1	529	532	0.999373	Cercopithecus ascanius schmidti isolate CAS-1 ATXN7 gene, partial sequence
2999	9533	9	9	1	612	674	0.973953	Cercopithecus hamlyni hamlyni isolate CHH-1 APP gene, partial sequence
3000	9533	9	9	1	412	413	0.997848	Cercopithecus mona isolate CMO-2 ADORA3 gene, partial sequence
3001	9533	9	9	1	504	516	0.995478	Cercopithecus albogularis kolbi isolate CAB-1 ABCA1 gene, partial sequence
3024	9569	9	9	5	441	468	0.984568	Trachypithecus hatinhensis chromosome 13 marker chr13-6 genomic sequence
3025	9569	9	9	4	263	300	0.947407	Rhinopithecus roxellana chromosome 3 marker chr3-5 genomic sequence
3026	9569	9	9	6	292	498	0.913432	Rhinopithecus bieti chromosome 2 marker chr2-1 genomic sequence
3027	9569	9	9	4	417	499	0.911601	Nasalis larvatus chromosome 5 marker chr5-8 genomic sequence
3034	9577	9	9	3	539	548	0.991281	Nomascus gabriellae voucher GCC-NG602 glucose-6-phosphate dehydrogenase (G6PD) gene, intron 4
3035	9577	9	9	3	674	676	0.999507	Hylobates lar voucher GCC-851004001 glucose-6-phosphate dehydrogenase (G6PD) gene, intron 5
3036	9577	9	9	3	335	335	1	Hylobates lar voucher GCC-851004001 glucose-6-phosphate dehydrogenase (G6PD) gene, intron 7
3037	9577	9	9	3	382	447	0.965697	Hylobates agilis voucher GCC-HAA402 glucose-6-phosphate dehydrogenase (G6PD) gene, intron 8
3096		9	9	3	887	905	0.987354	Macaca tonkeana isolate MTO-6 KDM5D gene, partial sequence
3101	314293	9	9	7	441	851	0.571746	TSA: Callithrix jacchus SAMPLE1_38614 mRNA sequence
3106	9443	9	9	9	810	1143	0.77943	Saguinus oedipus adrenergic receptor beta-2 gene, partial cds
3107	376915	9	9	4	760	760	1	Cheirogaleus medius v-Ha-ras Harvey rat sarcoma viral oncogene-like protein (HRAS) gene, exons 1, 2 and partial cds
3113	9443	9	9	8	1768	1807	0.991023	Macaca nigra CD40 ligand (CD40L) gene, promoter region and partial cds
3116	9443	9	9	9	542	1191	0.814348	Chlorocebus aethiops Dombrock (DO) gene, partial cds
3119	314293	9	9	9	1149	1215	0.965706	Gorilla gorilla sperm ion channel (CATSPER1) gene, exon 1 and partial cds
3123	314293	9	9	9	673	673	1	Aotus azarai clone 16 olfactory receptor gene, partial cds
3124	314293	9	9	9	658	658	1	Autos azarai clone OLG_26 olfactory receptor-like protein gene, partial sequence
3126	314293	9	9	9	882	900	0.988889	Callicebus cupreus non-homologous end-joining factor 1 (NHEJ1) mRNA, partial cds
3127	314293	9	9	9	795	1167	0.78549	Papio papio apolipoprotein L-I mRNA, complete cds
3140	9569	9	9	4	263	300	0.947407	Rhinopithecus roxellana chromosome 3 marker chr3-5 genomic sequence
3141	9569	9	9	6	292	498	0.913432	Rhinopithecus bieti chromosome 2 marker chr2-1 genomic sequence
3144	9569	9	9	4	417	499	0.911601	Nasalis larvatus chromosome 5 marker chr5-8 genomic sequence
357	376911	8	103	1	750	918	0.904055	Microcebus bongolavensis vomeronasal 1 receptor VN1R-Mmur074 gene, complete cds
358	376915	8	103	1	750	918	0.904055	Microcebus bongolavensis vomeronasal 1 receptor VN1R-Mmur074 gene, complete cds
359	30615	8	103	1	750	918	0.904055	Microcebus bongolavensis vomeronasal 1 receptor VN1R-Mmur074 gene, complete cds
360	13149	8	103	1	750	918	0.904055	Microcebus bongolavensis vomeronasal 1 receptor VN1R-Mmur074 gene, complete cds
529	30600	8	62	1	357	1140	0.970671	Propithecus verreauxi coquereli mitochondrial DNA, complete genome
530	376912	8	62	2	262	411	0.893768	Tarsius syrichta isolate TSY-1 ADORA3 gene, partial sequence
532	9486	8	62	1	258	426	0.705967	Saguinus inustus isolate SINUST705 SINE Alu1_C3, partial sequence
603	376911	8	55	1	894	915	0.980805	Microcebus bongolavensis vomeronasal 1 receptor VN1R-Mmur045 gene, partial cds
604	376915	8	55	1	894	915	0.980805	Microcebus bongolavensis vomeronasal 1 receptor VN1R-Mmur045 gene, partial cds
605	30615	8	55	1	894	915	0.980805	Microcebus bongolavensis vomeronasal 1 receptor VN1R-Mmur045 gene, partial cds
606	13149	8	55	1	894	915	0.980805	Microcebus bongolavensis vomeronasal 1 receptor VN1R-Mmur045 gene, partial cds
697	1812035	8	49	1	1016	1140	0.994701	Callicebus cupreus mitochondrion, complete genome
725	30599	8	46	3	684	687	0.995728	Avahi laniger isolate NARA5.12 mitochondrion, complete genome
757	9577	8	44	3	254	567	0.627625	Hylobates lar Alu repeat in the p53 gene intron 6
781	1812035	8	43	1	418	557	0.771742	Callicebus caligatus isolate CCG-1 MBD5 gene, partial sequence
797	1812035	8	42	1	558	663	0.947784	Callicebus caligatus isolate CCG-1 MAPKAP1 gene, partial sequence
798	1812035	8	42	1	446	564	0.965721	Callicebus caligatus isolate CCG-1 FOXP1 gene, partial sequence
799	1812035	8	42	1	384	476	0.944378	Callicebus cupreus isolate CCU-2 FES gene, partial sequence
800	1812035	8	42	1	522	676	0.900183	Callicebus caligatus isolate CCG-1 APP gene, partial sequence
817	1812035	8	41	1	591	643	0.977393	Callicebus moloch isolate CMH-1 SIM1 gene, partial sequence
818	1812035	8	41	1	286	412	0.955008	Callicebus caligatus isolate CCG-1 ADORA3 gene, partial sequence
853	1812035	8	39	1	612	683	0.982093	Callicebus cupreus isolate CCU-2 RPGRIP1 gene, partial sequence
854	1812035	8	39	1	478	637	0.897557	Callicebus moloch isolate CMH-1 NPAS3.2 gene, partial sequence
855	1812035	8	39	1	585	726	0.944127	Callicebus caligatus isolate CCG-1 DENND5A gene, partial sequence
867	1812035	8	38	1	507	705	0.942516	Callicebus moloch isolate CMH-1 RAG2 gene, partial sequence
868	1812035	8	38	1	592	760	0.978255	Callicebus caligatus isolate CCG-1 ERC2 gene, partial sequence
869	1812035	8	38	1	536	660	0.982376	Plecturocebus bernhardi voucher 42960 cytochrome c oxidase subunit I (COI) gene, partial cds; mitochondrial
898	1812035	8	37	1	458	590	0.788227	Callicebus caligatus isolate CCG-1 SGMS1 gene, partial sequence
918	1812035	8	36	1	349	428	0.88811	Callicebus cupreus isolate CCU-2 CREM gene, partial sequence
940	1812035	8	35	1	627	1077	0.927921	Callicebus caligatus isolate CCG-1 RAG1 gene, partial sequence
941	1812035	8	35	1	789	825	0.973472	Callicebus caligatus isolate CCG-1 ABCA1 gene, partial sequence
957	1812035	8	34	1	779	879	0.935421	Callicebus caligatus isolate CCG-1 ZFX gene, partial sequence
958	1812035	8	34	1	384	540	0.968791	Callicebus cupreus isolate CCU-2 NEGR1 gene, partial sequence
959	1812035	8	34	1	594	732	0.959338	Callicebus caligatus isolate CCG-1 FAM123B gene, partial sequence
1016	1812035	8	31	1	388	540	0.90006	Callicebus caligatus isolate CCG-1 DMRT1 gene, partial sequence
1113	9445	8	28	2	458	559	0.993547	Eulemur mongoz haplotype MA NADH dehydrogenase subunit 4 (ND4) gene, partial cds; mitochondrial
1115	378855	8	28	3	336	643	0.87114	Alouatta palliata isolate S001 sex determination protein (SRY) gene, partial cds
1176	9526	8	27	6	372	879	0.618379	Sequence 390 from Patent WO2013093347
1185	13513	8	26	1	385	955	0.901208	Eulemur fulvus fulvus mitochondrial DNA, complete genome
1258	38070	8	24	2	696	1494	0.719684	Sapajus nigritus robustus isolate CPRJ2456 methyl CpG binding protein 2 transcript variant 2 (MECP2) mRNA, complete cds, alternatively spliced
1376		8	22	4	1003	1059	0.978711	Cercopithecus patas CC chemokine receptor type 5 (CCR5) gene, complete cds
1450	314293	8	21	8	645	1659	0.871437	Saimiri sciureus endogenous virus endogenous retrovirus SSV2 envelope glycoprotein (env) gene, complete cds
1498	9443	8	20	8	396	1980	0.327677	Gorilla gorilla ZNF38 (ZNF38) gene, complete cds
1515	376917	8	19	5	1378	1381	0.997942	Nycticebus bengalensis mitochondrion, complete genome
1596	378850	8	18	1	526	1552	0.936211	Saimiri sciureus mitochondrion, complete genome
1601	38070	8	18	2	516	849	0.716726	Cebus albifrons Alu insertion locus Cebidae5 genomic sequence
1673	376917	8	17	3	1482	1542	0.997597	Loris tardigradus mitochondrial DNA, complete genome
1676	9461	8	17	3	1482	1542	0.997597	Loris tardigradus mitochondrial DNA, complete genome
1711	38068	8	17	2	1197	1806	0.980164	Ateles belzebuth mitochondrion, complete genome
1780	376917	8	16	5	1154	1634	0.805003	Otolemur crassicaudatus mitochondrion, complete genome
1782	9461	8	16	3	1470	1595	0.989459	Nycticebus pygmaeus 16S ribosomal RNA gene, complete sequence; mitochondrial
1873	314293	8	15	7	378	570	0.705263	TSA: Callithrix jacchus SKMUSCLE_24828 mRNA sequence
1903	89671	8	14	1	270	1140	0.945489	Galagoides zanzibaricus udzungwensis voucher GZ-UD-006 cytochrome b (cytb) gene, complete cds; mitochondrial
1921	378850	8	14	1	955	957	0.998209	Saimiri sciureus mitochondrial DNA, complete genome
1922	378850	8	14	1	1039	1041	0.998353	Saimiri sciureus mitochondrial DNA, complete genome
1923	378850	8	14	1	681	681	1	Saimiri sciureus mitochondrial DNA, complete genome
1924	378850	8	14	1	784	784	1	Saimiri sciureus mitochondrial DNA, complete genome
1925	378850	8	14	1	346	348	0.995074	Saimiri sciureus mitochondrial DNA, complete genome
1926	378850	8	14	1	297	297	1	Saimiri sciureus mitochondrial DNA, complete genome
1927	378850	8	14	1	1375	1375	1	Saimiri sciureus mitochondrial DNA, complete genome
1928	378850	8	14	1	1809	1809	1	Saimiri sciureus mitochondrial DNA, complete genome
1929	378850	8	14	1	534	534	1	Saimiri sciureus mitochondrial DNA, complete genome
1998	314293	8	14	8	648	670	0.993603	Papio papio clone OLG_47 olfactory receptor-like protein gene, partial sequence
2006	314293	8	14	4	278	729	0.612091	Ape (gibbon) interleukin 2 mRNA
2008	314293	8	14	8	486	670	0.921748	Autos azarai clone OLG_62 olfactory receptor-like protein gene, partial sequence
2052	38068	8	13	3	334	335	0.99977	Ateles geoffroyi yucatanensis haplotype Agy15 aldolase A gene, intron V and partial cds
2142	314293	8	13	7	369	816	0.611425	Gorilla gorilla cell-line ATCC CRL-1854 mannose-binding lectin 2 (MBL2) gene, complete cds
2277	314293	8	12	8	754	900	0.959444	Aotus azarai TAS2R1 gene for bitter taste receptor T2R1, complete cds, haplotype: 1
2293	376917	8	11	6	761	1075	0.926258	Otolemur crassicaudatus isolate OCR-1 RAG1 gene, partial sequence
2298	376917	8	11	5	557	675	0.905993	Nycticebus pygmaeus isolate NPY-1 CFTR gene, partial sequence
2299	40297	8	11	4	804	951	0.911385	Otolemur crassicaudatus isolate OCR-1 AXIN1 gene, partial sequence
2332	376919	8	11	5	585	946	0.786373	Chiropotes satanas 1q31.3 non-coding marker, genomic sequence
2333	376919	8	11	5	651	725	0.930533	Pithecia irrorata 3p13 non-coding marker, genomic sequence
2334	376919	8	11	5	593	734	0.912807	Callicebus personatus 5p15.33 non-coding marker, genomic sequence
2335	376919	8	11	5	652	714	0.953272	Callicebus torquatus 2p22.3 non-coding marker, genomic sequence
2336	376919	8	11	5	468	689	0.879799	Chiropotes satanas 6p22.3 non-coding marker, genomic sequence
2337	376919	8	11	5	618	661	0.974556	Cacajao rubicundus 10q23.1 non-coding marker, genomic sequence
2338	376919	8	11	5	620	681	0.975838	Cacajao rubicundus Xq22.1 non-coding marker, genomic sequence
2548	9443	8	11	8	661	683	0.992413	Leontopithecus rosalia UTX (UTX) gene, exon 17 and partial cds
2550	9443	8	11	8	749	924	0.893447	Gorilla gorilla chromosome 12 taste receptor T2R10 gene, complete cds
2553	9443	8	11	8	484	867	0.756003	Colobus guereza clone 13 olfactory receptor pseudogene, partial sequence
2569	314293	8	11	8	418	695	0.933159	Papio papio clone OLG_74 olfactory receptor-like protein gene, partial sequence
2570	9526	8	11	5	452	1032	0.912967	Chlorocebus pygerythrus CXCR6 gene, complete cds
2608	376917	8	10	6	939	1275	0.871922	Euoticus elegantulus interphotoreceptor retinoid binding protein (IRBP) gene, exon 1 and partial cds
2609	40297	8	10	4	604	658	0.971884	Galago moholi voucher ABSHER009f SIM1 gene, intron
2610	40297	8	10	4	428	614	0.82899	Galago moholi isolate GMO-4 SGMS1 gene, partial sequence
2611	40297	8	10	4	550	627	0.957257	Galago moholi isolate GMO-4 POLA1 gene, partial sequence
2612	40297	8	10	4	630	662	0.978399	Galago matschiei voucher FMNH_148985 NPAS3.2 gene, intron
2614	40297	8	10	4	304	333	0.964565	Galagoides zanzibaricus voucher GZ-UD-002 SMCX (KDM5C) gene, partial cds
2615	40297	8	10	4	650	719	0.934075	Galago thomasi isolate GTH-1 FBN1 gene, partial sequence
2616	40297	8	10	4	411	736	0.944293	Galago matschiei voucher FMNH_148985 APC membrane recruitment protein 1 (FAM123B) gene, partial cds
2617	40297	8	10	4	558	729	0.85144	Galago moholi isolate GMO-4 DENND5A gene, partial sequence
2618	40297	8	10	4	394	530	0.903019	Galago thomasi isolate GTH-1 ATXN7 gene, partial sequence
2619	40297	8	10	4	564	671	0.91237	Galago moholi isolate GMO-4 APP gene, partial sequence
2658	376918	8	10	1	430	653	0.96585	Aotus lemurinus SRY (SRY) gene, partial cds
2663	376919	8	10	5	420	508	0.952953	Callicebus torquatus 10p12.33 non-coding marker, genomic sequence
2709	9506	8	10	1	774	1440	0.822153	Ateles fusciceps robustus isolate S061 recombination activating protein 1 (RAG1) gene, partial cds
2780	9577	8	10	3	426	819	0.657998	Hoolock hoolock tyrosinase genes, partial cds
2850	9443	8	10	7	259	1254	0.791467	Gorilla gorilla (clone Gor-ID) Rhesus-like protein mRNA, complete cds
2860	314293	8	10	8	657	667	0.998351	Autos azarai clone OLG_29 olfactory receptor-like protein gene, partial sequence
2863	314293	8	10	8	255	1373	0.425127	Macaca sp. erythropoietin gene, partial cds
2899	40297	8	9	4	262	341	0.949495	Galagoides zanzibaricus voucher GZ-UD-002 prepronociceptin (PNOC) gene, partial cds
2900	40297	8	9	4	670	765	0.959477	Otolemur crassicaudatus isolate OCR-1 LRPPRC_171 gene, partial sequence
2902	40297	8	9	4	292	388	0.849943	Otolemur crassicaudatus isolate OCR-1 CHRNA1 gene, partial sequence
2904	40297	8	9	4	423	510	0.935512	Galago matschiei voucher FMNH_148985 AFF2 gene, intron
2912	376915	8	9	5	633	744	0.970878	Microcebus murinus isolate CMI-3 UTY gene, partial sequence
2920	9445	8	9	4	724	1006	0.961785	Hapalemur griseus isolate HGR-1 CNR1 gene, partial sequence
2951	378855	8	9	3	339	591	0.84358	Ateles paniscus isolate APC-1 BDNF gene, partial sequence
2969	38068	8	9	3	795	998	0.966934	Ateles geoffroyi isolate AGO-2 BCHE gene, partial sequence
2982	9533	8	9	1	444	552	0.947665	Cercopithecus cephus isolate CCE-1 RAG2 gene, partial sequence
3099	9479	8	9	8	279	647	0.668041	Saguinus fuscicollis isolate SF1 period 3 (Per3) gene, partial cds
3100	9479	8	9	7	452	1519	0.802063	Pithecia irrorata epsilon-globin gene, 5' flanking sequence
3103	9443	8	9	8	325	947	0.91083	Hylobates lar arginine vasopressin receptor 2 (AVPR2) gene, partial cds
3104	9443	8	9	8	770	876	0.935819	Gorilla gorilla chromosome 7 taste receptor T2R16 gene, complete cds
3105	9443	8	9	8	770	951	0.903143	Pan paniscus taste receptor T2R3 (TAS2R) gene, complete cds
3110	9443	8	9	8	649	927	0.748652	Homo sapiens OR52E1 (OR52E1) gene, complete cds
3111	9443	8	9	8	657	902	0.75967	Gorilla gorilla OR4E1p-like gene, partial sequence
3118	314293	8	9	8	695	750	0.960296	Cercopithecus aethiops X-linked TGIF-like protein (tgiflx) gene, complete cds
3120	314293	8	9	8	1047	1701	0.752107	Pygathrix cinerea fetuin-A gene, partial cds
3131	314293	8	9	7	1425	1992	0.865016	Pan paniscus semenogelin II (SEMG2) gene, partial sequence
3156	376911	8	8	8	968	1691	0.736768	Lemur catta TTN gene, complete sequence
3157	376911	8	8	8	1172	1194	0.989531	Eulemur fulvus fulvus partial adrab2 gene for alpha 2B adrenergic receptor
3170	376917	8	8	7	570	612	0.990605	Otolemur crassicaudatus isolate OCR-1 USH2A gene, partial sequence
3171	376917	8	8	6	475	475	1	Arctocebus calabarensis isolate ACL-1 TYR gene, partial sequence
3172	376917	8	8	6	547	558	0.995072	Otolemur crassicaudatus isolate OCR-1 MBD5 gene, partial sequence
3173	376917	8	8	6	461	580	0.926078	Arctocebus calabarensis isolate ACL-1 FOXP1 gene, partial sequence
3174	376917	8	8	6	712	972	0.960905	Arctocebus calabarensis isolate ACL-1 EDG1 gene, partial sequence
3187	376915	8	8	5	521	625	0.9524	Lepilemur dorsalis isolate LDO-1 ZFX gene, partial sequence
3200	9445	8	8	3	516	564	0.980053	Hapalemur griseus isolate HGR-1 ZIC3 gene, partial sequence
3201	9445	8	8	4	677	710	0.96919	Hapalemur occidentalis isolate HOC-1 RPGRIP1 gene, partial sequence
3202	9445	8	8	3	333	605	0.892149	Hapalemur occidentalis isolate HOC-1 NPAS3 gene, partial sequence
3203	9445	8	8	4	559	639	0.964593	Hapalemur occidentalis isolate HOC-1 KCNMA1 gene, partial sequence
3206	9445	8	8	4	690	998	0.904309	Eulemur mongoz isolate EMO-1 BCHE gene, partial sequence
3207	9445	8	8	4	575	592	0.985431	Eulemur coronatus isolate ECR-2 AFF2.2 gene, partial sequence
3208	9445	8	8	3	524	527	0.997865	Eulemur fulvus rufus 16S ribosomal RNA gene, mitochondrial gene for mitochondrial RNA, partial sequence
3209	13513	8	8	1	486	650	0.943654	Eulemur fulvus albifrons isolate EFL-7 NPAS3.2 gene, partial sequence
3210	13513	8	8	1	579	662	0.97753	Eulemur fulvus fulvus isolate EFL-4 MAPKAP1 gene, partial sequence
3211	13513	8	8	1	674	910	0.916209	Eulemur coronatus thyroxine-binding prealbumin (TTR) gene, intron 1
3225	376919	8	8	5	949	970	0.993428	Cacajao melanocephalus isolate CAM-1 EDG1 gene, partial sequence
3226	376919	8	8	5	322	402	0.897388	Cacajao calvus isolate CCL-1 CHRNA1 gene, partial sequence
3244	378855	8	8	3	898	960	0.972917	Alouatta caraya isolate ACA-3 KDM5D gene, partial sequence
3245	378855	8	8	3	722	805	0.960404	Ateles fusciceps isolate AFC-7 CFTR gene, partial sequence
3256	38068	8	8	3	576	663	0.961727	Lagothrix lagotricha isolate LLG-1 MAPKAP1 gene, partial sequence
3257	38068	8	8	3	469	760	0.937829	Lagothrix lagotricha isolate LLG-1 ERC2 gene, partial sequence
3258	38068	8	8	3	342	409	0.962408	Lagothrix lagotricha isolate LLG-1 CHRNA1 gene, partial sequence
3259	38068	8	8	3	1267	1274	0.996958	Brachyteles arachnoides isolate BAR-1 BRCA2 gene, partial sequence
3260	38068	8	8	3	838	951	0.976998	Lagothrix cana isolate LAC-2 AXIN1 gene, partial sequence
3261	38068	8	8	3	555	584	0.982235	Ateles belzebuth chamek isolate ACM-1 AFF2.2 gene, partial sequence
3267	120432	8	8	1	696	696	1	Ateles sp. haplotype Abh10 cytochrome c oxidase subunit II (COII) gene, complete cds; mitochondrial gene for mitochondrial product
3277	9533	8	8	1	1071	1077	0.999304	Cercopithecus albogularis kolbi isolate CAB-1 RAG1 gene, partial sequence
3278	9533	8	8	1	591	659	0.985584	Cercopithecus albogularis kolbi isolate CAB-1 MAPKAP1 gene, partial sequence
3279	9533	8	8	1	571	574	0.999347	Cercopithecus ascanius schmidti isolate CAS-1 FOXP1 gene, partial sequence
3280	9533	8	8	1	750	799	0.978098	Cercopithecus albogularis kolbi isolate CAB-1 CFTR gene, partial sequence
3281	9533	8	8	1	1041	1263	0.97793	Cercopithecus ascanius schmidti isolate CAS-1 BRCA2 gene, partial sequence
3282	9533	8	8	1	950	998	0.982465	Cercopithecus cephus isolate CCE-1 BCHE gene, partial sequence
3283	9533	8	8	1	1555	1556	0.99992	Cercopithecus ascanius isolate DM3376 chromosome X intergenic region
3305	9569	8	8	5	1044	1044	1	Pygathrix avunculus chemokine receptor CXCR4 (CXCR4) gene, exon 2 and partial cds
3366	9443	8	8	8	440	561	0.850713	TPA_inf: Tarsius syrichta RAE2 gene for ribonuclease A E2
3368	9443	8	8	8	381	453	0.879967	TPA_inf: Nomascus leucogenys RAD1 gene for ribonuclease A D1
3373	9443	8	8	8	881	1281	0.874122	Daubentonia madagascariensis dentin matrix protein 1 (DMP1) gene, partial cds
3374	314293	8	8	8	267	270	0.998611	Aotus azarai zonadhesin gene, partial cds
41	9596	7	873	1	275	1127	0.492195	Pan paniscus mitochondrial DNA, D-loop region, haplotype: PPCR39
48	9554	7	788	1	275	1066	0.355661	Papio cynocephalus isolate north mitochondrion, complete genome
59	30615	7	542	4	672	681	0.993709	Allocebus trichotis voucher DPZ06 clone 65 vomeronasal 1 receptor (V1R) gene, partial cds
126	376912	7	223	2	1140	1140	1	Carlito syrichta mitochondrial DNA, complete genome
128	542827	7	217	1	339	1090	0.671725	Pygathrix roxellana isolate P D-loop, complete sequence; mitochondrial
165	1532884	7	180	1	404	1206	0.705468	Sapajus apella macrocephalus voucher MPEG:43813 tRNA-Pro gene and D-loop, partial sequence; mitochondrial
247	392815	7	136	1	636	1141	0.995154	Cercopithecus aethiops mitochondrion, complete genome
257	314293	7	133	5	254	657	0.474234	KR 1020100087283-A/147: METHODS FOR RECOMBINANT MANUFACTURING OF ANTI- RSV ANTIBODIES
391	376912	7	91	2	609	612	0.995152	Tarsius syrichta Sex-determining region Y (SRY) gene, partial cds
498	867370	7	64	1	550	864	0.686198	Cercopithecus albogularis labiatus voucher NHMUK:ZD.1932.12.16.2 mitochondrion, partial genome
573	9526	7	59	6	270	278	0.990611	Piliocolobus tephrosceles MHC class II antigen (Pite-DQA1) gene, Pite-DQA1*01 allele, promoter region and 5' UTR
574	376913	7	59	3	395	809	0.991326	Tarsius dentatus voucher K02 axin 1 isoform a (AXIN1) gene, AXIN1-1 allele, partial cds
580	9476	7	58	1	262	370	0.992684	Tarsius dentatus voucher K02 adenosine receptor A3 (ADORA3) gene, ADORA3-1 allele, partial cds
622	54136	7	54	1	391	594	0.803498	Trachypithecus phayrei crepuscula haplotype HCB14 tRNA-Thr gene, partial sequence; tRNA-Pro gene, complete sequence; and D-loop, partial sequence; mitochondrial
644	13556	7	52	1	290	1143	0.390302	Hapalemur griseus griseus isolate dasi511 mitochondrion, partial genome
715	30599	7	47	3	382	961	0.893041	Avahi laniger isolate NARA5.12 mitochondrion, complete genome
722	9526	7	47	3	421	613	0.827739	Papio papio isolate 7357 anonymous intergenic non-coding region T2609 genomic sequence
740	9528	7	46	2	314	389	0.903599	Chlorocebus aethiops isolate AGM serotonin transporter (SLC6A4) gene, exon 14 and partial cds
793	30600	7	42	1	348	348	1	Propithecus verreauxi coquereli mitochondrial DNA, complete genome
794	30600	7	42	1	297	297	1	Propithecus verreauxi coquereli mitochondrial DNA, complete genome
795	30600	7	42	1	1378	1383	0.998364	Propithecus verreauxi coquereli mitochondrial DNA, complete genome
857	542827	7	39	1	402	1153	0.802967	Rhinopithecus roxellana mitochondrion, complete genome
994	30614	7	32	1	355	355	1	Lepilemur ruficaudatus clone E1-12 short-wave sensitive type 1 opsin (SWS) gene, exon 1 and partial cds
995	9452	7	32	1	355	355	1	Lepilemur ruficaudatus clone E1-12 short-wave sensitive type 1 opsin (SWS) gene, exon 1 and partial cds
1047		7	30	3	253	496	0.625739	Callithrix pygmaea Alu insertion locus Alou_1D_4_Callithrix_7 genomic sequence
1117	542827	7	28	1	346	346	1	Pygathrix roxellana mitochondrion, complete genome
1118	542827	7	28	1	297	297	1	Pygathrix roxellana mitochondrion, complete genome
1119	542827	7	28	1	1378	1378	1	Pygathrix roxellana mitochondrion, complete genome
1154	13513	7	27	1	559	559	1	Eulemur mongoz haplotype MA NADH dehydrogenase subunit 4 (ND4) gene, partial cds; mitochondrial
1184	13556	7	26	1	380	952	0.590336	Hapalemur griseus griseus isolate dasi511 mitochondrion, partial genome
1296	376913	7	24	7	431	1035	0.477134	Aotus trivirgatus SETMAR (SETMAR) gene, partial cds
1371	9577	7	22	2	256	490	0.608905	Nomascus leucogenys leucine-rich repeat-containing protein 51 (LRRC51), mRNA
1437	9533	7	21	1	1019	1059	0.976618	Cercopithecus ascanius CC chemokine receptor type 5 (CCR5) gene, complete cds
1459	314293	7	21	2	264	1080	0.280423	TSA: Callithrix jacchus BLADDER_20181 mRNA sequence
1531	542827	7	19	1	948	949	0.999778	Pygathrix roxellana mitochondrion, complete genome
1532	542827	7	19	1	955	958	0.997253	Rhinopithecus roxellana mitochondrion, complete genome
1533	542827	7	19	1	1042	1044	0.998286	Pygathrix roxellana mitochondrion, complete genome
1534	542827	7	19	1	1545	1545	1	Pygathrix roxellana mitochondrion, complete genome
1535	542827	7	19	1	684	684	1	Pygathrix roxellana mitochondrion, complete genome
1536	542827	7	19	1	681	681	1	Pygathrix roxellana mitochondrion, complete genome
1537	542827	7	19	1	784	784	1	Pygathrix roxellana mitochondrion, complete genome
1538	542827	7	19	1	1806	1812	0.999477	Pygathrix roxellana mitochondrion, complete genome
1539	542827	7	19	1	525	525	1	Pygathrix roxellana mitochondrion, complete genome
1626	542827	7	18	1	1565	1570	0.998443	Rhinopithecus avunculus mitochondrion, complete genome
1674	376917	7	17	4	346	347	0.998644	Otolemur crassicaudatus cytochrome oxidase subunit III (COIII) gene, partial cds; tRNA-Gly gene, complete sequence; NADH dehydrogenase subunit 3 (ND3) gene, complete cds; tRNA-Arg gene, complete sequence; NADH dehydrogenase subunit 4L (ND4L) and NADH dehydrogenase subunit 4 (ND4) genes, complete cds; tRNA-His and tRNA-Ser genes, complete sequence; and tRNA-Leu gene, partial sequence; mitochondria…
1688	376915	7	17	3	513	705	0.874343	Lemur catta voucher PL-IGAB-ZI68 cytochrome oxidase subunit I (COI) gene, partial cds; mitochondrial
1796	38068	7	16	2	534	534	1	Ateles belzebuth mitochondrion, complete genome
1828	376917	7	15	4	681	681	1	Galago senegalensis mitochondrial DNA, complete genome
1845	378855	7	15	4	374	584	0.807192	Alouatta caraya isolate AC003B01 ABO gene, exon 7 and partial cds
1849	9506	7	15	1	1197	1806	0.977519	Ateles belzebuth mitochondrion, complete genome
1864	9577	7	15	2	354	555	0.82955	Hylobates concolor gene for dopamine receptor D4, partial cds, drd4 8-repeat allele
1878	9443	7	15	7	467	1871	0.512916	Ateles geoffroyi NR3C1 (NR3C1) gene, partial cds
1890	9526	7	15	4	816	816	1	Macaca fascicularis isolate PRP0061 taste receptor type 1 member 2 (TAS1R2) gene, partial cds
2019	40297	7	13	3	480	585	0.895201	Galago senegalensis isolate GSE-1 DCTN2 gene, partial sequence
2050	378855	7	13	3	805	1560	0.948274	Alouatta guariba clamitans mitochondrion, complete genome
2051	38068	7	13	3	681	681	1	Ateles geoffroyi vellerosus isolate S025 ATP synthase 8 and ATP synthase 6 genes, complete cds; mitochondrial genes for mitochondrial products
2127	9443	7	13	7	295	1247	0.491827	Lagothrix lagotricha SIX1 (SIX1) gene, complete cds
2134	314293	7	13	7	828	1394	0.666041	G.gorilla beta-globin gene
2138	9443	7	13	6	266	1920	0.53105	TSA: Macaca mulatta Mamu_373722 mRNA sequence
2149	376911	7	12	6	1099	1125	0.995704	Lemur catta alcohol dehydrogenase 1.1 mRNA, partial cds
2179	376919	7	12	4	922	953	0.992742	Callicebus lugens mitochondrion, complete genome
2213	9486	7	12	1	955	957	0.999652	Saguinus oedipus mitochondrial ND1 gene for NADH dehydrogenase subunit 1, complete cds
2276	314293	7	12	7	295	1806	0.605436	Aotus nancymaae nuclear receptor subfamily 3 group C member 2 (NR3C2), mRNA
2349	378855	7	11	4	424	598	0.849954	Ateles belzebuth 3q22.2 non-coding marker, genomic sequence
2350	378855	7	11	4	461	505	0.946715	Brachyteles arachnoides 10p12.33 non-coding marker, genomic sequence
2351	378855	7	11	4	478	737	0.850253	Ateles belzebuth 5p15.33 non-coding marker, genomic sequence
2352	378855	7	11	4	700	1157	0.895419	Alouatta caraya 2p22.3 non-coding marker, genomic sequence
2353	378855	7	11	4	469	733	0.769813	Ateles belzebuth 6p22.3 non-coding marker, genomic sequence
2354	378855	7	11	4	529	630	0.927417	Alouatta caraya 1p31.1 non-coding marker, genomic sequence
2355	378855	7	11	4	643	680	0.958422	Alouatta caraya Xq22.1 non-coding marker, genomic sequence
2437	9570	7	11	1	1806	1806	1	Colobus guereza mitochondrion, complete genome
2441	9577	7	11	2	285	327	0.943842	Hylobates agilis isolate HAG-6 PNOC gene, partial sequence
2555	9443	7	11	7	661	663	0.997395	Autos azarai clone OLG_58 olfactory receptor-like protein gene, partial sequence
2572	9526	7	11	7	665	833	0.836626	Gorilla gorilla OR2J3-like gene, partial sequence
2604	9526	7	11	2	624	1944	0.382716	TSA: Gorilla gorilla Y_transcript_NLGN4Y transcribed RNA sequence
2613	40297	7	10	4	600	709	0.932299	Galago thomasi isolate GTH-1 LUC7L gene, partial sequence
2664	376919	7	10	4	543	630	0.96127	Cacajao rubicundus 1p31.1 non-coding marker, genomic sequence
2782	9577	7	10	2	444	507	0.961538	Hylobates agilis isolate HAG-6 RAG2 gene, partial sequence
2848	9443	7	10	6	474	658	0.934195	Eulemur mongoz clone 87 olfactory receptor gene, partial cds
2873	9526	7	10	2	850	927	0.936462	Macaca fascicularis isolate 13402 CCL2 gene, distal promoter region
2880	9526	7	10	7	461	549	0.97031	Erythrocebus patas clone RG microcephalin (Mcph1) gene, exon 10 and partial cds
2894	40297	7	9	3	370	415	0.962249	Otolemur crassicaudatus isolate OCR-1 ADORA3 gene, partial sequence
2897	40297	7	9	4	429	561	0.849871	Otolemur crassicaudatus isolate OCR-1 ZIC3 gene, partial sequence
2898	40297	7	9	4	436	760	0.885526	Galago moholi isolate GMO-4 RAG2 gene, partial sequence
2901	40297	7	9	3	572	620	0.962903	Galago thomasi isolate GTH-1 DACH1 gene, partial sequence
2903	40297	7	9	4	648	789	0.930714	Otolemur crassicaudatus isolate OCR-1 BCOR gene, partial sequence
2935	376919	7	9	4	437	599	0.85754	Callicebus torquatus 3q22.2 non-coding marker, genomic sequence
3002	867370	7	9	1	951	951	1	Cercopithecus albogularis kolbi voucher NHMUK:ZD.1972.64 mitochondrion, partial genome
3003	867370	7	9	1	1556	1557	0.9995	Cercopithecus albogularis erythrarchus voucher NHMUK:ZD.1908.1.1.4 mitochondrion, partial genome
3004	867370	7	9	1	957	957	1	Cercopithecus albogularis kolbi voucher NHMUK:ZD.1972.64 mitochondrion, partial genome
3005	867370	7	9	1	1042	1042	1	Cercopithecus albogularis kolbi voucher NHMUK:ZD.1972.64 mitochondrion, partial genome
3006	867370	7	9	1	1569	1569	1	Cercopithecus albogularis kolbi voucher NHMUK:ZD.1972.64 mitochondrion, partial genome
3007	867370	7	9	1	684	684	1	Cercopithecus albogularis kolbi voucher NHMUK:ZD.1972.64 mitochondrion, partial genome
3008	867370	7	9	1	681	681	1	Cercopithecus albogularis kolbi voucher NHMUK:ZD.1972.64 mitochondrion, partial genome
3009	867370	7	9	1	784	784	1	Cercopithecus albogularis kolbi voucher NHMUK:ZD.1972.64 mitochondrion, partial genome
3010	867370	7	9	1	346	346	1	Cercopithecus albogularis kolbi voucher NHMUK:ZD.1972.64 mitochondrion, partial genome
3011	867370	7	9	1	297	297	1	Cercopithecus albogularis kolbi voucher NHMUK:ZD.1972.64 mitochondrion, partial genome
3012	867370	7	9	1	1378	1378	1	Cercopithecus albogularis kolbi voucher NHMUK:ZD.1972.64 mitochondrion, partial genome
3013	867370	7	9	1	1811	1811	1	Cercopithecus albogularis kolbi voucher NHMUK:ZD.1972.64 mitochondrion, partial genome
3014	867370	7	9	1	522	522	1	Cercopithecus albogularis kolbi voucher NHMUK:ZD.1972.64 mitochondrion, partial genome
3015	867370	7	9	1	1141	1141	1	Cercopithecus albogularis kolbi voucher NHMUK:ZD.1972.64 mitochondrion, partial genome
3039	9577	7	9	2	327	355	0.976526	Hylobates lar isolate HLA-1 PLCB4 gene, partial sequence
3040	9577	7	9	2	710	1077	0.897968	Hylobates agilis isolate HAG-6 RAG1 gene, partial sequence
3102	314293	7	9	6	432	1086	0.60221	Saimiri boliviensis TTR gene for transthyretin, complete cds
3122	314293	7	9	7	675	676	0.999671	Aotus azarai clone 19 olfactory receptor gene, partial cds
3125	314293	7	9	5	888	1615	0.703612	Aotus trivirgatus Uox gene for urate oxidase, complete cds
3142	9526	7	9	7	277	448	0.953373	Pan troglodytes clone PT89 microcephalin (Mcph1) gene, exon 9 and partial cds
3179	40297	7	8	4	530	863	0.762312	Galago senegalensis isolate GSE-1 GHR gene, partial sequence
3180	40297	7	8	4	515	612	0.898897	Euoticus elegantulus voucher AMNH_269911 ATP-binding cassette sub-family A (ABCA1) gene, intron
3204	9445	7	8	3	659	726	0.979683	Eulemur mongoz isolate EMO-1 FBN1 gene, partial sequence
3205	9445	7	8	4	898	978	0.98658	Lemur catta EDG1 (EDG1) gene, partial cds
3224	376919	7	8	6	868	1101	0.946866	Callicebus brunneus clone Cbr alpha(1,2)fucosyltransferase (FUT1) gene, complete cds
3243	378855	7	8	4	452	780	0.652885	Ateles belzebuth marker 066 genomic sequence
3246	378855	7	8	2	954	954	1	Ateles geoffroyi MC1R gene for melanocortin 1 receptor, complete cds
3307	542827	7	8	1	462	609	0.964901	Pygathrix bieti SRY gene, partial cds
3308	54136	7	8	1	475	819	0.684982	Trachypithecus phayrei tyrosinase genes, partial cds
3312	9577	7	8	2	375	436	0.97047	Nomascus gabriellae isolate NGA-2 CREM gene, partial sequence
3313	9577	7	8	2	321	412	0.955097	Hylobates agilis isolate HAG-6 ADORA3 gene, partial sequence
3369	9443	7	8	7	673	673	1	Eulemur mongoz clone 5 olfactory receptor gene, partial cds
3370	9443	7	8	7	487	667	0.965142	Eulemur mongoz clone OLG_43 olfactory receptor-like protein gene, partial sequence
3380	314293	7	8	7	265	636	0.634827	Chlorocebus sabaeus apolipoprotein B mRNA editing enzyme catalytic subunit 3H (APOBEC3H), mRNA
3395	9526	7	8	7	302	323	0.959752	Pygathrix bieti clone YGM microcephalin (Mcph1) gene, exon 12 and partial cds
3417	376911	7	7	6	954	954	1	Loris tardigradus isolate 1 melanocortin-1 receptor (MC1R) gene, complete cds
3420	376911	7	7	7	1353	1392	0.987685	Daubentonia madagascariensis partial ar gene for androgen receptor, exon 1
3424	376917	7	7	6	352	359	0.992041	Galago senegalensis isolate GSE-1 PLCB4 gene, partial sequence
3425	376917	7	7	6	583	605	0.990319	Nycticebus bengalensis isolate NBE-1 NPAS3 gene, partial sequence
3426	376917	7	7	5	999	1000	0.999857	Otolemur crassicaudatus isolate OCR-1 CNR1 gene, partial sequence
3444	376915	7	7	7	1172	1194	0.989112	Eulemur fulvus fulvus partial adrab2 gene for alpha 2B adrenergic receptor
3445	376915	7	7	7	1197	1249	0.980785	Lemur catta partial VWF gene for von Willebrand factor
3466	9445	7	7	4	598	615	0.981649	Eulemur fulvus albifrons isolate EFL-7 SGMS1 gene, partial sequence
3468	9445	7	7	4	495	556	0.975848	Eulemur mongoz isolate EMO-1 MBD5 gene, partial sequence
3469	9445	7	7	4	769	773	0.997967	Eulemur macaco flavifrons isolate EMC-5 ERC2 gene, partial sequence
3472	9445	7	7	2	760	760	1	Eulemur fulvus albifrons v-Ha-ras Harvey rat sarcoma viral oncogene-like protein (HRAS) gene, exons 1, 2 and partial cds
3475	13513	7	7	1	612	648	0.986993	Eulemur fulvus fulvus isolate EFL-4 SIM1 gene, partial sequence
3489	376919	7	7	4	279	330	0.921212	Callicebus caligatus isolate CCG-1 PNOC gene, partial sequence
3492	38069	7	7	2	573	613	0.966674	Callicebus cupreus isolate CCU-2 DCTN2 gene, partial sequence
3493	38069	7	7	2	486	495	0.987879	Callicebus caligatus isolate CCG-1 AFF2 gene, partial sequence
3522	378855	7	7	4	734	751	0.988206	Brachyteles arachnoides marker mC21_01 genomic sequence
3523	378855	7	7	4	664	665	0.998711	Lagothrix lagotricha marker mC16_02 genomic sequence
3524	378855	7	7	4	750	771	0.991291	Alouatta caraya marker m266 genomic sequence
3525	378855	7	7	4	468	838	0.919195	Brachyteles arachnoides marker m265 genomic sequence
3526	378855	7	7	4	523	537	0.986167	Lagothrix lagotricha marker m263 genomic sequence
3527	378855	7	7	4	638	750	0.958857	Brachyteles arachnoides marker m252 genomic sequence
3528	378855	7	7	4	603	751	0.921628	Alouatta caraya marker m232 genomic sequence
3529	378855	7	7	4	469	598	0.934305	Ateles geoffroyi marker m223 genomic sequence
3530	378855	7	7	4	427	511	0.93598	Alouatta caraya marker m220 genomic sequence
3531	378855	7	7	4	541	544	0.998424	Ateles belzebuth marker m217 genomic sequence
3532	378855	7	7	4	395	423	0.984465	Ateles belzebuth marker m216 genomic sequence
3533	378855	7	7	4	477	486	0.9903	Alouatta caraya marker m215 genomic sequence
3534	378855	7	7	4	471	687	0.929923	Lagothrix lagotricha marker m210 genomic sequence
3535	378855	7	7	4	683	732	0.983802	Alouatta caraya marker m_201 genomic sequence
3537	378855	7	7	4	445	449	0.998727	Alouatta caraya marker m080 genomic sequence
3538	378855	7	7	4	511	586	0.93296	Alouatta caraya marker m065_066 genomic sequence
3539	378855	7	7	4	452	462	0.992888	Alouatta palliata marker m055 genomic sequence
3540	378855	7	7	4	314	314	1	Alouatta caraya marker m045 genomic sequence
3541	378855	7	7	4	807	891	0.983967	Ateles belzebuth marker m043_044 genomic sequence
3542	378855	7	7	4	505	701	0.958019	Brachyteles arachnoides marker m038 genomic sequence
3543	378855	7	7	4	510	534	0.989032	Ateles belzebuth marker m036 genomic sequence
3544	378855	7	7	4	361	367	0.995329	Alouatta caraya marker m033 genomic sequence
3545	378855	7	7	4	524	560	0.981888	Ateles geoffroyi marker m016 genomic sequence
3546	378855	7	7	4	401	420	0.970068	Alouatta caraya marker m011 genomic sequence
3547	378855	7	7	4	437	471	0.986351	Ateles belzebuth marker m008 genomic sequence
3548	378855	7	7	4	475	479	0.996719	Alouatta palliata marker m003 genomic sequence
3549	378855	7	7	4	306	320	0.992857	Alouatta palliata marker m002 genomic sequence
3558	38068	7	7	3	664	870	0.964368	Ateles belzebuth isolate ABZ-1 ZFY gene, partial sequence
3559	38068	7	7	3	722	760	0.986278	Ateles belzebuth isolate ABZ-1 UTY gene, partial sequence
3560	38068	7	7	3	821	929	0.941873	Ateles fusciceps isolate AFC-7 TTR gene, partial sequence
3563	38068	7	7	2	674	704	0.993912	Ateles belzebuth isolate ABZ-1 LUC7L gene, partial sequence
3564	38068	7	7	2	714	766	0.983775	Lagothrix cana isolate LAC-2 LRPPRC_171 gene, partial sequence
3565	38068	7	7	2	795	808	0.992928	Lagothrix cana isolate LAC-2 LRPPRC_169 gene, partial sequence
3567	38068	7	7	2	731	732	0.99961	Lagothrix lagotricha isolate LLG-1 FAM123B gene, partial sequence
3568	38068	7	7	2	722	805	0.965572	Ateles fusciceps isolate AFC-7 CFTR gene, partial sequence
3570	38068	7	7	2	501	536	0.990672	Ateles belzebuth isolate ABZ-1 ATXN7 gene, partial sequence
3581	120432	7	7	1	522	522	1	Ateles sp. haplotype Abh9 hypervariable I control region, mitochondrial sequence
3611	9533	7	7	1	619	647	0.985869	Cercopithecus diana isolate CDA-3 SIM1 gene, partial sequence
3645	9569	7	7	4	283	283	1	Colobus polykomos tyrosinase genes, partial cds
3656	54136	7	7	1	941	1000	0.991	Trachypithecus auratus isolate TAU-1 CNR1 gene, partial sequence
3664	9577	7	7	2	990	1000	0.998	Hylobates agilis isolate HAG-6 CNR1 gene, partial sequence
3667	9577	7	7	2	827	988	0.971371	Nomascus siki isolate NSI-1 EDG1 gene, partial sequence
3671	9577	7	7	2	516	553	0.971584	Nomascus siki isolate NSI-1 ZIC3 gene, partial sequence
3672	9577	7	7	2	724	761	0.989675	Hylobates muelleri isolate HMU-6 UTY gene, partial sequence
3673	9577	7	7	2	612	612	1	Hylobates agilis isolate HAG-6 USH2A gene, partial sequence
3675	9577	7	7	2	592	600	0.995952	Hylobates agilis isolate HAG-6 SGMS1 gene, partial sequence
3676	9577	7	7	2	663	710	0.963179	Hylobates muelleri isolate HMU-6 RPGRIP1 gene, partial sequence
3677	9577	7	7	2	700	902	0.840672	Hylobates muelleri isolate HMU-6 DENND5A gene, partial sequence
3678	9577	7	7	2	622	651	0.992978	Hylobates agilis isolate HAG-6 NPAS3.2 gene, partial sequence
3679	9577	7	7	2	557	605	0.976151	Hylobates agilis isolate HAG-6 NPAS3 gene, partial sequence
3680	9577	7	7	2	540	541	0.999736	Hylobates agilis isolate HAG-6 NEGR1 gene, partial sequence
3681	9577	7	7	2	534	558	0.979263	Hylobates agilis isolate HAG-6 MBD5 gene, partial sequence
3682	9577	7	7	2	551	640	0.96183	Hylobates agilis isolate HAG-6 KCNMA1 gene, partial sequence
3683	9577	7	7	2	529	574	0.981832	Hylobates agilis isolate HAG-6 FOXP1 gene, partial sequence
3684	9577	7	7	2	436	478	0.969217	Nomascus siki isolate NSI-1 FES gene, partial sequence
3685	9577	7	7	2	715	747	0.986422	Hylobates agilis isolate HAG-6 FAM123B gene, partial sequence
3686	9577	7	7	2	742	760	0.996617	Hylobates lar isolate HLA-1 ERC2 gene, partial sequence
3687	9577	7	7	2	508	542	0.987612	Hylobates agilis isolate HAG-6 DMRT1 gene, partial sequence
3688	9577	7	7	2	577	610	0.987588	Hylobates muelleri isolate HMU-6 DCTN2 gene, partial sequence
3689	9577	7	7	2	568	626	0.983797	Hylobates agilis isolate HAG-6 DACH1 gene, partial sequence
3690	9577	7	7	2	733	806	0.959943	Nomascus siki isolate NSI-1 CFTR gene, partial sequence
3691	9577	7	7	2	531	532	0.998657	Nomascus leucogenys isolate HCO-3 ATXN7 gene, partial sequence
3692	9577	7	7	2	556	687	0.899979	Nomascus gabriellae isolate NGA-2 APP gene, partial sequence
3693	9577	7	7	2	574	592	0.979006	Nomascus concolor isolate NCN-2 AFF2.2 gene, partial sequence
3694	9577	7	7	2	517	517	1	Hylobates agilis isolate HAG-6 ABCA1 gene, partial sequence
3742		7	7	3	338	584	0.810176	Macaca tonkeana isolate MTO-6 BDNF gene, partial sequence
3748	314293	7	7	7	261	1600	0.370893	JP 2010500568-A/23969: ORGAN-SPECIFIC PROTEINS AND METHODS OF THEIR USE
3751	314293	7	7	6	351	357	0.985594	TSA: Callithrix jacchus SAMPLE2_05945 mRNA sequence
3754	9443	7	7	7	337	1614	0.421579	Preventing and treating agent for cancer
3757	314293	7	7	7	519	573	0.982049	Leontopithecus rosalia WD repeat domain 62 (WDR62) gene, exon 30 and partial cds
3758	9479	7	7	7	799	994	0.937051	Leontopithecus rosalia heparin-binding EGF-like growth factor precursor, gene, intron and partial cds
3759	314293	7	7	7	347	1396	0.356734	Colobus guereza beta-globin gene, exon 3 and partial cds
3761	9443	7	7	7	597	1150	0.594534	TSA: Pan troglodytes Chimpanzee_0091542 mRNA sequence
3762	9443	7	7	7	672	699	0.967709	Cebus apella clone 6 olfactory receptor pseudogene, partial sequence
3765	9443	7	7	7	863	1002	0.949672	Alouatta caraya melanocortin 4 receptor (mc4r) gene, complete cds
3768	9443	7	7	7	254	254	1	Lemur catta SLC4A1 (SLC4A1) gene, complete cds
3770	9443	7	7	7	761	945	0.861527	Pan paniscus taste receptor T2R55 (TAS2R) gene, complete cds
3771	376913	7	7	6	588	1788	0.526127	Macaca fasicularis mRNA for apolipoprotein B LDL receptor binding domain
3773	314293	7	7	7	267	267	1	Aotus trivirgatus LXR-alpha (NR1H2) gene, exons 2 and 3 and partial cds
3774	314293	7	7	7	387	651	0.784727	Hylobates lar extraembryonic spermatogenesis homeobox 1-like protein (ESX1) gene, partial cds
3775	314293	7	7	7	392	393	0.999636	Aotus trivirgatus transient receptor potential channel 2 (TRPC2) gene, complete cds
3780	314293	7	7	7	1195	1263	0.983599	Pan paniscus apolipoprotein B (APOB) gene, exon 19 and partial cds
3785	314293	7	7	7	256	1127	0.358727	TSA: Macaca mulatta Mamu_3548 mRNA sequence
3789	314293	7	7	6	615	1101	0.6232	Sequence 1787 from Patent WO2013151668
3796	314293	7	7	7	671	673	0.998939	Lagothrix lagotricha clone 16 olfactory receptor pseudogene, partial sequence
3811	9526	7	7	7	468	520	0.960714	Pygathrix bieti microcephalin gene, exon 13 and partial cds
109	9445	6	244	4	672	678	0.999329	Eulemur fulvus collaris voucher DLC0561 clone Ef0002 vomeronasal 1 receptor (V1R) gene, partial cds
127	9476	6	221	1	1140	1140	1	Tarsius lariang isolate T15 cytochrome b gene, complete cds; mitochondrial
133	376918	6	210	1	252	370	0.71296	Aotus nancymaae major histocompatibility complex class II DR beta chain mRNA, partial cds
201	9596	6	154	1	1535	1561	0.997841	Pan troglodytes ellioti isolate Tobi_PhaseI mitochondrion, complete genome
224	9596	6	140	1	616	1141	0.996713	Pan paniscus mitochondrial DNA, complete sequence
273	376911	6	127	1	930	957	0.986177	Microcebus danfossi vomeronasal 1 receptor VN1R-Mmur048 gene, complete cds
274	376915	6	127	1	930	957	0.986177	Microcebus danfossi vomeronasal 1 receptor VN1R-Mmur048 gene, complete cds
275	30615	6	127	1	930	957	0.986177	Microcebus danfossi vomeronasal 1 receptor VN1R-Mmur048 gene, complete cds
276	13149	6	127	1	930	957	0.986177	Microcebus danfossi vomeronasal 1 receptor VN1R-Mmur048 gene, complete cds
363	9578	6	103	1	600	1056	0.85937	Hylobates agilis NAN05 cytochrome b gene, partial cds; and tRNA-Thr, tRNA-Pro, and tRNA-Phe genes, complete sequence; mitochondrial genes for mitochondrial products
392	9476	6	90	1	609	609	1	Tarsius dentatus voucher K06 SRY gene, partial cds
435	207598	6	75	2	480	720	0.910111	Pan troglodytes ellioti isolate Gah noncoding region 26 genomic sequence
445	207598	6	73	2	470	773	0.93514	Pan paniscus isolate Zorba noncoding region 30 genomic sequence
446	207598	6	73	2	452	768	0.859321	Pan paniscus isolate Zorba noncoding region 28 genomic sequence
473	9554	6	67	1	457	676	0.902698	Papio cynocephalus isolate PR00976 cytochrome c oxidase subunit I (COXI) gene, partial cds; mitochondrial
531	392815	6	62	1	499	684	0.854084	Cercopithecus aethiops mitochondrion, complete genome
559	376912	6	60	2	616	960	0.780747	Carlito syrichta mitochondrial DNA, complete genome
560	9513	6	60	1	307	1140	0.777778	Cebus olivaceus isolate CRB2440 cytochrome b (cytb) gene, complete cds; mitochondrial
565	376912	6	59	2	891	923	0.982353	Tarsius syrichta isolate TSY-1 TTR gene, partial sequence
566	376912	6	59	2	745	1077	0.696961	Tarsius syrichta isolate TSY-1 RAG1 gene, partial sequence
567	376912	6	59	2	532	536	0.999368	Tarsius dentatus voucher K02 ATP-binding cassette sub-family A member 1 (ABCA1) gene, ABCA1-1 allele, intron
569	9487	6	59	1	1140	1140	1	Saguinus fuscicollis leucogenys isolate AGC_1 cytochrome b gene, complete cds; mitochondrial
570	9487	6	59	1	526	528	0.99817	Saguinus fuscicollis nigrifrons isolate EBQB_1 D-loop, partial sequence; mitochondrial
572	314293	6	59	5	264	489	0.674777	Macaca fascicularis isolate S017-IGHV4S13 rearranged Ig variable region VDJ (IGH) mRNA, partial cds
579	376912	6	58	2	809	809	1	Tarsius dentatus voucher K02 axin 1 isoform a (AXIN1) gene, AXIN1-1 allele, partial cds
666	9578	6	51	1	915	1561	0.981774	Hylobates muelleri isolate T16 mitochondrial sequence
707	9509	6	48	1	522	1285	0.605756	Ateles geoffroyi azuerensis voucher ALM120 cytochrome b gene, partial cds; tRNA-Thr and tRNA-Pro genes, complete sequence; and D-loop, partial sequence; mitochondrial
721	9526	6	47	3	424	554	0.89861	Papio cynocephalus isolate 1X1734 anonymous intergenic non-coding region T2568 genomic sequence
770	9526	6	44	3	468	528	0.948347	Papio cynocephalus isolate 1X1734 anonymous intergenic non-coding region T1469 genomic sequence
811	9526	6	42	3	427	859	0.555435	Pan paniscus isolate Vernon chromosome 18 noncoding region T1506
839	9578	6	40	1	780	1837	0.754967	Hylobates muelleri clone tg426 NADH dehydrogenase subunit 3 and NADH dehydrogenase subunit 4L genes, complete sequence; and NADH dehydrogenase subunit 4 gene, partial sequence; mitochondrial
841	9528	6	40	2	343	466	0.868026	Chlorocebus aethiops isolate AGM serotonin transporter (SLC6A4) gene, exon 2 and partial cds
844	30599	6	39	3	1515	1577	0.995025	Propithecus edwardsi isolate PPP mitochondrion, complete genome
845	30599	6	39	3	955	957	0.999732	Propithecus verreauxi coquereli mitochondrial DNA, complete genome
846	30599	6	39	3	1042	1044	0.999754	Propithecus verreauxi coquereli mitochondrial DNA, complete genome
847	30599	6	39	3	1542	1545	0.99995	Propithecus verreauxi coquereli mitochondrial DNA, complete genome
848	30599	6	39	3	681	681	1	Propithecus verreauxi coquereli mitochondrial DNA, complete genome
849	30599	6	39	3	1809	1815	0.99733	Indri indri isolate JOZO4.21 mitochondrion, complete genome
858	9578	6	39	1	500	684	0.992128	Hylobates agilis mitochondrial DNA, complete genome
891	314295	6	38	3	423	701	0.748217	Hylobates moloch isolate NAN13 marker T787 genomic sequence
907	314293	6	37	6	358	687	0.949959	Gorilla gorilla clone OLG_57 olfactory receptor-like protein gene, partial sequence
909	314295	6	37	3	503	580	0.916869	Hylobates agilis isolate NAN04 marker T1636 genomic sequence
920	9486	6	36	1	482	524	0.974025	Saguinus geoffroyi 16S ribosomal RNA gene, mitochondrial gene encoding mitochondrial rRNA, partial sequence
926	9578	6	36	1	879	951	0.99705	Hylobates agilis mitochondrial DNA, complete genome
930	314295	6	36	3	358	523	0.876832	Pan paniscus isolate Lody chromosome 20 noncoding region T2563
944	9578	6	35	1	956	957	0.999074	Hylobates agilis mitochondrial DNA, complete genome
945	9578	6	35	1	1043	1044	0.999152	Hylobates agilis mitochondrial DNA, complete genome
946	9578	6	35	1	1542	1542	1	Hylobates agilis mitochondrial DNA, complete genome
947	9578	6	35	1	624	681	0.997357	Hylobates agilis mitochondrial DNA, complete genome
948	9578	6	35	1	784	784	1	Hylobates agilis mitochondrial DNA, complete genome
949	9578	6	35	1	1754	1812	0.998896	Hylobates agilis mitochondrial DNA, complete genome
950	9578	6	35	1	525	525	1	Hylobates agilis mitochondrial DNA, complete genome
954	314293	6	35	5	263	479	0.718819	Macaca fascicularis isolate S016-IGHV1S1 rearranged Ig variable region VDJ (IGH) mRNA, partial cds
968	9578	6	34	1	294	297	0.999703	Hylobates agilis mitochondrial DNA, complete genome
977	314295	6	34	3	531	725	0.837688	Hylobates moloch isolate NAN13 marker T813 genomic sequence
1003	9578	6	32	1	292	346	0.993587	Hylobates agilis mitochondrial DNA, complete genome
1018	9533	6	31	1	350	837	0.60851	Cercopithecus diana Alu insertion locus CN_PY2_15 genomic sequence
1035	392815	6	30	1	998	1562	0.967947	Chlorocebus cynosuros isolate C3 mitochondrion, complete genome
1055	9526	6	30	5	317	328	0.988821	Cercopithecus aethiops DNA, repeat sequence ERV-F, isolate:FGM-4
1070	9578	6	29	1	706	709	0.999125	Hylobates muelleri isolate 1058 noncoding region 21 genomic sequence
1071	9578	6	29	1	652	670	0.991405	Hylobates pileatus isolate 1227 noncoding region 20 genomic sequence
1072	9578	6	29	1	783	784	0.99912	Hylobates lar isolate 26 noncoding region 15 genomic sequence
1073	9578	6	29	1	798	799	0.998964	Hylobates lar isolate 501 noncoding region 16 genomic sequence
1074	9578	6	29	1	793	805	0.99713	Hylobates agilis isolate 1135 noncoding region 13 genomic sequence
1075	9578	6	29	1	754	759	0.998092	Hylobates agilis isolate 1135 noncoding region 12 genomic sequence
1076	9578	6	29	1	768	772	0.999821	Hylobates muelleri isolate 1058 noncoding region 10 genomic sequence
1077	9578	6	29	1	688	689	0.99995	Hylobates agilis isolate 1135 noncoding region 8 genomic sequence
1078	9578	6	29	1	886	888	0.998913	Hylobates agilis isolate 1135 noncoding region 7 genomic sequence
1079	9578	6	29	1	871	873	0.999052	Hylobates muelleri isolate 1058 noncoding region 5 genomic sequence
1080	9578	6	29	1	983	986	0.998846	Hylobates agilis isolate 1136 noncoding region 4 genomic sequence
1081	9578	6	29	1	834	840	0.99766	Hylobates muelleri isolate 1058 noncoding region 3 genomic sequence
1082	9578	6	29	1	1054	1058	0.99824	Hylobates muelleri isolate 1058 noncoding region 2 genomic sequence
1083	9578	6	29	1	891	892	0.998956	Hylobates lar isolate J27 noncoding region 1 genomic sequence
1094	9479	6	29	6	303	543	0.836286	Saimiri sciureus CD94B (CD94) mRNA, CD94*01 allele, complete cds, alternatively spliced
1156	392815	6	27	1	941	952	0.997277	Chlorocebus aethiops isolate C1 mitochondrion, complete genome
1157	392815	6	27	1	268	346	0.984479	Cercopithecus aethiops mitochondrion, complete genome
1158	392815	6	27	1	1426	1812	0.987777	Chlorocebus pygerythrus mitochondrion, complete genome
1159	392815	6	27	1	512	522	0.998794	Cercopithecus aethiops mitochondrion, complete genome
1188	38070	6	26	2	804	960	0.873998	Cebus apella mitochondrion, complete genome
1226	392815	6	25	1	681	681	1	Cercopithecus aethiops mitochondrion, complete genome
1227	392815	6	25	1	253	297	0.991515	Cercopithecus aethiops mitochondrion, complete genome
1259	392815	6	24	1	518	1193	0.760757	Chlorocebus sabaeus isolate C7 mitochondrion, complete genome
1378		6	22	1	1266	1677	0.877162	Macaca silenus isolate Msil serotonin receptor type 1A (HTR1A) gene, complete cds
1420	13513	6	21	1	1571	1575	0.998972	Eulemur fulvus fulvus mitochondrial DNA, complete genome
1421	13513	6	21	1	955	957	0.999701	Eulemur fulvus fulvus mitochondrial DNA, complete genome
1422	13513	6	21	1	1042	1044	0.999818	Eulemur fulvus fulvus mitochondrial DNA, complete genome
1423	13513	6	21	1	1542	1542	1	Eulemur fulvus fulvus mitochondrial DNA, complete genome
1424	13513	6	21	1	681	681	1	Eulemur fulvus fulvus mitochondrial DNA, complete genome
1425	13513	6	21	1	784	787	0.997822	Eulemur rubriventer isolate FAN4.1 mitochondrion, complete genome
1426	13513	6	21	1	1812	1815	0.998662	Eulemur mongoz complete mitochondrial genome
1427	13513	6	21	1	516	519	0.999449	Eulemur fulvus fulvus mitochondrial DNA, complete genome
1439	9578	6	21	1	601	735	0.97564	Hylobates pileatus isolate J17 testis-specific protein (TSPY) gene, exons 1, 2 and partial cds
1477	9524	6	20	1	369	1137	0.749472	Chiropotes israelita mitochondrion, complete genome
1479	1532884	6	20	1	696	1494	0.72992	Sapajus nigritus robustus isolate CPRJ2456 methyl CpG binding protein 2 transcript variant 2 (MECP2) mRNA, complete cds, alternatively spliced
1484	9578	6	20	1	778	833	0.994418	Hylobates moloch isolate J13 ubiquitously transcribed tetratricopeptide repeat protein (UTY) gene, intron 18 and partial cds
1493		6	20	1	426	809	0.763288	Macaca tonkeana isolate 545 amelogenin (AMLEX) gene, partial cds
1494		6	20	1	264	264	1	Macaca maura isolate WM0011 protein kinase (PRX) gene, partial cds
1495		6	20	1	750	754	0.997347	Macaca maura isolate WM0011 ubiquitin specific peptidase 9 (USP9X) gene, partial cds
1500	314293	6	20	6	374	377	0.996684	Callicebus moloch MHC class II DRB gene (Camo516), intron 4
1543	9578	6	19	1	406	408	0.999484	Hylobates lar isolate 103 SMCY gene, intron
1544	9578	6	19	1	723	735	0.990977	Hylobates moloch isolate 1228 dead box protein (DBY) gene, partial sequence
1545	9578	6	19	1	557	557	1	Hylobates lar isolate 103 ribosomal protein S4 (RPS4Y) gene, partial cds
1546	9578	6	19	1	1526	1527	0.999759	Hylobates lar isolate 103 noncoding region downstream from the DAZ gene fragment 1 genomic sequence
1547	9578	6	19	1	1273	1279	0.997284	Hylobates muelleri isolate 1058 noncoding region downstream from the DAZ gene fragment 2 genomic sequence
1566		6	19	1	600	600	1	Macaca maura isolate WM0011 SMCX (SMCX) gene, partial cds
1656	9443	6	18	6	611	615	0.99738	Hylobates agilis DNA, repeat sequence HERV-P pol, isolate:PP-GI-6
1672	376911	6	17	2	252	352	0.736464	Cheirogaleus medius endogenous virus Grey mouse lemur immunodeficiency virus 1 clone CME-a gag gene, partial sequence
1687	376915	6	17	2	252	352	0.736464	Cheirogaleus medius endogenous virus Grey mouse lemur immunodeficiency virus 1 clone CME-a gag gene, partial sequence
1697	30615	6	17	2	252	352	0.736464	Cheirogaleus medius endogenous virus Grey mouse lemur immunodeficiency virus 1 clone CME-a gag gene, partial sequence
1714	1532884	6	17	1	306	306	1	Sapajus apella voucher CNP AMAKE methyl-CpG-binding protein 2 (MECP2) gene, intron 3
1735	9578	6	17	1	256	394	0.729919	Hylobates moloch clone E6_Hylobates_moloch1_R_B SINE Alu, complete sequence
1775	30615	6	17	2	252	352	0.736464	Cheirogaleus medius endogenous virus Grey mouse lemur immunodeficiency virus 1 clone CME-a gag gene, partial sequence
1786	9445	6	16	2	513	705	0.871454	Lemur catta voucher PL-IGAB-ZI68 cytochrome oxidase subunit I (COI) gene, partial cds; mitochondrial
1880	314293	6	15	6	554	621	0.98132	Macaca fuscata DNA, repeat sequence HERV-P env, isolate:PE-JM-9
1885	314293	6	15	5	273	887	0.486885	Pan paniscus gamma-crystallin A (CRYGA) gene, complete cds
1889	9539	6	15	1	365	365	1	Macaca fascicularis isolate Imcy29540 serotonin transporter (SLC6A4) gene, exons 6, 7 and partial cds
1918	376918	6	14	1	525	1555	0.918374	Aotus azarai azarai mitochondrion, complete genome
1934	9506	6	14	1	534	534	1	Ateles belzebuth mitochondrion, complete genome
1935	38070	6	14	2	348	351	0.999389	Sapajus cay voucher CAP10 methyl-CpG-binding protein 2 (MECP2) gene, exon 3 and partial cds
1985	9578	6	14	1	252	252	1	Hylobates agilis albibarbis mitochondrial cytochrome b gen, partial cds
1986	9578	6	14	1	354	555	0.817375	Hylobates pileatus gene for dopamine receptor D4, partial cds, drd4 8-repeat allele
2021	9461	6	13	3	684	684	1	Loris tardigradus mitochondrial DNA, complete genome
2038	376919	6	13	4	1356	1563	0.970225	Callicebus lugens mitochondrion, complete genome
2056	1532884	6	13	1	413	413	1	Sapajus flavius Alu insertion locus CesSa1 genomic sequence
2057	1532884	6	13	1	758	847	0.903006	Cebus apella Alu insertion locus Cebidae6 genomic sequence
2059	1532884	6	13	1	769	770	0.9998	Sapajus flavius Alu insertion locus Cebidae2 sequence
2066	9529	6	13	1	500	684	0.904633	Cercocebus atys voucher RBINS:12230 mitochondrion, partial genome
2139	314293	6	13	6	278	1137	0.747852	Saguinus oedipus mRNA for membrane cofactor protein CD46, complete cds, clone: B2
2143	9526	6	13	5	543	813	0.912385	Macaca fuscata kallikrein-related peptidase 2 (KLK2) mRNA, complete cds
2144	9526	6	13	5	298	1843	0.65683	PROGNOSTIC FOR HEMATOLOGICAL MALIGNANCY
2159	9461	6	12	3	955	957	0.998955	Loris tardigradus mitochondrial DNA, complete genome
2160	9461	6	12	3	1042	1044	0.998723	Loris tardigradus mitochondrial DNA, complete genome
2161	9461	6	12	3	1800	1818	0.99725	Perodicticus potto mitochondrial DNA, complete genome
2162	9461	6	12	3	528	528	1	Loris tardigradus mitochondrial DNA, complete genome
2180	376919	6	12	5	549	688	0.962936	Chiropotes israelita mitochondrion, complete genome
2184	378855	6	12	4	922	1170	0.894017	Brachyteles hypoxanthus oxytocin receptor (OXTR) mRNA, complete cds
2275	9443	6	12	5	254	1359	0.515759	Cancer Gene Determination and Therapeutic Screening Using Signature Gene Sets
2300	9461	6	11	3	1154	1392	0.922414	Nycticebus pygmaeus D-loop, complete sequence; mitochondrial
2302	376915	6	11	5	260	755	0.613606	Microcebus murinus SINE element MM2
2321	376918	6	11	1	955	957	0.99886	Aotus trivirgatus mitochondrion, partial genome
2322	376918	6	11	1	681	681	1	Aotus trivirgatus mitochondrion, partial genome
2323	376918	6	11	1	784	784	1	Aotus trivirgatus mitochondrion, partial genome
2324	376918	6	11	1	346	346	1	Aotus trivirgatus mitochondrion, partial genome
2325	376918	6	11	1	297	297	1	Aotus trivirgatus mitochondrion, partial genome
2326	376918	6	11	1	1375	1375	1	Aotus trivirgatus mitochondrion, partial genome
2327	376918	6	11	1	1806	1812	0.99699	Aotus trivirgatus mitochondrion, partial genome
2328	376918	6	11	1	534	534	1	Aotus trivirgatus mitochondrion, partial genome
2363	378855	6	11	3	955	957	0.99867	Ateles paniscus mitochondrial ND1 gene for NADH dehydrogenase subunit 1, complete cds
2364	378855	6	11	3	1540	1557	0.994979	Alouatta seniculus mitochondrion, complete genome
2365	378855	6	11	3	710	1372	0.956136	Ateles belzebuth mitochondrion, complete genome
2368	9506	6	11	1	334	335	0.999729	Ateles geoffroyi yucatanensis haplotype Agy15 aldolase A gene, intron V and partial cds
2543		6	11	1	751	762	0.992365	Macaca sylvanus isolate Msyl01 serotonin receptor type 1A (HTR1A) gene, complete cds
2544		6	11	1	406	408	0.998217	Macaca cyclopis isolate Mcyc serotonin receptor type 1A (HTR1A) gene, complete cds
2546	9443	6	11	6	354	1205	0.52516	Ateles geoffroyi ZNF449 (ZNF449) gene, partial cds
2556	9443	6	11	6	306	1376	0.444569	Pan paniscus ZNF397 (ZNF397) gene, partial cds
2559	376918	6	11	1	297	297	1	Aotus trivirgatus mitochondrion, partial genome
2564	314293	6	11	5	281	1332	0.340773	Cercopithecus aethiops dopamine D2 receptor mRNA, complete cds
2574	9526	6	11	2	755	856	0.953696	Macaca tonkeana isolate 561 alpha-fetoprotein (AFP) gene, partial cds
2621	9461	6	10	2	270	425	0.963529	Nycticebus bengalensis isolate B6 cytochrome b (cytb) gene, partial cds; mitochondrial
2682	378855	6	10	3	1084	1497	0.777088	Brachyteles arachnoides isolate CPRJ2160 methyl CpG binding protein 2 transcript variant 2 (MECP2) mRNA, complete cds, alternatively spliced
2683	378855	6	10	4	483	918	0.783769	Alouatta caraya 1q31.3 non-coding marker, genomic sequence
2684	378855	6	10	4	595	680	0.964706	Lagothrix lagotricha marker mB22 genomic sequence
2685	378855	6	10	4	503	649	0.934977	Brachyteles arachnoides 10q23.1 non-coding marker, genomic sequence
2832		6	10	1	575	575	1	Macaca tonkeana isolate 545 G-protein coupled receptor (GPR) gene, partial cds
2833		6	10	1	500	504	0.996429	Macaca nigrescens isolate 655 thymosin beta (TMSB4X) gene, partial cds
2834		6	10	1	545	545	1	Macaca tonkeana isolate 604 CXORF15 (CXorf15) gene, partial cds
2835		6	10	1	624	624	1	Macaca maura isolate WM0011 neuroligin-4 (NLGN4X) gene, partial cds
2836		6	10	1	570	570	1	Macaca hecki isolate 1014 RBMX (RBMX) gene, partial cds
2837		6	10	1	462	462	1	Macaca maura isolate WM0011 DBX pseudogene, partial sequence
2843	9443	6	10	6	814	1516	0.628826	Tarsius syrichta epsilon-globin gene, complete cds, and gamma-globin processed pseudogene, complete
2853	9443	6	10	6	484	1549	0.582699	Gorilla gorilla GJA10 gene, partial sequence
2856	314293	6	10	5	257	861	0.551684	Aotus infulatus lymphotoxin alpha (LTA) gene, partial cds
2868	9526	6	10	5	496	1289	0.607525	Pan paniscus ribosomal protein S4 (RPS4Y) gene, partial cds
2870	314294	6	10	6	667	667	1	Cercopithecus aethiops clone OLG_51 olfactory receptor-like protein gene, partial sequence
2872	9539	6	10	1	592	759	0.977997	Macaca fascicularis isolate 666a transducin beta-like 1 (TBL1Y) gene, partial cds
2943	38069	6	9	2	506	561	0.948703	Callicebus caligatus isolate CCG-1 ZIC3 gene, partial sequence
3091		6	9	4	748	777	0.971257	Macaca arctoides von Willebrandt factor (VWF) gene, intron 11 and partial cds
3093		6	9	1	616	616	1	Macaca maura isolate WM009 beta-globin gene, partial cds
3097		6	9	1	452	452	1	Macaca hecki isolate 1014 IRBP gene, intron
3108	9443	6	9	6	542	1125	0.696	Hylobates lar alpha 1,3/4-fucosyltransferase (FUT5) gene, complete cds
3112	9443	6	9	6	488	671	0.934757	Cebus apella clone OLG_9 olfactory receptor-like protein gene, partial sequence
3121	314293	6	9	5	299	811	0.775175	S216P61549FA7.T0 Masuku Pan troglodytes troglodytes STS genomic, sequence tagged site
3128	314293	6	9	5	648	667	0.990838	Saimiri sciureus clone OLG_49 olfactory receptor-like protein gene, partial sequence
3132	314293	6	9	6	761	912	0.93616	Gorilla gorilla chromosome 12 taste receptor T2R13 gene, complete cds
3138	9526	6	9	5	274	725	0.746973	Gorilla gorilla graueri X chromosome pseudoautosomal boundary region
3143	9526	6	9	6	530	539	0.993197	Trachypithecus phayrei clone GLM microcephalin (Mcph1) gene, exon 4 and partial cds
3198	30599	6	8	2	651	700	0.9625	Propithecus coquereli isolate PVC-2 LUC7L gene, partial sequence
3199	30599	6	8	2	877	949	0.976818	Avahi laniger isolate ALN-1 AXIN1 gene, partial sequence
3222	376918	6	8	1	651	709	0.960508	Aotus azarai isolate AZA-1 RPGRIP1 gene, partial sequence
3242	378855	6	8	3	351	351	1	Alouatta caraya voucher MN36090 methyl-CpG-binding protein 2 (MECP2) gene, exon 3 and partial cds
3273	9486	6	8	1	279	297	0.952862	Beta 2m=beta 2-microglobulin [Saguinus oedipus=cotton-top tamarins, 1605L cell line, mRNA, 297 nt]
3360		6	8	2	667	834	0.974071	Macaca tonkeana isolate 582 beta-2 microglobulin (B2M) gene, partial cds
3365	9443	6	8	6	895	959	0.979666	Otolemur crassicaudatus makorin pseudogene1, partial sequence
3371	9443	6	8	6	486	667	0.932346	Eulemur mongoz clone OLG_4 olfactory receptor-like protein gene, partial sequence
3376	314293	6	8	6	894	1908	0.782626	Gorilla gorilla involucrin gene large allele, complete cds
3396	9526	6	8	6	400	518	0.934122	Gorilla gorilla clone AG05251 microcephalin (Mcph1) gene, exon 6 and partial cds
3397	9526	6	8	6	508	599	0.93677	Erythrocebus patas clone RG microcephalin (Mcph1) gene, exon 3 and partial cds
3422	376917	6	7	5	509	526	0.987778	Nycticebus pygmaeus 16S ribosomal RNA gene, partial sequence; mitochondrial
3432	40297	6	7	4	644	710	0.949095	Otolemur crassicaudatus isolate OCR-1 RPGRIP1 gene, partial sequence
3433	40297	6	7	4	539	760	0.851316	Otolemur crassicaudatus isolate OCR-1 ERC2 gene, partial sequence
3460	30599	6	7	2	370	412	0.960472	Avahi laniger isolate ALN-1 ADORA3 gene, partial sequence
3461	30599	6	7	2	576	661	0.931057	Propithecus tattersalli isolate PTA-1 CFTR gene, partial sequence
3462	30599	6	7	2	392	593	0.890388	Propithecus verreauxi coquereli ATP-binding cassette sub-family A (ABC1) gene, partial sequence
3465	9445	6	7	3	400	475	0.962707	Eulemur mongoz isolate EMO-1 TYR gene, partial sequence
3467	9445	6	7	3	328	359	0.987266	Eulemur fulvus fulvus isolate EFL-4 PLCB4 gene, partial sequence
3470	9445	6	7	3	456	606	0.866572	Eulemur fulvus albifrons isolate EFL-7 BDNF gene, partial sequence
3482	376918	6	7	1	681	715	0.985814	Aotus azarai isolate AZA-1 DENND5A gene, partial sequence
3520	378855	6	7	4	861	1101	0.89542	Alouatta caraya clone Ac2 alpha(1,2)fucosyltransferase (FUT1) gene, complete cds
3536	378855	6	7	4	435	728	0.66405	Ateles belzebuth marker 270 genomic sequence
3550	378855	6	7	4	1019	1059	0.989208	Alouatta seniculus C-C chemokine receptor 5 (CCR5) gene, complete cds
3562	38068	6	7	2	336	480	0.957143	Ateles belzebuth isolate ABZ-1 SRY gene, partial sequence
3566	38068	6	7	2	460	679	0.891227	Ateles geoffroyi isolate AGO-2 FBN1 gene, partial sequence
3569	38068	6	7	2	339	591	0.827411	Ateles paniscus isolate APC-1 BDNF gene, partial sequence
3571	38068	6	7	2	615	685	0.933889	Ateles geoffroyi isolate AGO-2 APP gene, partial sequence
3650	542827	6	7	1	900	930	0.97235	Rhinopithecus brelichi isolate RBR-1 TTR gene, partial sequence
3652	542827	6	7	1	701	876	0.828767	Rhinopithecus brelichi isolate RBR-1 ZFY gene, partial sequence
3654	54136	6	7	1	675	930	0.948541	Trachypithecus hatinhensis isolate THA-1 TTR gene, partial sequence
3674	9577	6	7	2	468	615	0.795122	H.lar SRY gene
3752	314293	6	7	5	258	1563	0.45983	Homo sapiens chromosome 5, P1 clone 1070c11 (LBNL H132), complete sequence
3764	9443	6	7	6	630	667	0.992075	Eulemur mongoz clone OLG_18 olfactory receptor-like protein gene, partial sequence
3776	314293	6	7	6	673	673	1	Aotus azarai clone 18 olfactory receptor gene, partial cds
3778	314293	6	7	6	657	658	0.999783	Autos azarai clone OLG_23 olfactory receptor-like protein gene, partial sequence
3784	314293	6	7	5	1050	1116	0.949309	Saguinus oedipus solute carrier family 10 member a1 (Slc10a1) mRNA, complete cds
3808	9526	6	7	6	547	644	0.960736	Trachypithecus phayrei clone GLM microcephalin (Mcph1) gene, exon 11 and partial cds
3809	9526	6	7	6	425	575	0.790807	Hylobates hoolock clone WBG microcephalin (Mcph1) gene, exon 7 and partial cds
3810	9526	6	7	6	689	699	0.994278	Hylobates hoolock clone WBG microcephalin (Mcph1) gene, exon 5 and partial cds
3824	376911	6	6	6	591	627	0.990431	Perodicticus potto isolate 932 paired box 9 (PAX9) gene, complete cds
3825	376911	6	6	6	451	451	1	Daubentonia madagascariensis isolate 6261 msh homeobox 1-like protein (MSX1) gene, complete cds
3829	376911	6	6	6	548	920	0.79837	Lemur catta SINE element Lem1
3834	376917	6	6	5	335	609	0.81445	Galago moholi isolate GMO-4 BDNF gene, partial sequence
3836	40297	6	6	3	447	628	0.785297	Galago senegalensis isolate GSE-1 KCNMA1 gene, partial sequence
3849	376915	6	6	6	548	920	0.79837	Lemur catta SINE element Lem1
3850	376915	6	6	6	1353	1386	0.989899	Cheirogaleus medius partial ar gene for androgen receptor, exon 1
3872	9445	6	6	3	732	768	0.967014	Hapalemur occidentalis isolate HOC-1 LRPPRC_171 gene, partial sequence
3873	9445	6	6	4	747	789	0.974863	Eulemur rufus isolate ERF-1 BCOR gene, partial sequence
3880	13513	6	6	1	612	612	1	Eulemur coronatus isolate ECR-2 USH2A gene, partial sequence
3881	13513	6	6	1	651	740	0.94527	Eulemur rufus isolate ERF-1 DENND5A gene, partial sequence
3882	13513	6	6	1	333	333	1	Eulemur coronatus isolate ECR-2 PNOC gene, partial sequence
3883	13513	6	6	1	726	732	0.994308	Eulemur mongoz isolate EMO-1 FAM123B gene, partial sequence
3884	13513	6	6	1	586	608	0.984375	Eulemur mongoz isolate EMO-1 DCTN2 gene, partial sequence
3885	13513	6	6	1	539	655	0.916794	Eulemur fulvus albifrons isolate EFL-7 APP gene, partial sequence
3886	13513	6	6	1	525	527	0.998102	Eulemur fulvus rufus 16S ribosomal RNA gene, mitochondrial gene for mitochondrial RNA, partial sequence
3914	376918	6	6	1	532	560	0.978274	Aotus lemurinus griseimembra isolate ALM-1 ZIC3 gene, partial sequence
3915	376918	6	6	1	600	612	0.994553	Aotus azarai isolate AZA-1 USH2A gene, partial sequence
3916	376918	6	6	1	341	475	0.93614	Aotus azarai isolate AZA-1 TYR gene, partial sequence
3917	376918	6	6	1	811	909	0.971397	Aotus lemurinus griseimembra isolate ALM-1 TTR gene, partial sequence
3918	376918	6	6	1	338	342	0.996101	Aotus azarai isolate AZA-1 KDM5C gene, partial sequence
3919	376918	6	6	1	634	647	0.987378	Aotus azarai isolate AZA-1 SIM1 gene, partial sequence
3920	376918	6	6	1	588	605	0.981818	Aotus trivirgatus isolate ATR-1 SGMS1 gene, partial sequence
3921	376918	6	6	1	386	706	0.780925	Aotus azarai boliviensis isolate AZB-1 RAG2 gene, partial sequence
3922	376918	6	6	1	1075	1077	0.99969	Aotus azarai infulatus isolate AZI-1 RAG1 gene, partial sequence
3923	376918	6	6	1	538	613	0.976346	Aotus lemurinus griseimembra isolate ALM-1 POLA1 gene, partial sequence
3924	376918	6	6	1	267	330	0.934343	Aotus lemurinus griseimembra isolate ALM-1 PNOC gene, partial sequence
3925	376918	6	6	1	301	355	0.973709	Aotus lemurinus griseimembra isolate ALM-1 PLCB4 gene, partial sequence
3926	376918	6	6	1	578	634	0.940852	Aotus azarai boliviensis isolate AZB-1 NPAS3.2 gene, partial sequence
3927	376918	6	6	1	482	606	0.921617	Aotus trivirgatus isolate ATR-1 NPAS3 gene, partial sequence
3928	376918	6	6	1	534	540	0.995988	Aotus lemurinus griseimembra isolate ALM-1 NEGR1 gene, partial sequence
3929	376918	6	6	1	530	557	0.983842	Aotus azarai isolate AZA-1 MBD5 gene, partial sequence
3930	376918	6	6	1	645	663	0.991704	Aotus lemurinus griseimembra isolate ALM-1 MAPKAP1 gene, partial sequence
3931	376918	6	6	1	606	631	0.976756	Aotus azarai isolate AZA-1 KCNMA1 gene, partial sequence
3932	376918	6	6	1	487	573	0.936591	Aotus azarai isolate AZA-1 FOXP1 gene, partial sequence
3933	376918	6	6	1	406	479	0.953027	Aotus lemurinus griseimembra isolate ALM-1 FES gene, partial sequence
3934	376918	6	6	1	695	738	0.968383	Aotus azarai infulatus isolate AZI-1 FBN1 gene, partial sequence
3935	376918	6	6	1	704	732	0.98224	Aotus lemurinus griseimembra isolate ALM-1 FAM123B gene, partial sequence
3936	376918	6	6	1	731	761	0.986859	Aotus lemurinus griseimembra isolate ALM-1 ERC2 gene, partial sequence
3937	376918	6	6	1	905	985	0.963283	Aotus trivirgatus isolate ATR-1 EDG1 gene, partial sequence
3938	376918	6	6	1	559	614	0.970684	Aotus trivirgatus isolate ATR-1 DCTN2 gene, partial sequence
3939	376918	6	6	1	983	1000	0.996	Aotus azarai isolate AZA-1 CNR1 gene, partial sequence
3940	376918	6	6	1	343	408	0.947304	Aotus azarai isolate AZA-1 CHRNA1 gene, partial sequence
3941	376918	6	6	1	856	1248	0.945379	Aotus azarai infulatus isolate AZI-1 BRCA2 gene, partial sequence
3942	376918	6	6	1	882	998	0.977455	Aotus azarai isolate AZA-1 BCHE gene, partial sequence
3943	376918	6	6	1	735	951	0.958465	Aotus azarai isolate AZA-1 AXIN1 gene, partial sequence
3944	376918	6	6	1	463	495	0.982492	Aotus trivirgatus isolate ATR-1 AFF2 gene, partial sequence
3945	376918	6	6	1	311	413	0.923325	Aotus azarai isolate AZA-1 ADORA3 gene, partial sequence
3949	376919	6	6	4	267	286	0.94697	Chiropotes satanas beta-2-microglobulin precursor, gene, complete cds
3954	376919	6	6	3	569	612	0.968137	Cacajao calvus isolate CCL-1 USH2A gene, partial sequence
3955	376919	6	6	4	480	626	0.936901	Callicebus cupreus isolate CCU-2 KCNMA1 gene, partial sequence
3959	38069	6	6	3	279	279	1	Callicebus personatus nigrifrons voucher code 1493, Centro de Primatologia do Rio de Janeiro beta-2-microglobulin precursor, gene, complete cds
3960	38069	6	6	3	675	686	0.990039	Callicebus hoffmannsi beta-2-microglobulin precursor, gene, complete cds
3961	38069	6	6	2	430	475	0.964211	Callicebus caligatus isolate CCG-1 TYR gene, partial sequence
3962	38069	6	6	2	534	613	0.96683	Callicebus caligatus isolate CCG-1 POLA1 gene, partial sequence
3963	38069	6	6	2	298	357	0.940243	Callicebus coimbrai isolate CCO-1 PLCB4 gene, partial sequence
3964	38069	6	6	2	584	585	0.999715	Callicebus caligatus isolate CCG-1 NPAS3 gene, partial sequence
3965	38069	6	6	2	993	1000	0.998833	Callicebus caligatus isolate CCG-1 CNR1 gene, partial sequence
3966	38069	6	6	2	754	788	0.96912	Callicebus cupreus isolate CCU-2 BCOR gene, partial sequence
3967	38069	6	6	2	922	998	0.966433	Callicebus cupreus isolate CCU-2 BCHE gene, partial sequence
3999	378855	6	6	4	713	723	0.992393	Brachyteles arachnoides marker mC19_03 genomic sequence
4000	378855	6	6	3	384	624	0.92922	Alouatta palliata marker mC16_01 genomic sequence
4001	378855	6	6	4	663	783	0.929757	Lagothrix lagotricha marker mC13_02 genomic sequence
4002	378855	6	6	4	686	694	0.996638	Alouatta caraya marker m271 genomic sequence
4003	378855	6	6	3	660	719	0.976124	Ateles belzebuth marker m258 genomic sequence
4004	378855	6	6	4	324	430	0.949612	Lagothrix lagotricha marker m254 genomic sequence
4005	378855	6	6	4	979	1037	0.985696	Ateles belzebuth marker m224 genomic sequence
4006	378855	6	6	4	612	616	0.995671	Brachyteles arachnoides marker m219 genomic sequence
4007	378855	6	6	4	337	393	0.886344	Alouatta caraya marker m202 genomic sequence
4008	378855	6	6	4	313	358	0.964618	Ateles belzebuth marker m085 genomic sequence
4009	378855	6	6	4	526	528	0.99779	Ateles belzebuth marker m061 genomic sequence
4010	378855	6	6	4	520	555	0.978378	Ateles geoffroyi marker m020 genomic sequence
[truncated: 1,729 more rows]
